# Supplementary material for: Physiological and protein profiling analysis provides insight into the underlying molecular mechanism of potato tuber development regulated by jasmonic acid in vitro
Source: BMC Plant Biol. 2022 Oct 10;22:481. doi: 10.1186/s12870-022-03852-x (PMC9549635; doi:10.1186/s12870-022-03852-x)
Supplement: Supplementary file 1 — Additional file 1: Table S1. Proteins quantified by iTRAQ during tuber development regulated by JA in vitro. [file 12870_2022_3852_MOESM1_ESM.xlsx]

## Sheet: Sheet1
Additional file 1: Table S1 Proteins quantified by iTRAQ during tuber development regulated by JA in vitro.
No.	Unique peptides	Peptides	Coverage(95%)	Uniprot Accession	Protein name	Species	Peptides(95%)	117	118	119	121
1	130.39	130.39	81.9	sp|O22508|LOX18_SOLTU	Probable linoleate 9S-lipoxygenase 8 OS=Solanum tuberosum OX=4113 GN=LOX1.8 PE=2 SV=1	SOLTU	211	0.531201	0.966585	1.22804	1.27417
2	113.67	113.56	81.4	sp|P04045|PHSL1_SOLTU	Alpha-1,4 glucan phosphorylase L-1 isozyme, chloroplastic/amyloplastic OS=Solanum tuberosum OX=4113 PE=1 SV=2	SOLTU	136	1.00692	0.988496	0.997659	1.00692
3	91.93	92.56	88.4	sp|Q2MY60|PAT02_SOLTU	Patatin-02 OS=Solanum tuberosum OX=4113 GN=StPat14K07.03 PE=2 SV=1	SOLTU	428	0.724514	1.19138	0.62516	1.45895
4	103.39	104.3	86.1	sp|Q2MY50|PAT01_SOLTU	Patatin-01 OS=Solanum tuberosum OX=4113 PE=2 SV=1	SOLTU	411	0.798222	0.908148	1.00493	1.2887
5	89.39	89.36	73	tr|M0ZT40|M0ZT40_SOLTU	Sucrose synthase OS=Solanum tuberosum OX=4113 GN=102577594 PE=3 SV=1	SOLTU	106	1.20072	0.635976	1.20072	0.96258
6	75.61	75.61	85.1	tr|M1CTC4|M1CTC4_SOLTU	Uncharacterized protein OS=Solanum tuberosum OX=4113 GN=102591413 PE=3 SV=1	SOLTU	47	0.953785	0.971499	1.08511	0.989609
7	73.69	73.69	61.2	tr|M1C075|M1C075_SOLTU	Uncharacterized protein OS=Solanum tuberosum OX=4113 PE=3 SV=1	SOLTU	52	1.05974	0.957567	1.05974	0.922956
8	70.18	70.17	64.6	tr|M0ZHT9|M0ZHT9_SOLTU	Uncharacterized protein OS=Solanum tuberosum OX=4113 GN=102593249 PE=3 SV=1	SOLTU	62	1.01616	1.00688	0.97935	0.997606
9	69.02	69.01	89.4	tr|M0ZSD6|M0ZSD6_SOLTU	Uncharacterized protein OS=Solanum tuberosum OX=4113 GN=102595943 PE=3 SV=1	SOLTU	103	1.28672	0.932186	0.865928	0.915164
10	64.09	64.01	90.5	sp|Q00652|CPI9_SOLTU	Cysteine protease inhibitor 9 OS=Solanum tuberosum OX=4113 PE=2 SV=1	SOLTU	234	1.09453	0.979936	0.927331	0.998203
11	61.55	61.65	84.8	sp|P37842|CYTM_SOLTU	Multicystatin OS=Solanum tuberosum OX=4113 PE=1 SV=1	SOLTU	98	0.327899	0.369708	0.67289	2.6295
12	58.02	61.73	67.8	sp|P32811|PHSH_SOLTU	Alpha-glucan phosphorylase, H isozyme OS=Solanum tuberosum OX=4113 PE=1 SV=1	SOLTU	41	1.25169	0.890232	0.976053	0.882029
13	57.8	57.77	89.9	sp|P19595|UGPA_SOLTU	UTP--glucose-1-phosphate uridylyltransferase OS=Solanum tuberosum OX=4113 PE=1 SV=3	SOLTU	43	1.1072	0.887596	1.06714	0.938064
14	56.19	56.18	51.2	tr|M1AM70|M1AM70_SOLTU	Uncharacterized protein OS=Solanum tuberosum OX=4113 PE=4 SV=1	SOLTU	44	1.36024	0.790012	0.967443	0.882301
15	55.78	55.78	77.5	tr|M1D096|M1D096_SOLTU	ATP synthase subunit beta OS=Solanum tuberosum OX=4113 GN=102599894 PE=3 SV=1	SOLTU	61	0.818902	0.719866	1.08954	1.3717
16	55.04	55.16	55.8	tr|M1CQ02|M1CQ02_SOLTU	Uncharacterized protein OS=Solanum tuberosum OX=4113 PE=3 SV=1	SOLTU	31	1.11687	0.779809	1.47236	0.630965
17	54.64	54.69	60.3	tr|M1ALZ6|M1ALZ6_SOLTU	Uncharacterized protein OS=Solanum tuberosum OX=4113 GN=102601892 PE=3 SV=1	SOLTU	29	1.08313	0.696124	1.17677	1.04398
18	54	54.51	69.4	tr|M1C7V8|M1C7V8_SOLTU	Uncharacterized protein OS=Solanum tuberosum OX=4113 GN=102577525 PE=3 SV=1	SOLTU	40	1.18915	0.910419	1.22244	0.678001
19	51.96	52.04	87.3	tr|Q8LK04|Q8LK04_SOLTU	Glyceraldehyde-3-phosphate dehydrogenase OS=Solanum tuberosum OX=4113 PE=2 SV=1	SOLTU	76	0.990775	1.00927	0.999975	0.999975
20	51.9	51.96	69.4	tr|M0ZYC1|M0ZYC1_SOLTU	Protein disulfide-isomerase OS=Solanum tuberosum OX=4113 PE=3 SV=1	SOLTU	45	1.05035	0.898169	1.21714	0.834341
21	51.38	51.41	90.5	sp|Q41480|API1_SOLTU	Aspartic protease inhibitor 1 OS=Solanum tuberosum OX=4113 PE=1 SV=2	SOLTU	190	0.983524	0.864479	1.00181	1.15019
22	50.85	51.08	52	tr|M1B4H0|M1B4H0_SOLTU	Uncharacterized protein OS=Solanum tuberosum OX=4113 GN=102599872 PE=4 SV=1	SOLTU	26	1.0976	0.921409	1.21462	0.766372
23	50.36	50.53	65.5	sp|P23509|GLGS_SOLTU	Glucose-1-phosphate adenylyltransferase small subunit, chloroplastic/amyloplastic OS=Solanum tuberosum OX=4113 PE=1 SV=2	SOLTU	61	1.46073	0.802766	1.1603	0.576203
24	49.39	49.38	65.8	tr|M1D2H9|M1D2H9_SOLTU	Glucose-1-phosphate adenylyltransferase OS=Solanum tuberosum OX=4113 PE=3 SV=1	SOLTU	53	1.46778	0.6709	1.25504	0.606272
25	49.43	49.8	74.2	sp|P55312|CATA2_SOLTU	Catalase isozyme 2 OS=Solanum tuberosum OX=4113 GN=CAT2 PE=3 SV=1	SOLTU	84	1.19247	0.752387	1.47379	0.581353
26	48.97	49	64.9	tr|M1A9Z4|M1A9Z4_SOLTU	Uncharacterized protein OS=Solanum tuberosum OX=4113 GN=102588555 PE=4 SV=1	SOLTU	28	1.0771	0.780231	1.29496	0.847709
27	48.49	48.52	66	tr|M1AD62|M1AD62_SOLTU	Uncharacterized protein OS=Solanum tuberosum OX=4113 PE=3 SV=1	SOLTU	32	1.06664	0.879049	1.15887	0.895436
28	48.25	48.4	47.3	tr|M1BDN6|M1BDN6_SOLTU	Uncharacterized protein OS=Solanum tuberosum OX=4113 GN=102577700 PE=4 SV=1	SOLTU	29	1.16156	0.905836	0.984089	0.948519
29	47.65	47.65	77.4	sp|Q9M4G4|PGMC_SOLTU	Phosphoglucomutase, cytoplasmic OS=Solanum tuberosum OX=4113 GN=PGM1 PE=2 SV=1	SOLTU	31	1.23464	0.779028	1.0753	0.911037
30	47.62	47.74	47.4	tr|M1D3Q1|M1D3Q1_SOLTU	Uncharacterized protein OS=Solanum tuberosum OX=4113 GN=102601134 PE=3 SV=1	SOLTU	28	1.2334	1.22208	0.729643	0.81488
31	47.58	47.6	88.2	tr|Q38M71|Q38M71_SOLTU	UDP-glucose:protein transglucosylase-like OS=Solanum tuberosum OX=4113 GN=102601908 PE=2 SV=1	SOLTU	33	1.05874	0.818077	1.13968	0.983502
32	47.52	47.61	68.3	tr|Q2XTC2|Q2XTC2_SOLTU	Elongation factor 1-alpha OS=Solanum tuberosum OX=4113 GN=102600107 PE=2 SV=1	SOLTU	67	0.99768	0.99768	1.00696	0.99768
33	47.03	47.12	91	tr|M1C005|M1C005_SOLTU	Phosphoglycerate kinase OS=Solanum tuberosum OX=4113 PE=3 SV=1	SOLTU	64	1.15985	0.863806	1.12831	0.848033
34	46.93	57.84	61.6	tr|M1AWJ2|M1AWJ2_SOLTU	Uncharacterized protein OS=Solanum tuberosum OX=4113 GN=102598457 PE=3 SV=1	SOLTU	36	1.12895	0.939058	1.00158	0.930406
35	46.6	46.64	86.4	sp|Q07511|FDH_SOLTU	Formate dehydrogenase, mitochondrial OS=Solanum tuberosum OX=4113 GN=FDH1 PE=1 SV=2	SOLTU	50	0.877486	0.861507	1.13574	1.12527
36	45.86	46.04	54.8	sp|Q9M4G5|PGMP_SOLTU	Phosphoglucomutase, chloroplastic OS=Solanum tuberosum OX=4113 GN=PGMP PE=2 SV=1	SOLTU	27	1.02957	0.93897	1.0391	0.992359
37	45.6	45.6	70.5	tr|M0ZV40|M0ZV40_SOLTU	Uncharacterized protein OS=Solanum tuberosum OX=4113 GN=102593980 PE=3 SV=1	SOLTU	32	0.979496	0.822264	1.08391	1.11433
38	45.39	46.29	59.6	tr|M1AVI1|M1AVI1_SOLTU	Uncharacterized protein OS=Solanum tuberosum OX=4113 GN=102589113 PE=4 SV=1	SOLTU	31	0.948767	0.881368	1.19447	0.975396
39	45.35	74.85	89.4	sp|P15478|PATT5_SOLTU	Patatin-T5 OS=Solanum tuberosum OX=4113 PE=1 SV=1	SOLTU	403	0.949319	0.98485	0.975913	1.08992
40	44.64	46.59	61.9	tr|M0ZKX1|M0ZKX1_SOLTU	Uncharacterized protein OS=Solanum tuberosum OX=4113 GN=102594819 PE=3 SV=1	SOLTU	35	1.0228	1.03221	0.994869	0.950119
41	44.34	127.44	80.4	sp|Q43190|LOX14_SOLTU	Probable linoleate 9S-lipoxygenase 4 OS=Solanum tuberosum OX=4113 GN=LOX1.4 PE=2 SV=1	SOLTU	191	0.840095	0.773187	1.13843	1.24828
42	44	44.02	83.8	tr|Q2PYX3|Q2PYX3_SOLTU	Fructose-bisphosphate aldolase OS=Solanum tuberosum OX=4113 GN=102577667 PE=2 SV=1	SOLTU	47	1.25998	0.661228	1.14906	0.929735
43	43.66	44.43	49.8	tr|M1B8U0|M1B8U0_SOLTU	Uncharacterized protein OS=Solanum tuberosum OX=4113 GN=102603323 PE=3 SV=1	SOLTU	22	1.26367	1.11079	0.621747	1.00379
44	43.41	43.49	48	tr|M1CTR3|M1CTR3_SOLTU	Aconitate hydratase OS=Solanum tuberosum OX=4113 GN=102587698 PE=3 SV=1	SOLTU	23	1.07314	0.92616	0.917603	1.0831
45	42.95	43.36	40.6	sp|Q9AWA5|GWD1_SOLTU	Alpha-glucan water dikinase, chloroplastic OS=Solanum tuberosum OX=4113 GN=R1 PE=1 SV=2	SOLTU	23	0.989245	0.91897	1.07478	1.01701
46	42.67	44.9	77.7	sp|Q00081|GLGL1_SOLTU	Glucose-1-phosphate adenylyltransferase large subunit 1 (Fragment) OS=Solanum tuberosum OX=4113 GN=AGPS1 PE=1 SV=1	SOLTU	33	1.30452	0.778822	1.28067	0.635981
47	41.54	41.59	43.3	tr|M1C2Q1|M1C2Q1_SOLTU	Uncharacterized protein OS=Solanum tuberosum OX=4113 GN=102604021 PE=4 SV=1	SOLTU	24	1.37299	0.727179	1.0415	0.858332
48	41.39	41.46	50.7	tr|M1B5I2|M1B5I2_SOLTU	Uncharacterized protein OS=Solanum tuberosum OX=4113 GN=102577503 PE=3 SV=1	SOLTU	21	0.997656	1.01621	0.988477	0.997656
49	41.28	41.52	53	tr|M1B7H6|M1B7H6_SOLTU	Uncharacterized protein OS=Solanum tuberosum OX=4113 GN=102582495 PE=3 SV=1	SOLTU	41	0.992779	0.774124	1.03957	1.19353
50	41.2	45.84	88.3	sp|Q41484|SPI5_SOLTU	Serine protease inhibitor 5 OS=Solanum tuberosum OX=4113 PE=1 SV=1	SOLTU	176	1.55476	1.056	0.460978	0.928268
51	40.59	40.8	54.6	tr|M1C9T0|M1C9T0_SOLTU	Uncharacterized protein OS=Solanum tuberosum OX=4113 GN=102591315 PE=3 SV=1	SOLTU	28	1.04794	0.773294	1.30716	0.871612
52	40.42	40.64	81.7	tr|M0ZNV9|M0ZNV9_SOLTU	Annexin OS=Solanum tuberosum OX=4113 GN=102586975 PE=3 SV=1	SOLTU	30	1.0071	0.901729	1.0071	1.08407
53	40.09	40.22	68.7	tr|M1CCQ2|M1CCQ2_SOLTU	6-phosphogluconate dehydrogenase, decarboxylating OS=Solanum tuberosum OX=4113 GN=102597739 PE=3 SV=1	SOLTU	25	0.877899	0.980578	0.96266	1.17886
54	40.05	40.33	78.4	tr|M0ZK51|M0ZK51_SOLTU	Uncharacterized protein OS=Solanum tuberosum OX=4113 PE=4 SV=1	SOLTU	28	1.00705	0.763948	1.22195	1.00705
55	39.81	39.92	66.4	tr|M1D6K2|M1D6K2_SOLTU	Uncharacterized protein OS=Solanum tuberosum OX=4113 PE=4 SV=1	SOLTU	31	1.17106	1.00128	0.947498	0.880165
56	39.58	39.63	71.4	tr|M0ZSA3|M0ZSA3_SOLTU	Uncharacterized protein OS=Solanum tuberosum OX=4113 GN=102586212 PE=4 SV=1	SOLTU	26	0.986096	0.820235	1.20757	0.986096
57	39.33	39.42	59.3	tr|M0ZLG7|M0ZLG7_SOLTU	Tubulin alpha chain OS=Solanum tuberosum OX=4113 GN=102587420 PE=3 SV=1	SOLTU	37	1.12935	0.939308	0.96567	0.96567
58	39.52	39.6	63.1	tr|M1AGX9|M1AGX9_SOLTU	Tubulin alpha chain OS=Solanum tuberosum OX=4113 PE=3 SV=1	SOLTU	44	1.13205	0.805128	1.34855	0.714273
59	39.48	39.66	67.7	tr|M1CP75|M1CP75_SOLTU	Uncharacterized protein OS=Solanum tuberosum OX=4113 PE=4 SV=1	SOLTU	28	0.948384	1.26183	0.841406	0.948384
60	39.42	39.49	78.5	tr|M1BKU2|M1BKU2_SOLTU	Uncharacterized protein OS=Solanum tuberosum OX=4113 GN=102584969 PE=3 SV=1	SOLTU	40	1.03003	0.965694	1.02058	0.983695
61	38.7	40.93	63.9	tr|M1CL95|M1CL95_SOLTU	Uncharacterized protein OS=Solanum tuberosum OX=4113 GN=102582102 PE=3 SV=1	SOLTU	24	0.921456	1.02912	1.00113	1.0483
62	38.51	38.59	82.2	tr|M1BAA6|M1BAA6_SOLTU	Serine hydroxymethyltransferase OS=Solanum tuberosum OX=4113 GN=102580488 PE=3 SV=1	SOLTU	27	1.20161	0.772237	1.24674	0.779408
63	38.15	38.34	59.1	tr|Q2VCJ2|Q2VCJ2_SOLTU	Ribosomal protein L3-like OS=Solanum tuberosum OX=4113 GN=102598069 PE=2 SV=1	SOLTU	23	1.10768	0.832547	1.30743	0.752346
64	37.91	37.98	64.4	tr|M1D7J7|M1D7J7_SOLTU	Malic enzyme OS=Solanum tuberosum OX=4113 GN=102580952 PE=3 SV=1	SOLTU	21	1.00596	0.552804	1.23187	1.20937
65	37.5	42.45	66.8	sp|P31427|AMPL_SOLTU	Leucine aminopeptidase, chloroplastic OS=Solanum tuberosum OX=4113 GN=LAP PE=2 SV=2	SOLTU	40	0.632244	0.566122	0.856865	1.94477
66	37.35	37.43	62.7	tr|M1A0G4|M1A0G4_SOLTU	Uncharacterized protein OS=Solanum tuberosum OX=4113 GN=102584948 PE=4 SV=1	SOLTU	22	0.961055	0.844822	1.18778	1.00634
67	37.33	37.38	71.1	tr|M1BDK7|M1BDK7_SOLTU	4-alpha-glucanotransferase OS=Solanum tuberosum OX=4113 PE=3 SV=1	SOLTU	36	1.24524	0.953377	0.971063	0.830323
68	36.78	39.25	72.6	tr|M1BHF1|M1BHF1_SOLTU	Protein disulfide-isomerase OS=Solanum tuberosum OX=4113 GN=102592089 PE=3 SV=1	SOLTU	28	1.14038	1.00241	0.873099	0.984107
69	36.53	36.57	58.2	sp|Q00775|SSG1_SOLTU	Granule-bound starch synthase 1, chloroplastic/amyloplastic OS=Solanum tuberosum OX=4113 GN=WAXY PE=1 SV=1	SOLTU	20	1.15052	0.856882	1.07869	0.91391
70	36.52	36.53	94.8	tr|Q3HVN5|Q3HVN5_SOLTU	Dehydroascorbate reductase-like protein OS=Solanum tuberosum OX=4113 GN=102577622 PE=2 SV=1	SOLTU	31	0.737238	0.902768	1.13657	1.22343
71	36.19	37.29	75.1	tr|Q307Z3|Q307Z3_SOLTU	Fructokinase-like OS=Solanum tuberosum OX=4113 GN=102577816 PE=2 SV=1	SOLTU	27	0.96636	1.01195	1.37134	0.650354
72	35.99	36.26	71.3	tr|Q9M3H3|Q9M3H3_SOLTU	Annexin OS=Solanum tuberosum OX=4113 GN=an34 PE=2 SV=1	SOLTU	38	1.26437	0.858715	0.985945	0.890968
73	35.82	36	58	tr|M1CA90|M1CA90_SOLTU	Uncharacterized protein OS=Solanum tuberosum OX=4113 PE=3 SV=1	SOLTU	26	1.00139	0.864122	0.974124	1.16036
74	35.75	36.01	65.1	tr|M1BA84|M1BA84_SOLTU	Uncharacterized protein OS=Solanum tuberosum OX=4113 PE=4 SV=1	SOLTU	28	1.25052	0.803635	1.11965	0.82619
75	35.63	47.07	87.3	sp|O24384|CPI8_SOLTU	Cysteine protease inhibitor 8 (Fragment) OS=Solanum tuberosum OX=4113 PE=2 SV=1	SOLTU	149	0.998973	1.36644	0.607579	1.02701
76	34.95	35.43	63.3	tr|M1CQ92|M1CQ92_SOLTU	Pyruvate kinase OS=Solanum tuberosum OX=4113 PE=3 SV=1	SOLTU	26	0.886396	0.936757	1.00838	1.16846
77	34.81	34.9	83.7	tr|M1BFT7|M1BFT7_SOLTU	Malate dehydrogenase OS=Solanum tuberosum OX=4113 PE=3 SV=1	SOLTU	34	1.11673	0.937449	1.10649	0.839331
78	34.33	34.39	70	tr|M1CBF6|M1CBF6_SOLTU	Uncharacterized protein OS=Solanum tuberosum OX=4113 GN=102581781 PE=3 SV=1	SOLTU	26	1.06311	0.934507	1.16569	0.836698
79	34.23	34.28	60.3	tr|M1CV13|M1CV13_SOLTU	Pyrophosphate--fructose 6-phosphate 1-phosphotransferase subunit alpha OS=Solanum tuberosum OX=4113 GN=PFP-ALPHA PE=3 SV=1	SOLTU	22	1.14508	0.926489	1.08348	0.844951
80	33.87	33.91	41.3	tr|M1AJV5|M1AJV5_SOLTU	26S proteasome non-ATPase regulatory subunit 2 homolog OS=Solanum tuberosum OX=4113 GN=102586490 PE=3 SV=1	SOLTU	23	1.13799	1.10699	0.982087	0.772932
81	33.69	33.71	58.3	tr|M1AZE4|M1AZE4_SOLTU	Glucose-6-phosphate isomerase OS=Solanum tuberosum OX=4113 GN=102585856 PE=3 SV=1	SOLTU	18	1.1308	0.898237	1.15177	0.819185
82	33.53	33.59	72.1	tr|B5M4B1|B5M4B1_SOLTU	Tubulin beta chain OS=Solanum tuberosum OX=4113 GN=102577624 PE=2 SV=1	SOLTU	36	1.10419	1.08408	0.910058	0.901673
83	33.41	33.52	67.1	tr|M1CXI6|M1CXI6_SOLTU	Aspartate aminotransferase OS=Solanum tuberosum OX=4113 PE=4 SV=1	SOLTU	18	1.07577	0.772251	1.28154	0.870436
84	33.21	33.28	60.9	tr|M1BT30|M1BT30_SOLTU	Glucose-6-phosphate 1-dehydrogenase OS=Solanum tuberosum OX=4113 GN=102595038 PE=3 SV=1	SOLTU	21	1.1471	0.779051	1.00826	1.06559
85	33.19	33.32	40.6	tr|M1B054|M1B054_SOLTU	Uncharacterized protein OS=Solanum tuberosum OX=4113 GN=102583300 PE=3 SV=1	SOLTU	19	0.854422	1.16854	1.06575	0.911286
86	32.49	32.52	54	tr|M1BJG9|M1BJG9_SOLTU	D-3-phosphoglycerate dehydrogenase OS=Solanum tuberosum OX=4113 GN=102588117 PE=3 SV=1	SOLTU	20	1.11749	1.10719	0.879462	0.895857
87	32.48	32.61	76.5	tr|Q6R2P7|Q6R2P7_SOLTU	14-3-3 protein isoform 20R OS=Solanum tuberosum OX=4113 GN=St14i PE=2 SV=1	SOLTU	23	0.945009	0.96264	1.01726	1.0751
88	32.43	33.54	65.5	tr|M1CPM6|M1CPM6_SOLTU	Uncharacterized protein OS=Solanum tuberosum OX=4113 PE=3 SV=1	SOLTU	28	0.97706	0.768972	1.1322	1.12177
89	32.11	32.24	69.4	sp|P21343|PFPB_SOLTU	Pyrophosphate--fructose 6-phosphate 1-phosphotransferase subunit beta OS=Solanum tuberosum OX=4113 GN=PFP-BETA PE=1 SV=3	SOLTU	17	1.26484	0.87508	1.11183	0.748251
90	32.08	34.09	68.5	tr|M1BPZ5|M1BPZ5_SOLTU	Uncharacterized protein OS=Solanum tuberosum OX=4113 GN=102598930 PE=4 SV=1	SOLTU	21	1.40998	0.693782	1.03085	0.865389
91	31.95	32.02	48.7	tr|M0ZZV7|M0ZZV7_SOLTU	Adenosylhomocysteinase OS=Solanum tuberosum OX=4113 GN=102582199 PE=3 SV=1	SOLTU	32	1.03546	0.807457	1.27979	0.877289
92	31.86	31.96	55	tr|M1C5J7|M1C5J7_SOLTU	T-complex protein 1 subunit gamma OS=Solanum tuberosum OX=4113 GN=102578754 PE=3 SV=1	SOLTU	18	1.09673	0.955213	1.01886	0.929195
93	31.73	32.01	73.4	tr|M1D4F6|M1D4F6_SOLTU	Uncharacterized protein OS=Solanum tuberosum OX=4113 GN=102585794 PE=4 SV=1	SOLTU	32	0.349949	0.492103	1.10667	2.05128
94	30.64	32.24	63.6	tr|M1A483|M1A483_SOLTU	T-complex protein 1 subunit delta OS=Solanum tuberosum OX=4113 GN=102603797 PE=3 SV=1	SOLTU	17	1.10361	0.742663	1.21006	0.943663
95	30.35	30.52	44.9	tr|M1BTT7|M1BTT7_SOLTU	Ketol-acid reductoisomerase OS=Solanum tuberosum OX=4113 GN=102595769 PE=3 SV=1	SOLTU	23	1.09614	0.685268	1.19089	1.0277
96	30.35	30.35	62.6	sp|P22200|KPYC_SOLTU	Pyruvate kinase, cytosolic isozyme OS=Solanum tuberosum OX=4113 PE=2 SV=1	SOLTU	16	1.10598	0.779385	1.00865	1.10598
97	30.28	30.28	74	tr|M1AX44|M1AX44_SOLTU	Malate dehydrogenase OS=Solanum tuberosum OX=4113 PE=3 SV=1	SOLTU	34	1.12859	0.896425	0.992063	0.982922
98	30.25	31.21	63	tr|M1CL86|M1CL86_SOLTU	Dihydrolipoyl dehydrogenase OS=Solanum tuberosum OX=4113 GN=102605442 PE=3 SV=1	SOLTU	17	0.842033	1.1517	1.28627	0.719994
99	30.22	30.23	94.4	tr|M0ZMA9|M0ZMA9_SOLTU	Uncharacterized protein OS=Solanum tuberosum OX=4113 GN=102582578 PE=3 SV=1	SOLTU	49	1.01144	1.02078	0.983889	0.983889
100	30.09	30.2	40.2	tr|M1BAR8|M1BAR8_SOLTU	Uncharacterized protein OS=Solanum tuberosum OX=4113 GN=102592059 PE=4 SV=1	SOLTU	20	1.31078	1.17365	0.761291	0.754276
101	29.56	29.86	50.5	tr|M1D576|M1D576_SOLTU	Uncharacterized protein OS=Solanum tuberosum OX=4113 GN=102587729 PE=3 SV=1	SOLTU	15	1.16826	0.862017	1.07533	0.894394
102	29.46	30.73	48.7	tr|M1D0I5|M1D0I5_SOLTU	Uncharacterized protein OS=Solanum tuberosum OX=4113 GN=102591157 PE=3 SV=1	SOLTU	14	1.0977	1.00118	1.02917	0.871954
103	29.38	29.49	42.3	tr|M1B8V3|M1B8V3_SOLTU	Polyadenylate-binding protein OS=Solanum tuberosum OX=4113 PE=3 SV=1	SOLTU	19	1.04852	1.05822	1.09791	0.795355
104	28.96	28.97	69	tr|Q2XPX9|Q2XPX9_SOLTU	40S ribosomal protein S3a OS=Solanum tuberosum OX=4113 GN=102590512 PE=2 SV=1	SOLTU	14	1.19155	0.751804	1.31857	0.738075
105	28.76	28.78	48.2	sp|Q43644|NDUS1_SOLTU	NADH dehydrogenase [ubiquinone] iron-sulfur protein 1, mitochondrial OS=Solanum tuberosum OX=4113 PE=2 SV=1	SOLTU	17	1.15319	0.714353	1.24141	0.891047
106	28.22	29.44	69.4	tr|M0ZSL7|M0ZSL7_SOLTU	Uncharacterized protein OS=Solanum tuberosum OX=4113 PE=3 SV=1	SOLTU	19	1.05833	1.01068	1.09806	0.832934
107	28.05	28.25	39.4	tr|M1CDH5|M1CDH5_SOLTU	Plasma membrane ATPase OS=Solanum tuberosum OX=4113 GN=102578873 PE=3 SV=1	SOLTU	17	1.00209	0.983851	0.983851	1.03021
108	27.94	28	76.4	tr|M0ZMS6|M0ZMS6_SOLTU	Uncharacterized protein OS=Solanum tuberosum OX=4113 GN=102583463 PE=3 SV=1	SOLTU	18	1.11752	1.09712	1.06717	0.718197
109	27.89	27.91	45.5	tr|M1B4H5|M1B4H5_SOLTU	Uncharacterized protein OS=Solanum tuberosum OX=4113 GN=102601553 PE=3 SV=1	SOLTU	16	1.04391	0.799262	1.10323	1.0536
110	27.83	28.24	72.7	tr|M1BWJ0|M1BWJ0_SOLTU	40S ribosomal protein S4 OS=Solanum tuberosum OX=4113 GN=102587726 PE=3 SV=1	SOLTU	18	1.01146	1.00219	1.01146	0.974896
111	27.67	66.09	97.9	sp|Q42502|PT2K3_SOLTU	Patatin-2-Kuras 3 OS=Solanum tuberosum OX=4113 GN=pat2-k3 PE=1 SV=1	SOLTU	586	1.00168	1.04886	0.947788	1.00168
112	27.38	27.66	36.9	tr|M1C5X7|M1C5X7_SOLTU	Uncharacterized protein OS=Solanum tuberosum OX=4113 GN=102603826 PE=4 SV=1	SOLTU	16	1.12468	1.02566	0.988634	0.86103
113	27.32	27.61	26	tr|M1D2B9|M1D2B9_SOLTU	Uncharacterized protein OS=Solanum tuberosum OX=4113 GN=102582607 PE=3 SV=1	SOLTU	15	1.15408	0.805743	1.16476	0.875427
114	27.29	27.49	50.6	tr|M0ZJD3|M0ZJD3_SOLTU	Uncharacterized protein OS=Solanum tuberosum OX=4113 GN=102593561 PE=3 SV=1	SOLTU	16	1.38535	0.78265	1.13127	0.700734
115	27.07	27.36	29.6	tr|M0ZWP5|M0ZWP5_SOLTU	Coatomer subunit alpha OS=Solanum tuberosum OX=4113 GN=102582145 PE=4 SV=1	SOLTU	14	1.016	0.961341	1.00665	1.016
116	26.44	26.73	90	tr|M1CY45|M1CY45_SOLTU	Uncharacterized protein OS=Solanum tuberosum OX=4113 GN=102586145 PE=3 SV=1	SOLTU	27	1.12422	1.11389	0.901216	0.860678
117	26.4	26.77	55.6	tr|A0A0B4J3K8|A0A0B4J3K8_SOLTU	Uncharacterized protein OS=Solanum tuberosum OX=4113 GN=102577923 PE=4 SV=1	SOLTU	14	1.01386	0.977097	1.00452	1.00452
118	25.99	26.02	40.9	tr|M1AZM2|M1AZM2_SOLTU	Uncharacterized protein OS=Solanum tuberosum OX=4113 GN=102591082 PE=4 SV=1	SOLTU	15	0.960218	0.708603	1.19778	1.1334
119	25.74	26.01	53.4	tr|M1CE55|M1CE55_SOLTU	Peroxidase OS=Solanum tuberosum OX=4113 GN=102581076 PE=3 SV=1	SOLTU	16	1.13321	0.977925	1.05268	0.83619
120	25.63	28.05	39.7	tr|M1CBM0|M1CBM0_SOLTU	Uncharacterized protein OS=Solanum tuberosum OX=4113 GN=102588246 PE=3 SV=1	SOLTU	16	0.907694	0.820155	1.23002	1.04213
121	25.53	32.17	45.9	tr|M1AQ31|M1AQ31_SOLTU	Uncharacterized protein OS=Solanum tuberosum OX=4113 PE=3 SV=1	SOLTU	18	1.01158	0.983914	1.00226	1.00226
122	25.46	25.52	63.9	tr|M1ACT7|M1ACT7_SOLTU	S-(hydroxymethyl)glutathione dehydrogenase OS=Solanum tuberosum OX=4113 PE=3 SV=1	SOLTU	17	0.961677	0.961677	1.29135	0.785299
123	25.46	25.49	60.6	tr|M1A470|M1A470_SOLTU	Uncharacterized protein OS=Solanum tuberosum OX=4113 PE=4 SV=1	SOLTU	15	1.15005	0.856498	0.864401	1.12905
124	26.89	27.05	47.5	tr|M1D1C6|M1D1C6_SOLTU	Phospho-2-dehydro-3-deoxyheptonate aldolase OS=Solanum tuberosum OX=4113 GN=102577618 PE=3 SV=1	SOLTU	14	1.09606	0.751371	1.30567	0.846901
125	25.41	25.55	49.1	sp|P21357|AROF_SOLTU	Phospho-2-dehydro-3-deoxyheptonate aldolase 1, chloroplastic OS=Solanum tuberosum OX=4113 GN=SHKA PE=1 SV=2	SOLTU	13	0.999697	0.963576	1.02775	1.00898
126	25.38	25.48	51.6	tr|M1A0W3|M1A0W3_SOLTU	Uncharacterized protein OS=Solanum tuberosum OX=4113 GN=102583884 PE=4 SV=1	SOLTU	15	1.30648	0.96405	1.08664	0.642828
127	25.37	26.75	79.8	tr|M1BCZ9|M1BCZ9_SOLTU	Lactoylglutathione lyase OS=Solanum tuberosum OX=4113 GN=102599485 PE=3 SV=1	SOLTU	23	1.11235	0.883537	0.891769	1.11235
128	25.21	25.26	51	tr|M1CCJ9|M1CCJ9_SOLTU	Peroxidase OS=Solanum tuberosum OX=4113 GN=102585990 PE=3 SV=1	SOLTU	26	1.13542	0.48659	1.17802	1.19998
129	25.05	25.17	56	tr|M1CAU1|M1CAU1_SOLTU	Uncharacterized protein OS=Solanum tuberosum OX=4113 GN=102580368 PE=3 SV=1	SOLTU	16	1.40768	0.731945	1.10789	0.752488
130	24.99	25.01	76.1	tr|M1D3N1|M1D3N1_SOLTU	Uncharacterized protein OS=Solanum tuberosum OX=4113 PE=4 SV=1	SOLTU	19	0.975735	1.04064	1.11001	0.87361
131	24.83	24.88	60.2	tr|M1AYK4|M1AYK4_SOLTU	S-formylglutathione hydrolase OS=Solanum tuberosum OX=4113 GN=102593609 PE=3 SV=1	SOLTU	17	1.1714	0.745926	1.10837	0.974303
132	24.49	24.52	25.5	tr|M1D0T5|M1D0T5_SOLTU	Uncharacterized protein OS=Solanum tuberosum OX=4113 GN=102579479 PE=3 SV=1	SOLTU	13	1.21334	0.724406	1.15867	0.903587
133	24.43	24.59	54.3	tr|M1CGV3|M1CGV3_SOLTU	Uncharacterized protein OS=Solanum tuberosum OX=4113 GN=102599617 PE=3 SV=1	SOLTU	14	1.18278	0.767177	1.29688	0.753168
134	24.42	24.51	57.9	tr|M1CRV0|M1CRV0_SOLTU	Uncharacterized protein OS=Solanum tuberosum OX=4113 GN=102603089 PE=3 SV=1	SOLTU	14	1.02381	0.916643	1.25378	0.805769
135	24.31	24.64	66.5	tr|M1BQ50|M1BQ50_SOLTU	Uncharacterized protein OS=Solanum tuberosum OX=4113 GN=102599656 PE=3 SV=1	SOLTU	18	1.25081	0.966459	0.993529	0.789204
136	24.19	24.29	57.5	tr|M1BFP9|M1BFP9_SOLTU	Aldehyde dehydrogenase OS=Solanum tuberosum OX=4113 GN=102597977 PE=3 SV=1	SOLTU	11	1.05772	0.964552	0.92976	1.04797
137	24.11	24.26	64.1	tr|M1C3G7|M1C3G7_SOLTU	Uncharacterized protein OS=Solanum tuberosum OX=4113 GN=102598345 PE=3 SV=1	SOLTU	18	0.902883	0.624683	1.29312	1.17931
138	23.77	23.85	57.1	sp|P14675|ADH3_SOLTU	Alcohol dehydrogenase 3 OS=Solanum tuberosum OX=4113 GN=ADH3 PE=2 SV=1	SOLTU	15	1.12678	0.981389	0.945917	0.945917
139	23.7	23.96	55.8	tr|M0ZJ17|M0ZJ17_SOLTU	Uncharacterized protein OS=Solanum tuberosum OX=4113 GN=102581673 PE=3 SV=1	SOLTU	13	1.1384	1.00997	1.01929	0.832345
140	23.69	23.74	51.2	tr|M1AWV2|M1AWV2_SOLTU	Uncharacterized protein OS=Solanum tuberosum OX=4113 PE=4 SV=1	SOLTU	13	1.17704	0.756446	1.26706	0.799456
141	23.51	23.84	58.6	tr|M1D530|M1D530_SOLTU	Isocitrate dehydrogenase [NADP] OS=Solanum tuberosum OX=4113 GN=102591365 PE=3 SV=1	NADP	13	0.956215	0.705521	1.26047	1.07779
142	23.3	23.31	69.5	tr|J7EQ13|J7EQ13_SOLTU	Proteinase inhibitor 2 OS=Solanum tuberosum OX=4113 GN=PIN-II PE=2 SV=1	SOLTU	62	1.3512	1.46798	0.868405	0.31241
143	23.17	23.42	64.5	tr|M1CCF2|M1CCF2_SOLTU	Uncharacterized protein OS=Solanum tuberosum OX=4113 GN=102606142 PE=4 SV=1	SOLTU	14	0.935185	0.970263	0.970263	1.12429
144	23.15	25.44	73.2	tr|M1CNK1|M1CNK1_SOLTU	Uncharacterized protein OS=Solanum tuberosum OX=4113 PE=3 SV=1	SOLTU	21	1.10537	1.01746	1.10537	0.771798
145	23.09	23.22	68.1	tr|M1AQY2|M1AQY2_SOLTU	Uncharacterized protein OS=Solanum tuberosum OX=4113 GN=102601957 PE=3 SV=1	SOLTU	12	1.02935	0.930159	1.16032	0.880165
146	22.95	22.99	49.6	tr|M1D0A6|M1D0A6_SOLTU	Fructose-bisphosphate aldolase OS=Solanum tuberosum OX=4113 PE=3 SV=1	SOLTU	17	1.05816	0.864023	1.13908	0.938747
147	22.86	22.95	37.7	tr|M1AUM4|M1AUM4_SOLTU	Uncharacterized protein OS=Solanum tuberosum OX=4113 PE=4 SV=1	SOLTU	12	1.05792	0.921422	1.01033	1.01033
148	22.85	22.89	53.4	tr|M1CKB3|M1CKB3_SOLTU	40S ribosomal protein SA OS=Solanum tuberosum OX=4113 GN=102601481 PE=3 SV=1	SOLTU	18	1.02865	1.00069	1.13835	0.83231
149	22.42	26.15	65.4	tr|M1C9X0|M1C9X0_SOLTU	Uncharacterized protein OS=Solanum tuberosum OX=4113 GN=102602244 PE=3 SV=1	SOLTU	21	0.703487	0.893748	1.14609	1.25668
150	22.41	22.93	36.4	tr|M1CJJ5|M1CJJ5_SOLTU	Delta-1-pyrroline-5-carboxylate synthase OS=Solanum tuberosum OX=4113 GN=102594541 PE=3 SV=1	SOLTU	11	1.10862	0.840973	1.01102	1.03939
151	22.36	22.44	46.6	sp|P29677|MPPA_SOLTU	Mitochondrial-processing peptidase subunit alpha OS=Solanum tuberosum OX=4113 GN=MPP PE=1 SV=1	SOLTU	14	1.21041	0.860867	1.11413	0.814598
152	22.3	22.41	52.3	tr|M1CKI9|M1CKI9_SOLTU	Uncharacterized protein OS=Solanum tuberosum OX=4113 GN=102597847 PE=3 SV=1	SOLTU	11	1.1174	0.780194	1.13813	0.964274
153	22.17	22.23	79.8	tr|M0ZT89|M0ZT89_SOLTU	Uncharacterized protein OS=Solanum tuberosum OX=4113 GN=102578860 PE=3 SV=1	SOLTU	12	1.04803	0.824772	1.21443	0.912763
154	22.07	22.17	75.4	tr|M1CVC9|M1CVC9_SOLTU	Uncharacterized protein OS=Solanum tuberosum OX=4113 GN=102587452 PE=4 SV=1	SOLTU	21	0.958291	0.99421	1.17355	0.873954
155	21.97	23.65	59.4	tr|M1D5N3|M1D5N3_SOLTU	Cysteine synthase OS=Solanum tuberosum OX=4113 PE=3 SV=1	SOLTU	17	1.00273	1.09955	0.940101	0.957625
156	21.87	21.93	38.9	tr|M0ZG23|M0ZG23_SOLTU	Malic enzyme OS=Solanum tuberosum OX=4113 PE=3 SV=1	SOLTU	13	1.23506	0.691306	1.13678	0.936856
157	21.72	22.58	57.4	tr|M1B2L7|M1B2L7_SOLTU	Guanosine nucleotide diphosphate dissociation inhibitor OS=Solanum tuberosum OX=4113 GN=102591805 PE=3 SV=1	SOLTU	15	1.45776	0.554242	1.17947	0.808522
158	21.34	21.4	53.4	tr|M1BQD4|M1BQD4_SOLTU	Uncharacterized protein OS=Solanum tuberosum OX=4113 PE=3 SV=1	SOLTU	12	0.914706	1.02164	1.06984	0.993814
159	21.3	21.68	61.8	tr|M1AH14|M1AH14_SOLTU	Ferritin OS=Solanum tuberosum OX=4113 PE=3 SV=1	SOLTU	17	0.87658	1.27873	0.901113	0.943574
160	21.22	21.35	85.5	tr|M1B647|M1B647_SOLTU	Uncharacterized protein OS=Solanum tuberosum OX=4113 GN=102583107 PE=3 SV=1	SOLTU	12	0.763134	0.81401	1.14457	1.27828
161	21.17	21.33	44.3	tr|M1CBR8|M1CBR8_SOLTU	Coatomer subunit delta OS=Solanum tuberosum OX=4113 GN=102588907 PE=3 SV=1	SOLTU	11	0.892071	0.742026	1.24281	1.12309
162	21.14	21.19	48.4	tr|M1CGF6|M1CGF6_SOLTU	Uncharacterized protein OS=Solanum tuberosum OX=4113 GN=102584935 PE=3 SV=1	SOLTU	13	1.33392	0.948705	0.984331	0.733044
163	21.13	21.33	32.2	tr|M1AHP3|M1AHP3_SOLTU	Eukaryotic translation initiation factor 3 subunit A OS=Solanum tuberosum OX=4113 PE=3 SV=1	SOLTU	11	1.12056	0.561573	1.35971	0.958153
164	20.97	21.25	42	tr|M1BCJ8|M1BCJ8_SOLTU	Uncharacterized protein OS=Solanum tuberosum OX=4113 GN=102601609 PE=3 SV=1	SOLTU	12	1.3549	1.11663	0.903431	0.625039
165	20.95	20.97	47	tr|M1D5Y7|M1D5Y7_SOLTU	Uncharacterized protein OS=Solanum tuberosum OX=4113 GN=102593524 PE=3 SV=1	SOLTU	11	1.26486	0.633894	1.28835	0.812892
166	20.91	20.93	70.7	tr|M1BT61|M1BT61_SOLTU	Uncharacterized protein OS=Solanum tuberosum OX=4113 GN=102599245 PE=4 SV=1	SOLTU	12	1.39881	0.747784	0.99487	0.858535
167	20.8	20.88	81.9	tr|Q9XF12|Q9XF12_SOLTU	Peptidyl-prolyl cis-trans isomerase OS=Solanum tuberosum OX=4113 GN=102586427 PE=2 SV=1	SOLTU	28	0.955621	1.27135	1.08711	0.685918
168	20.75	21.15	65.4	tr|M1BT60|M1BT60_SOLTU	Uncharacterized protein OS=Solanum tuberosum OX=4113 GN=102599569 PE=4 SV=1	SOLTU	12	1.16172	0.931293	1.04976	0.857229
169	20.66	20.98	52.7	tr|M1A967|M1A967_SOLTU	Uncharacterized protein OS=Solanum tuberosum OX=4113 GN=102597293 PE=3 SV=1	SOLTU	11	1.24421	0.91813	1.13476	0.702901
170	20.61	31.42	60	tr|M1C004|M1C004_SOLTU	Phosphoglycerate kinase OS=Solanum tuberosum OX=4113 PE=3 SV=1	SOLTU	25	1.10422	0.961739	1.00707	0.926977
171	20.58	21.29	29.1	tr|M1CPB7|M1CPB7_SOLTU	Uncharacterized protein OS=Solanum tuberosum OX=4113 PE=3 SV=1	SOLTU	10	1.0066	0.884899	1.07366	1.03485
172	20.54	20.59	61	tr|M1BD67|M1BD67_SOLTU	Uncharacterized protein OS=Solanum tuberosum OX=4113 GN=102598975 PE=4 SV=1	SOLTU	22	0.735775	0.821803	1.23246	1.20996
173	20.53	20.67	50.2	tr|M1CTV7|M1CTV7_SOLTU	Citrate synthase OS=Solanum tuberosum OX=4113 GN=102595372 PE=3 SV=1	SOLTU	11	1.10925	0.781655	1.06911	1.03999
174	20.49	20.53	61.2	tr|M1CM67|M1CM67_SOLTU	Uncharacterized protein OS=Solanum tuberosum OX=4113 PE=3 SV=1	SOLTU	18	1.08167	1.03301	1.10173	0.783592
175	20.36	25.04	60.7	tr|M1D4F7|M1D4F7_SOLTU	Uncharacterized protein OS=Solanum tuberosum OX=4113 GN=102586126 PE=4 SV=1	SOLTU	23	0.43591	0.574701	0.743585	2.2458
176	20.31	20.32	50.8	tr|M1ATD0|M1ATD0_SOLTU	Uncharacterized protein OS=Solanum tuberosum OX=4113 PE=4 SV=1	SOLTU	13	1.1222	0.527349	1.15356	1.19689
177	20.24	20.34	35.1	tr|M1A882|M1A882_SOLTU	Pyruvate kinase OS=Solanum tuberosum OX=4113 GN=102579422 PE=3 SV=1	SOLTU	11	1.14046	1.15097	0.668469	1.0401
178	20.2	29	75.8	tr|M1AZD2|M1AZD2_SOLTU	14-3-3 protein OS=Solanum tuberosum OX=4113 GN=102586856 PE=2 SV=1	SOLTU	21	1.25405	0.90851	1.02402	0.813421
179	20.16	20.17	75.1	tr|M1AKV3|M1AKV3_SOLTU	Proteasome subunit alpha type OS=Solanum tuberosum OX=4113 GN=102599627 PE=3 SV=1	SOLTU	11	0.927221	0.970901	0.901902	1.19998
180	20.08	20.34	41.1	tr|M1BNJ2|M1BNJ2_SOLTU	Uncharacterized protein OS=Solanum tuberosum OX=4113 GN=102606211 PE=3 SV=1	SOLTU	12	0.69191	0.937735	0.964033	1.40632
181	20.04	20.19	31.8	tr|M1BAX6|M1BAX6_SOLTU	Uncharacterized protein OS=Solanum tuberosum OX=4113 PE=4 SV=1	SOLTU	13	0.893593	0.997998	1.31565	0.792754
182	19.96	20.06	66.4	tr|M1C547|M1C547_SOLTU	Uncharacterized protein OS=Solanum tuberosum OX=4113 GN=102595093 PE=4 SV=1	SOLTU	14	0.968382	1.07161	1.05209	0.907915
183	19.74	20.06	67.5	tr|M1BSG4|M1BSG4_SOLTU	Succinate--CoA ligase [ADP-forming] subunit beta, mitochondrial OS=Solanum tuberosum OX=4113 GN=102577781 PE=3 SV=1	ADP-forming	13	1.00683	0.979397	0.997587	1.01618
184	19.67	19.73	49.7	tr|M1B7C9|M1B7C9_SOLTU	Importin subunit alpha OS=Solanum tuberosum OX=4113 GN=102578456 PE=3 SV=1	SOLTU	13	0.934541	0.925991	0.951996	1.18747
185	19.64	19.73	63.9	tr|M1CAI4|M1CAI4_SOLTU	Uncharacterized protein OS=Solanum tuberosum OX=4113 GN=102577433 PE=3 SV=1	SOLTU	15	0.976466	0.985464	1.0706	0.967469
186	19.54	43.26	77	tr|M1AMY4|M1AMY4_SOLTU	Uncharacterized protein OS=Solanum tuberosum OX=4113 GN=102594586 PE=4 SV=1	SOLTU	74	1.20521	1.00244	0.732917	1.05943
187	19.5	19.91	58.7	tr|M1CLX9|M1CLX9_SOLTU	Uncharacterized protein OS=Solanum tuberosum OX=4113 GN=102588091 PE=4 SV=1	SOLTU	20	1.32301	0.866077	1.14172	0.669198
188	19.4	19.52	45.2	tr|M1A0W0|M1A0W0_SOLTU	Uncharacterized protein OS=Solanum tuberosum OX=4113 GN=102586309 PE=4 SV=1	SOLTU	13	1.06556	0.980767	0.945376	1.00829
189	19.39	19.54	62.4	tr|M1CR31|M1CR31_SOLTU	Uncharacterized protein OS=Solanum tuberosum OX=4113 GN=102584171 PE=4 SV=1	SOLTU	10	0.793784	1.17953	1.02733	0.99935
190	19.35	19.42	37.1	tr|M1C6L7|M1C6L7_SOLTU	Adenylosuccinate synthetase, chloroplastic OS=Solanum tuberosum OX=4113 GN=PURA PE=3 SV=1	SOLTU	11	1.04923	1.07861	1.11905	0.753111
191	19.26	19.87	34.5	tr|M0ZJ77|M0ZJ77_SOLTU	Coatomer subunit gamma OS=Solanum tuberosum OX=4113 GN=102583052 PE=3 SV=1	SOLTU	12	1.32656	0.683436	1.11358	0.876424
192	19.22	19.36	52.7	tr|M1C340|M1C340_SOLTU	Uncharacterized protein OS=Solanum tuberosum OX=4113 GN=102596301 PE=3 SV=1	SOLTU	15	1.03011	1.01128	0.992829	0.965787
193	19.08	33.16	69.3	tr|M1DSQ9|M1DSQ9_SOLTU	6-phosphogluconate dehydrogenase, decarboxylating OS=Solanum tuberosum OX=4113 GN=102603339 PE=3 SV=1	SOLTU	26	1.14909	0.773333	1.06747	1.0101
194	18.98	19.08	30.2	tr|M1BL76|M1BL76_SOLTU	Uncharacterized protein OS=Solanum tuberosum OX=4113 GN=102595228 PE=4 SV=1	SOLTU	14	0.94084	0.923705	0.775466	1.35999
195	19.12	19.33	56.4	tr|M1A1A0|M1A1A0_SOLTU	Uncharacterized protein OS=Solanum tuberosum OX=4113 GN=102603313 PE=3 SV=1	SOLTU	9	1.14816	0.937547	1.12723	0.787061
196	18.89	19.37	40.7	tr|M1B1N3|M1B1N3_SOLTU	Uncharacterized protein OS=Solanum tuberosum OX=4113 GN=102602969 PE=4 SV=1	SOLTU	9	1.02782	0.999825	0.97253	0.999825
197	18.85	19.01	48.5	tr|M1D4C2|M1D4C2_SOLTU	Uncharacterized protein OS=Solanum tuberosum OX=4113 GN=102577559 PE=4 SV=1	SOLTU	12	1.32358	0.60499	0.950042	1.12139
198	18.78	18.84	60.9	tr|M1C4H8|M1C4H8_SOLTU	Cysteine synthase OS=Solanum tuberosum OX=4113 PE=3 SV=1	SOLTU	10	1.31274	0.762427	1.03321	0.891623
199	18.69	18.76	62.4	tr|M1AU65|M1AU65_SOLTU	Peroxidase OS=Solanum tuberosum OX=4113 GN=102582282 PE=3 SV=1	SOLTU	10	1.11856	0.643645	1.27252	0.965274
200	18.46	20.83	43.1	tr|M1BK48|M1BK48_SOLTU	Uncharacterized protein OS=Solanum tuberosum OX=4113 PE=3 SV=1	SOLTU	13	0.795576	0.856412	0.965365	1.38265
201	18.31	18.49	50.3	tr|Q43840|Q43840_SOLTU	NADH dehydrogenase [ubiquinone] flavoprotein 1, mitochondrial OS=Solanum tuberosum OX=4113 GN=102578812 PE=2 SV=1	SOLTU	10	1.10267	0.960354	1.05299	0.883978
202	18.3	18.48	61.5	tr|M1CNI7|M1CNI7_SOLTU	Uncharacterized protein OS=Solanum tuberosum OX=4113 GN=102589759 PE=4 SV=1	SOLTU	10	0.841183	1.29681	0.753139	1.10886
203	18.27	26.87	61.3	tr|M1ASG7|M1ASG7_SOLTU	Glyceraldehyde-3-phosphate dehydrogenase OS=Solanum tuberosum OX=4113 GN=102589564 PE=3 SV=1	SOLTU	17	1.01743	0.666016	1.20095	1.1156
204	18.22	19.29	37.8	tr|M1BQI2|M1BQI2_SOLTU	Uncharacterized protein OS=Solanum tuberosum OX=4113 GN=102578539 PE=3 SV=1	SOLTU	12	1.23743	0.7056	0.938749	1.11822
205	18.16	18.25	66	tr|Q3HRX6|Q3HRX6_SOLTU	40S ribosomal protein S7 OS=Solanum tuberosum OX=4113 GN=102577530 PE=2 SV=1	SOLTU	16	0.900456	1.13354	1.00562	0.960384
206	18.13	18.32	36.8	tr|M1BS90|M1BS90_SOLTU	Peptidylprolyl isomerase OS=Solanum tuberosum OX=4113 GN=102590789 PE=4 SV=1	SOLTU	11	1.10177	0.942071	0.813009	1.14315
207	18.06	18.17	54.6	tr|M1A7Q3|M1A7Q3_SOLTU	Uncharacterized protein OS=Solanum tuberosum OX=4113 GN=102596401 PE=4 SV=1	SOLTU	8	0.997587	1.00683	0.979397	1.01618
208	17.91	25.51	56.7	tr|M1BTP6|M1BTP6_SOLTU	14-3-3 protein OS=Solanum tuberosum OX=4113 GN=102596432 PE=2 SV=1	SOLTU	18	0.97248	1.02777	0.981441	1.0183
209	17.9	18.06	72	sp|Q00783|ICI1_SOLTU	Proteinase inhibitor 1 OS=Solanum tuberosum OX=4113 PE=3 SV=1	SOLTU	67	0.940735	1.06039	0.747231	1.25164
210	17.89	17.89	63.9	tr|M1D6Y3|M1D6Y3_SOLTU	Uncharacterized protein OS=Solanum tuberosum OX=4113 GN=102589601 PE=3 SV=1	SOLTU	9	1.10267	0.798767	1.25437	0.844185
211	17.87	17.92	40.4	tr|M0ZRE9|M0ZRE9_SOLTU	Phosphotransferase OS=Solanum tuberosum OX=4113 PE=3 SV=1	SOLTU	11	0.923781	0.915385	1.07044	1.09039
212	17.83	17.98	33.6	tr|M1CAJ2|M1CAJ2_SOLTU	Uncharacterized protein OS=Solanum tuberosum OX=4113 GN=102577597 PE=3 SV=1	SOLTU	10	1.04244	0.986394	1.07158	0.899584
213	17.75	18.09	24.7	tr|M1AL00|M1AL00_SOLTU	Uncharacterized protein OS=Solanum tuberosum OX=4113 GN=102600112 PE=4 SV=1	SOLTU	10	0.997206	0.952405	1.02519	1.02519
214	17.71	17.89	26.9	tr|M0ZKR0|M0ZKR0_SOLTU	Uncharacterized protein OS=Solanum tuberosum OX=4113 GN=102596159 PE=4 SV=1	SOLTU	11	0.870972	1.27069	0.912042	0.946298
215	17.63	18.21	55.7	tr|M1A9C1|M1A9C1_SOLTU	Uncharacterized protein OS=Solanum tuberosum OX=4113 GN=102592995 PE=3 SV=1	SOLTU	10	1.08148	0.755144	1.31222	0.851154
216	17.63	17.82	49.7	tr|M1C5E6|M1C5E6_SOLTU	60S acidic ribosomal protein P0 OS=Solanum tuberosum OX=4113 PE=3 SV=1	SOLTU	22	1.14085	1.02149	0.923084	0.914578
217	17.52	17.67	45.5	sp|P25079|RBL_SOLTU	Ribulose bisphosphate carboxylase large chain OS=Solanum tuberosum OX=4113 GN=rbcL PE=1 SV=2	SOLTU	9	0.894094	1.24561	1.20055	0.65975
218	17.49	17.58	40.5	tr|M1A6K3|M1A6K3_SOLTU	Uncharacterized protein OS=Solanum tuberosum OX=4113 PE=4 SV=1	SOLTU	9	1.16441	0.727915	1.11203	0.995644
219	17.46	17.72	40.5	tr|M1B3K6|M1B3K6_SOLTU	Uncharacterized protein OS=Solanum tuberosum OX=4113 PE=4 SV=1	SOLTU	9	1.2866	0.994068	0.915003	0.804327
220	17.42	17.63	56.5	tr|M1AIR8|M1AIR8_SOLTU	Uncharacterized protein OS=Solanum tuberosum OX=4113 GN=102584898 PE=3 SV=1	SOLTU	11	1.22183	0.860992	1.12466	0.792519
221	17.37	17.56	42.5	tr|M1AYY7|M1AYY7_SOLTU	Uncharacterized protein OS=Solanum tuberosum OX=4113 GN=102582419 PE=3 SV=1	SOLTU	8	0.996892	1.00616	0.94337	1.05357
222	17.34	19.03	76.5	tr|M1BZ12|M1BZ12_SOLTU	Uncharacterized protein OS=Solanum tuberosum OX=4113 GN=102583499 PE=4 SV=1	SOLTU	15	0.709656	0.952907	1.23326	1.10418
223	17.27	17.46	57.9	tr|M1A5C6|M1A5C6_SOLTU	Ribosomal protein OS=Solanum tuberosum OX=4113 GN=102599549 PE=3 SV=1	SOLTU	11	1.09899	0.774389	1.28526	0.841361
224	17.26	17.27	67.9	tr|M1AMZ1|M1AMZ1_SOLTU	Uncharacterized protein OS=Solanum tuberosum OX=4113 PE=4 SV=1	SOLTU	20	0.768598	1.03198	0.92395	1.27547
225	17.12	17.33	40	tr|M0ZKX2|M0ZKX2_SOLTU	Uncharacterized protein OS=Solanum tuberosum OX=4113 GN=102577479 PE=3 SV=1	SOLTU	11	0.836667	0.676913	1.12333	1.36309
226	17.12	17.16	42.3	tr|M1B703|M1B703_SOLTU	Peroxidase OS=Solanum tuberosum OX=4113 PE=3 SV=1	SOLTU	9	0.739252	1.23819	1.22681	0.795751
227	17.07	33.43	55.7	sp|P21342|PFPA_SOLTU	Pyrophosphate--fructose 6-phosphate 1-phosphotransferase subunit alpha OS=Solanum tuberosum OX=4113 GN=PFP-ALPHA PE=1 SV=2	SOLTU	18	1.41147	0.827319	0.985553	0.77566
228	17.03	17.27	55.4	tr|M1BS59|M1BS59_SOLTU	Uncharacterized protein OS=Solanum tuberosum OX=4113 GN=102604637 PE=3 SV=1	SOLTU	12	1.05523	0.877674	1.18942	0.877674
229	16.99	17.13	86.3	sp|P56333|IF5A1_SOLTU	Eukaryotic translation initiation factor 5A-1/2 OS=Solanum tuberosum OX=4113 GN=EIF5A1 PE=2 SV=1	SOLTU	10	1.24501	0.750206	1.13548	0.869301
230	16.99	17.03	68.6	tr|Q38HT0|Q38HT0_SOLTU	Proteasome subunit alpha type OS=Solanum tuberosum OX=4113 GN=102577646 PE=2 SV=1	SOLTU	16	1.24731	0.911919	0.920387	0.920387
231	16.93	25.67	48.6	tr|M1AVG8|M1AVG8_SOLTU	Uncharacterized protein OS=Solanum tuberosum OX=4113 GN=102587813 PE=3 SV=1	SOLTU	17	0.723404	0.998533	1.05527	1.22279
232	16.89	19.11	53.8	tr|M1CMZ5|M1CMZ5_SOLTU	Superoxide dismutase OS=Solanum tuberosum OX=4113 GN=102577566 PE=3 SV=1	SOLTU	12	0.59926	0.804505	0.91528	1.68095
233	16.87	17.71	42.6	tr|M1APL4|M1APL4_SOLTU	Uncharacterized protein OS=Solanum tuberosum OX=4113 PE=3 SV=1	SOLTU	10	0.476463	1.05206	1.39981	1.07167
234	16.84	17.02	28.5	tr|M1CFH9|M1CFH9_SOLTU	Uncharacterized protein OS=Solanum tuberosum OX=4113 GN=102580845 PE=4 SV=1	SOLTU	8	1.29977	0.890997	1.16377	0.645463
235	16.83	16.86	53.3	tr|M1CQ57|M1CQ57_SOLTU	Uncharacterized protein OS=Solanum tuberosum OX=4113 GN=102595055 PE=3 SV=1	SOLTU	8	1.09205	0.813265	0.951172	1.14351
236	16.81	17.12	39.1	tr|M1AYG3|M1AYG3_SOLTU	Uncharacterized protein OS=Solanum tuberosum OX=4113 GN=102606166 PE=3 SV=1	SOLTU	10	1.20113	1.04612	0.980817	0.771933
237	16.79	16.94	29.3	tr|M1A7J1|M1A7J1_SOLTU	Uncharacterized protein OS=Solanum tuberosum OX=4113 GN=102596191 PE=3 SV=1	SOLTU	10	0.8744	1.11098	1.28735	0.727273
238	16.78	16.89	62.2	tr|M1B2L8|M1B2L8_SOLTU	Uncharacterized protein OS=Solanum tuberosum OX=4113 GN=102588697 PE=4 SV=1	SOLTU	11	0.879246	0.895612	1.14843	1.07672
239	16.73	18.48	31.2	tr|M1A3D8|M1A3D8_SOLTU	Uncharacterized protein OS=Solanum tuberosum OX=4113 GN=102583397 PE=3 SV=1	SOLTU	12	1.01832	0.854843	1.31794	0.808898
240	16.73	16.9	47.2	tr|M1CQK3|M1CQK3_SOLTU	Uncharacterized protein OS=Solanum tuberosum OX=4113 GN=102583123 PE=4 SV=1	SOLTU	13	1.01054	1.06801	0.947427	0.974018
241	16.56	34.79	78.8	tr|M1CQP6|M1CQP6_SOLTU	Fructose-bisphosphate aldolase OS=Solanum tuberosum OX=4113 PE=3 SV=1	SOLTU	38	1.2125	0.717237	1.22367	0.846597
242	16.51	17.55	47.9	tr|M1A251|M1A251_SOLTU	Peroxidase OS=Solanum tuberosum OX=4113 GN=102583921 PE=3 SV=1	SOLTU	17	1.01993	0.752578	1.22619	1.0013
243	16.37	16.48	69.2	tr|M1CK16|M1CK16_SOLTU	Uncharacterized protein OS=Solanum tuberosum OX=4113 PE=4 SV=1	SOLTU	9	1.22142	0.518616	1.24407	1.0159
244	16.32	31.61	58.8	tr|M1ATY8|M1ATY8_SOLTU	Uncharacterized protein OS=Solanum tuberosum OX=4113 GN=102590709 PE=3 SV=1	SOLTU	20	0.774947	1.01223	0.914749	1.29807
245	16.21	16.26	64.6	tr|Q3HRY7|Q3HRY7_SOLTU	60S ribosomal protein L13 OS=Solanum tuberosum OX=4113 GN=RPL13 PE=2 SV=1	SOLTU	12	0.954277	1.08553	0.854426	1.10577
246	16.18	16.24	59.4	tr|M0ZT51|M0ZT51_SOLTU	Proteasome subunit alpha type OS=Solanum tuberosum OX=4113 GN=102582717 PE=3 SV=1	SOLTU	8	0.928449	0.963369	0.928449	1.17973
247	16.05	16.19	50.8	tr|M1CWI5|M1CWI5_SOLTU	Uncharacterized protein OS=Solanum tuberosum OX=4113 PE=4 SV=1	SOLTU	9	0.838638	0.823284	1.36631	0.97177
248	16.01	16.84	90.7	tr|M1BXX6|M1BXX6_SOLTU	Uncharacterized protein OS=Solanum tuberosum OX=4113 PE=3 SV=1	SOLTU	8	0.876475	0.784836	1.08335	1.25534
249	16.01	16.1	66.4	tr|M1A5A2|M1A5A2_SOLTU	Uncharacterized protein OS=Solanum tuberosum OX=4113 GN=102589413 PE=4 SV=1	SOLTU	11	0.901734	0.935504	1.37742	0.785345
250	15.97	16.28	40.6	sp|M1CZC0|EBP1_SOLTU	ERBB-3 BINDING PROTEIN 1 OS=Solanum tuberosum OX=4113 GN=EBP1 PE=2 SV=1	SOLTU	8	1.06251	1.03354	0.987049	0.916905
251	15.97	16.08	23.6	tr|M1CZK7|M1CZK7_SOLTU	Uncharacterized protein OS=Solanum tuberosum OX=4113 GN=102601164 PE=4 SV=1	SOLTU	8	1.21828	0.714075	1.18509	0.882554
252	15.96	46.45	80.8	tr|M1AMZ0|M1AMZ0_SOLTU	Uncharacterized protein OS=Solanum tuberosum OX=4113 PE=4 SV=1	SOLTU	132	1.12335	1.19823	0.735383	0.94304
253	15.88	23.33	47.1	tr|M1CCK0|M1CCK0_SOLTU	Peroxidase OS=Solanum tuberosum OX=4113 GN=102586327 PE=3 SV=1	SOLTU	17	0.872867	0.781578	0.974848	1.37071
254	15.86	73.58	64.2	tr|M1CX21|M1CX21_SOLTU	Uncharacterized protein OS=Solanum tuberosum OX=4113 GN=102600008 PE=3 SV=1	SOLTU	48	0.906322	1.04054	1.00294	1.0502
255	15.76	18.11	51.1	tr|M1B7A2|M1B7A2_SOLTU	Uncharacterized protein OS=Solanum tuberosum OX=4113 GN=102596259 PE=3 SV=1	SOLTU	9	1.04059	1.05998	0.984701	0.914725
256	15.69	15.83	63.3	tr|M1CY42|M1CY42_SOLTU	Uncharacterized protein OS=Solanum tuberosum OX=4113 GN=102601557 PE=3 SV=1	SOLTU	12	0.920873	0.964273	1.03793	1.07692
257	15.66	15.78	47.5	tr|M1B9T8|M1B9T8_SOLTU	Aspartate aminotransferase OS=Solanum tuberosum OX=4113 GN=102579446 PE=4 SV=1	SOLTU	8	1.17974	0.919941	0.954556	0.945761
258	15.63	15.78	44.2	tr|M1B584|M1B584_SOLTU	Uncharacterized protein OS=Solanum tuberosum OX=4113 PE=4 SV=1	SOLTU	12	1.16282	0.754184	1.07026	1.01274
259	15.63	15.69	84.7	tr|M0ZJ84|M0ZJ84_SOLTU	Uncharacterized protein OS=Solanum tuberosum OX=4113 PE=4 SV=1	SOLTU	18	1.23554	0.704497	1.21301	0.846955
260	15.59	16.05	41.8	tr|M1BBU4|M1BBU4_SOLTU	Methylenetetrahydrofolate reductase OS=Solanum tuberosum OX=4113 GN=102598073 PE=3 SV=1	SOLTU	9	0.848751	0.58183	1.29655	1.27287
261	15.56	15.82	40.4	tr|M1BK68|M1BK68_SOLTU	Uncharacterized protein OS=Solanum tuberosum OX=4113 GN=102588828 PE=4 SV=1	SOLTU	10	1.21306	1.06633	0.911753	0.808865
262	15.56	15.72	41.5	tr|M1CRA1|M1CRA1_SOLTU	Uncharacterized protein OS=Solanum tuberosum OX=4113 PE=3 SV=1	SOLTU	11	1.06047	0.940791	1.10027	0.898473
263	15.54	49.31	90.9	sp|P58521|API9_SOLTU	Aspartic protease inhibitor 9 OS=Solanum tuberosum OX=4113 PE=1 SV=1	SOLTU	164	1.53236	0.9405	1.19497	0.332168
264	15.79	16.01	67.4	tr|M1C576|M1C576_SOLTU	Histone H2B OS=Solanum tuberosum OX=4113 GN=102602475 PE=3 SV=1	SOLTU	14	1.00456	1.01383	0.995389	0.986218
265	15.48	18.06	60.1	tr|Q8H9D4|Q8H9D4_SOLTU	26S proteasome AAA-ATPase subunit RPT4a-like protein OS=Solanum tuberosum OX=4113 GN=StRPT4a PE=2 SV=1	SOLTU	9	1.19373	1.03015	1.20476	0.571355
266	15.47	15.67	45	tr|M1BSR3|M1BSR3_SOLTU	Uncharacterized protein OS=Solanum tuberosum OX=4113 PE=4 SV=1	SOLTU	8	1.20432	0.614805	1.21542	0.965461
267	15.45	15.59	45.3	tr|M1B539|M1B539_SOLTU	40S ribosomal protein S8 OS=Solanum tuberosum OX=4113 PE=3 SV=1	SOLTU	12	0.785643	0.563907	1.16727	1.48318
268	15.43	15.89	88.3	tr|M1A288|M1A288_SOLTU	Uncharacterized protein OS=Solanum tuberosum OX=4113 PE=4 SV=1	SOLTU	13	1.17611	0.859862	1.18699	0.777031
269	15.33	15.59	41.1	tr|M0ZSL5|M0ZSL5_SOLTU	Uncharacterized protein OS=Solanum tuberosum OX=4113 GN=102602804 PE=3 SV=1	SOLTU	8	1.02284	0.950143	1.02284	1.00417
270	15.24	16.35	55.4	tr|Q2XPW4|Q2XPW4_SOLTU	60S ribosomal protein L7A-like protein OS=Solanum tuberosum OX=4113 GN=102577601 PE=2 SV=1	SOLTU	8	1.08001	1.00332	1.16258	0.754091
271	15.11	47.76	80.2	tr|M1A5Q3|M1A5Q3_SOLTU	Cysteine proteinase inhibitor OS=Solanum tuberosum OX=4113 PE=3 SV=1	SOLTU	44	0.267619	0.257811	0.672271	2.8023
272	15.2	15.29	64.1	tr|Q3HVM8|Q3HVM8_SOLTU	Uncharacterized protein OS=Solanum tuberosum OX=4113 GN=102596328 PE=2 SV=1	SOLTU	14	0.886807	0.895041	1.56976	0.648393
273	15.18	15.46	27	tr|M1BX33|M1BX33_SOLTU	Coatomer subunit beta OS=Solanum tuberosum OX=4113 GN=102580399 PE=4 SV=1	SOLTU	9	1.4484	1.02067	0.818273	0.712657
274	15.17	15.45	63.5	tr|Q38HT8|Q38HT8_SOLTU	Proteasome subunit alpha type OS=Solanum tuberosum OX=4113 GN=102596046 PE=2 SV=1	SOLTU	10	1.09222	0.859675	1.0146	1.03351
275	15.13	15.56	19.9	tr|M1BU82|M1BU82_SOLTU	Uncharacterized protein OS=Solanum tuberosum OX=4113 GN=102604026 PE=3 SV=1	SOLTU	7	1.08595	1.01813	1.29362	0.602301
276	15.12	17.53	45.5	tr|M1CFQ4|M1CFQ4_SOLTU	Uncharacterized protein OS=Solanum tuberosum OX=4113 GN=102601472 PE=3 SV=1	SOLTU	12	1.05641	0.444496	1.32998	1.16911
277	15.08	32	66	tr|M1CQC8|M1CQC8_SOLTU	Tubulin beta chain OS=Solanum tuberosum OX=4113 GN=102586422 PE=3 SV=1	SOLTU	37	1.0153	0.934563	1.05338	0.996761
278	15.04	15.22	53.5	tr|M0ZWA8|M0ZWA8_SOLTU	Uncharacterized protein OS=Solanum tuberosum OX=4113 GN=102596717 PE=4 SV=1	SOLTU	8	0.656313	0.706402	1.40961	1.22767
279	14.98	15.09	64.3	tr|M1D5D7|M1D5D7_SOLTU	Uncharacterized protein OS=Solanum tuberosum OX=4113 PE=3 SV=1	SOLTU	9	0.755918	1.02443	1.04349	1.17616
280	14.94	15.13	20.9	sp|Q43846|SSY3_SOLTU	Soluble starch synthase 3, chloroplastic/amyloplastic OS=Solanum tuberosum OX=4113 GN=SS3 PE=1 SV=1	SOLTU	7	1.20924	0.427052	1.19817	1.16554
281	14.91	15.09	73	tr|M1D3L2|M1D3L2_SOLTU	Uncharacterized protein OS=Solanum tuberosum OX=4113 GN=102587187 PE=3 SV=1	SOLTU	17	0.862045	1.20104	0.757812	1.17911
282	14.77	14.97	36.3	tr|M1BSN6|M1BSN6_SOLTU	Uncharacterized protein OS=Solanum tuberosum OX=4113 GN=102587640 PE=3 SV=1	SOLTU	11	0.981856	0.912105	1.09663	1.00941
283	14.73	14.88	35.2	tr|M1B744|M1B744_SOLTU	Succinate dehydrogenase [ubiquinone] flavoprotein subunit, mitochondrial OS=Solanum tuberosum OX=4113 GN=102604123 PE=3 SV=1	SOLTU	9	1.19015	0.618848	1.0955	1.0955
284	14.7	40.05	70.6	sp|P30941|SPI7_SOLTU	Serine protease inhibitor 7 OS=Solanum tuberosum OX=4113 PE=1 SV=2	SOLTU	133	1.35325	1.31637	0.460679	0.869698
285	14.7	14.73	47.9	tr|M1AE00|M1AE00_SOLTU	Uncharacterized protein OS=Solanum tuberosum OX=4113 GN=102604541 PE=4 SV=1	SOLTU	7	0.818867	1.01203	1.09952	1.06958
286	14.67	40.09	69.5	tr|M0ZP38|M0ZP38_SOLTU	6-phosphogluconate dehydrogenase, decarboxylating OS=Solanum tuberosum OX=4113 GN=102597505 PE=3 SV=1	SOLTU	24	1.04354	0.742181	1.33824	0.87604
287	14.66	17.12	50.2	tr|M1CZU6|M1CZU6_SOLTU	Uncharacterized protein OS=Solanum tuberosum OX=4113 GN=102579765 PE=3 SV=1	SOLTU	11	1.53574	0.490117	1.26567	0.708466
288	14.79	15.1	20.7	tr|M1CQJ9|M1CQJ9_SOLTU	Coatomer subunit beta OS=Solanum tuberosum OX=4113 GN=102585088 PE=4 SV=1	SOLTU	8	1.00692	0.988496	0.997659	1.00692
289	14.65	17.09	36.9	tr|M1CF88|M1CF88_SOLTU	Polyadenylate-binding protein OS=Solanum tuberosum OX=4113 GN=102585145 PE=3 SV=1	SOLTU	11	0.974662	1.01115	0.974662	1.03953
290	14.72	17.1	54	tr|M1BUA0|M1BUA0_SOLTU	Uncharacterized protein OS=Solanum tuberosum OX=4113 PE=3 SV=1	SOLTU	8	1.29221	0.624185	1.24544	0.83817
291	14.58	14.84	65.5	tr|Q3HRW1|Q3HRW1_SOLTU	60S ribosomal protein L13a-like protein OS=Solanum tuberosum OX=4113 GN=102584826 PE=2 SV=1	SOLTU	9	1.10834	0.888536	1.01079	0.992334
292	14.57	14.77	52.8	tr|K7WTZ1|K7WTZ1_SOLTU	60S ribosomal protein L18a OS=Solanum tuberosum OX=4113 GN=102601848 PE=2 SV=1	SOLTU	10	1.00802	0.869918	1.02686	1.0952
293	14.55	17.84	38.7	tr|M1CCW0|M1CCW0_SOLTU	Uncharacterized protein OS=Solanum tuberosum OX=4113 PE=3 SV=1	SOLTU	9	1.36627	0.793513	0.954006	0.886211
294	14.55	14.62	69.3	tr|Q3HRY2|Q3HRY2_SOLTU	Ribosomal protein L17-like protein OS=Solanum tuberosum OX=4113 GN=102587469 PE=2 SV=1	SOLTU	11	1.07209	0.843827	1.13297	0.951113
295	14.52	14.69	50.7	tr|Q38JH1|Q38JH1_SOLTU	GTP-binding nuclear protein OS=Solanum tuberosum OX=4113 GN=102595895 PE=2 SV=1	SOLTU	7	1.05472	1.15641	0.988799	0.800064
296	14.49	14.62	23.2	tr|M1AEP7|M1AEP7_SOLTU	Aminopeptidase OS=Solanum tuberosum OX=4113 GN=102600594 PE=3 SV=1	SOLTU	7	1.07762	0.896293	1.08756	0.938527
297	14.49	14.57	57.6	tr|M1A1R9|M1A1R9_SOLTU	Uncharacterized protein OS=Solanum tuberosum OX=4113 GN=102599650 PE=4 SV=1	SOLTU	12	1.25434	0.813665	1.01488	0.917116
298	14.44	127.47	81.8	sp|Q43189|LOX13_SOLTU	Probable linoleate 9S-lipoxygenase 3 OS=Solanum tuberosum OX=4113 GN=LOX1.3 PE=2 SV=1	SOLTU	196	0.765689	1.00936	1.07665	1.1483
299	14.43	15.74	38.5	tr|M1AZ99|M1AZ99_SOLTU	Protein disulfide-isomerase OS=Solanum tuberosum OX=4113 GN=102585666 PE=3 SV=1	SOLTU	8	0.87882	1.08622	1.18008	0.854884
300	14.39	52.12	57.4	tr|M1B216|M1B216_SOLTU	Sucrose synthase OS=Solanum tuberosum OX=4113 GN=102577712 PE=3 SV=1	SOLTU	46	0.897123	1.11909	1.11909	0.864697
301	14.37	14.72	57.2	tr|M1B0U4|M1B0U4_SOLTU	Uncharacterized protein OS=Solanum tuberosum OX=4113 GN=102601402 PE=4 SV=1	SOLTU	8	1.22958	0.536774	1.22958	1.00407
302	14.34	14.75	71.5	tr|Q3HRZ3|Q3HRZ3_SOLTU	Uncharacterized protein OS=Solanum tuberosum OX=4113 GN=102588930 PE=2 SV=1	SOLTU	11	1.01461	0.728287	1.24249	1.01461
303	14.31	14.33	43.6	tr|M1AMY2|M1AMY2_SOLTU	Uncharacterized protein OS=Solanum tuberosum OX=4113 GN=102593917 PE=4 SV=1	SOLTU	14	0.430361	0.418795	0.741205	2.40964
304	14.28	14.31	68	tr|M1CPW0|M1CPW0_SOLTU	Uncharacterized protein OS=Solanum tuberosum OX=4113 GN=102583896 PE=4 SV=1	SOLTU	10	0.973664	0.711871	1.33176	0.982704
305	14.28	14.29	42.2	tr|M1CJU2|M1CJU2_SOLTU	Uncharacterized protein OS=Solanum tuberosum OX=4113 PE=4 SV=1	SOLTU	9	0.871728	1.1705	1.01942	0.93835
306	14.26	16.66	20.9	tr|M1AN98|M1AN98_SOLTU	Uncharacterized protein OS=Solanum tuberosum OX=4113 GN=102587455 PE=3 SV=1	SOLTU	8	1.03633	0.697448	1.06539	1.20084
307	14.2	17.8	73.7	tr|M1CSR8|M1CSR8_SOLTU	Peptidyl-prolyl cis-trans isomerase OS=Solanum tuberosum OX=4113 GN=102605090 PE=3 SV=1	SOLTU	10	0.810153	1.14969	1.03885	1.0013
308	14.17	17.95	56.9	tr|M1A2T5|M1A2T5_SOLTU	Peptidyl-prolyl cis-trans isomerase OS=Solanum tuberosum OX=4113 GN=102602349 PE=3 SV=1	SOLTU	15	1.24725	0.758513	0.937521	1.05672
309	14.14	26.84	65.8	tr|M1C8L3|M1C8L3_SOLTU	Uncharacterized protein OS=Solanum tuberosum OX=4113 GN=102579744 PE=3 SV=1	SOLTU	17	1.20363	0.888201	0.840363	1.06781
310	14.09	14.66	49.3	sp|P42055|VDAC1_SOLTU	Mitochondrial outer membrane protein porin of 34 kDa OS=Solanum tuberosum OX=4113 PE=1 SV=2	SOLTU	9	1.17198	0.856915	1.32109	0.650015
311	14.07	14.08	61.4	tr|M0ZVJ6|M0ZVJ6_SOLTU	Proteasome subunit beta type OS=Solanum tuberosum OX=4113 GN=102591288 PE=3 SV=1	SOLTU	7	1.21703	1.15159	0.841981	0.789406
312	14.05	18.84	38.4	tr|M1CXI3|M1CXI3_SOLTU	Importin subunit alpha OS=Solanum tuberosum OX=4113 GN=102605051 PE=3 SV=1	SOLTU	10	0.970356	1.01608	0.997485	1.01608
313	14.05	14.54	40.6	tr|M1AQZ1|M1AQZ1_SOLTU	Pyruvate kinase OS=Solanum tuberosum OX=4113 GN=102596468 PE=3 SV=1	SOLTU	10	1.27826	0.518351	1.48125	0.722139
314	14.03	14.03	61.2	tr|M1B9C1|M1B9C1_SOLTU	Histone H4 OS=Solanum tuberosum OX=4113 GN=102604694 PE=3 SV=1	SOLTU	8	0.958365	0.985237	1.25186	0.804538
315	14.02	14.05	56.3	tr|M1AE64|M1AE64_SOLTU	Proteasome subunit beta OS=Solanum tuberosum OX=4113 GN=102600302 PE=3 SV=1	SOLTU	7	0.802242	0.973437	1.21432	1.01
316	14.01	14.18	67.2	tr|M1B815|M1B815_SOLTU	Uncharacterized protein OS=Solanum tuberosum OX=4113 GN=102587831 PE=3 SV=1	SOLTU	9	1.08519	0.830819	0.998806	1.08519
317	14	14.24	47.5	tr|M1C5K3|M1C5K3_SOLTU	Uncharacterized protein OS=Solanum tuberosum OX=4113 GN=102580274 PE=4 SV=1	SOLTU	8	0.841869	1.03106	0.975559	1.15151
318	14	14	50.9	tr|M1AHY9|M1AHY9_SOLTU	Uncharacterized protein OS=Solanum tuberosum OX=4113 GN=102586714 PE=4 SV=1	SOLTU	7	1.00711	0.456177	1.4425	1.09421
319	13.91	13.98	58.8	tr|M1AN26|M1AN26_SOLTU	Uncharacterized protein OS=Solanum tuberosum OX=4113 GN=102593157 PE=4 SV=1	SOLTU	11	0.235361	0.569731	0.366054	2.82885
320	13.89	14.07	51.6	tr|M1AG22|M1AG22_SOLTU	Uncharacterized protein OS=Solanum tuberosum OX=4113 GN=102589278 PE=4 SV=1	SOLTU	22	0.20079	0.477571	0.548291	2.77335
321	13.83	22.14	37.2	tr|M0ZY90|M0ZY90_SOLTU	Uncharacterized protein OS=Solanum tuberosum OX=4113 GN=102588058 PE=3 SV=1	SOLTU	12	0.943187	1.06318	1.006	0.98763
322	13.81	15.27	64.7	tr|Q38M52|Q38M52_SOLTU	Proteasome subunit alpha type OS=Solanum tuberosum OX=4113 GN=102577817 PE=2 SV=1	SOLTU	12	1.0965	0.809152	1.04718	1.04718
323	13.78	14.01	36.8	tr|M1C8Q0|M1C8Q0_SOLTU	Uncharacterized protein OS=Solanum tuberosum OX=4113 GN=102600142 PE=4 SV=1	SOLTU	7	1.24209	0.562493	1.42604	0.769379
324	13.74	14.19	59.8	tr|M1BPR3|M1BPR3_SOLTU	Uncharacterized protein OS=Solanum tuberosum OX=4113 GN=102590871 PE=4 SV=1	SOLTU	7	1.07592	0.56462	1.17973	1.17973
325	13.72	13.84	34.2	tr|M1BJQ9|M1BJQ9_SOLTU	Elongation factor Tu OS=Solanum tuberosum OX=4113 GN=102585459 PE=3 SV=1	SOLTU	7	0.675261	1.41084	1.27493	0.638967
326	13.69	14.06	24.2	tr|M1AW83|M1AW83_SOLTU	Beta-adaptin-like protein OS=Solanum tuberosum OX=4113 GN=102590622 PE=3 SV=1	SOLTU	11	1.33612	1.06131	0.932936	0.669635
327	13.69	13.9	49	tr|M1AUM2|M1AUM2_SOLTU	Uncharacterized protein OS=Solanum tuberosum OX=4113 GN=102602308 PE=3 SV=1	SOLTU	9	1.18035	0.580831	1.31833	0.920492
328	13.69	13.84	39.6	tr|M1CPA2|M1CPA2_SOLTU	Uncharacterized protein OS=Solanum tuberosum OX=4113 GN=102601259 PE=4 SV=1	SOLTU	10	1.22864	1.26307	0.541314	0.966978
329	13.59	13.96	33.3	tr|M1CMJ2|M1CMJ2_SOLTU	Xylose isomerase OS=Solanum tuberosum OX=4113 GN=102582159 PE=3 SV=1	SOLTU	9	0.983743	1.03016	0.974741	1.01135
330	13.59	13.7	42.4	tr|M0ZY64|M0ZY64_SOLTU	Uncharacterized protein OS=Solanum tuberosum OX=4113 PE=3 SV=1	SOLTU	6	0.997488	0.970312	1.00672	1.02548
331	13.57	13.74	44.2	tr|M1C0N9|M1C0N9_SOLTU	Sulfurtransferase OS=Solanum tuberosum OX=4113 GN=102606407 PE=4 SV=1	SOLTU	7	1.75318	0.575187	1.0467	0.624932
332	13.56	18.77	60.3	tr|M1ALA6|M1ALA6_SOLTU	Uncharacterized protein OS=Solanum tuberosum OX=4113 GN=102593337 PE=3 SV=1	SOLTU	13	0.967856	1.0324	0.976857	1.02289
333	13.54	13.84	57	tr|M1BL46|M1BL46_SOLTU	Uncharacterized protein OS=Solanum tuberosum OX=4113 GN=102586717 PE=4 SV=1	SOLTU	9	1.00451	1.00451	0.977138	1.01384
334	13.52	13.64	51.1	tr|M1CA24|M1CA24_SOLTU	Uncharacterized protein OS=Solanum tuberosum OX=4113 PE=4 SV=1	SOLTU	7	0.776037	1.11148	1.19648	0.916003
335	13.42	41.07	79.8	tr|K7XKT7|K7XKT7_SOLTU	Alpha-1,4-glucan-protein synthase OS=Solanum tuberosum OX=4113 GN=102589020 PE=2 SV=1	SOLTU	22	0.555892	1.3585	0.739619	1.34599
336	13.41	13.68	30.4	tr|M1CS26|M1CS26_SOLTU	Phospholipase D OS=Solanum tuberosum OX=4113 GN=102595135 PE=3 SV=1	SOLTU	7	1.22582	0.655226	1.00101	1.11794
337	13.39	13.63	43	tr|M1CQG4|M1CQG4_SOLTU	V-type proton ATPase subunit OS=Solanum tuberosum OX=4113 GN=102595807 PE=3 SV=1	SOLTU	9	1.01776	1.05585	0.757887	1.1685
338	13.38	13.71	56.3	tr|M1BTZ0|M1BTZ0_SOLTU	Uncharacterized protein OS=Solanum tuberosum OX=4113 GN=102590612 PE=4 SV=1	SOLTU	10	0.930592	0.668022	1.06854	1.33284
339	13.35	13.63	33	tr|M1AE79|M1AE79_SOLTU	Protein disulfide-isomerase OS=Solanum tuberosum OX=4113 GN=102590935 PE=3 SV=1	SOLTU	8	0.760015	1.09865	0.795937	1.3454
340	13.26	13.56	39.3	tr|M1CER3|M1CER3_SOLTU	Uncharacterized protein OS=Solanum tuberosum OX=4113 GN=102580007 PE=4 SV=1	SOLTU	7	1.02052	0.956792	1.02996	0.992728
341	13.12	13.33	59.7	tr|M0ZQW3|M0ZQW3_SOLTU	Uncharacterized protein OS=Solanum tuberosum OX=4113 GN=102594350 PE=3 SV=1	SOLTU	10	0.93456	0.770188	1.23205	1.06321
342	13.1	13.16	21.1	tr|M1BFS0|M1BFS0_SOLTU	Uncharacterized protein OS=Solanum tuberosum OX=4113 GN=102604539 PE=4 SV=1	SOLTU	7	1.07675	1.04738	1.11711	0.758754
343	13.01	13.29	44.3	tr|M1B7W3|M1B7W3_SOLTU	Uncharacterized protein OS=Solanum tuberosum OX=4113 GN=102596235 PE=3 SV=1	SOLTU	8	1.10217	0.933807	1.11239	0.851626
344	13.01	13.06	50.6	tr|Q2XTB2|Q2XTB2_SOLTU	40S ribosomal protein S10-like OS=Solanum tuberosum OX=4113 GN=102604938 PE=2 SV=1	SOLTU	6	1.38243	0.848476	1.18208	0.587018
345	12.89	13.22	59.9	tr|M1B0M9|M1B0M9_SOLTU	Glutamine synthetase OS=Solanum tuberosum OX=4113 PE=3 SV=1	SOLTU	8	0.983595	1.04912	0.974561	0.992728
346	12.87	64.4	66.3	tr|M1AHN5|M1AHN5_SOLTU	Uncharacterized protein OS=Solanum tuberosum OX=4113 GN=102580808 PE=3 SV=1	SOLTU	58	0.914592	0.94023	1.15149	0.99369
347	12.86	13.62	33.7	tr|M1ASA5|M1ASA5_SOLTU	V-type proton ATPase subunit H OS=Solanum tuberosum OX=4113 GN=102601902 PE=3 SV=1	SOLTU	11	1.32617	1.12357	0.821485	0.728783
348	12.82	13.88	40	tr|M1BM43|M1BM43_SOLTU	Acetyltransferase component of pyruvate dehydrogenase complex OS=Solanum tuberosum OX=4113 GN=102579301 PE=3 SV=1	SOLTU	7	1.08682	0.487697	1.36826	1.05722
349	12.81	21.15	57.6	tr|M0ZZR6|M0ZZR6_SOLTU	Uncharacterized protein OS=Solanum tuberosum OX=4113 PE=4 SV=1	SOLTU	24	0.858285	1.3856	0.675563	1.08056
350	12.74	13.02	33.2	tr|M0ZN23|M0ZN23_SOLTU	Eukaryotic translation initiation factor 3 subunit B OS=Solanum tuberosum OX=4113 GN=102606334 PE=3 SV=1	SOLTU	8	1.0818	0.783692	1.09181	1.0427
351	12.74	12.97	51.3	tr|M1C906|M1C906_SOLTU	Uncharacterized protein OS=Solanum tuberosum OX=4113 PE=3 SV=1	SOLTU	7	0.78593	0.846089	1.37852	0.989462
352	12.73	12.89	58.5	tr|A8UGP3|A8UGP3_SOLTU	1,2-dihydroxy-3-keto-5-methylthiopentene dioxygenase OS=Solanum tuberosum OX=4113 GN=ARD PE=2 SV=1	SOLTU	9	1.09902	0.781659	1.08892	1.0304
353	12.69	13.01	27.3	tr|M1A782|M1A782_SOLTU	Uncharacterized protein OS=Solanum tuberosum OX=4113 GN=102602430 PE=3 SV=1	SOLTU	7	0.835137	0.536707	1.46469	1.16347
354	12.66	12.77	30.2	tr|M1C7S0|M1C7S0_SOLTU	Diphosphomevalonate decarboxylase OS=Solanum tuberosum OX=4113 GN=102604354 PE=3 SV=1	SOLTU	8	0.915857	0.976783	1.12151	0.985853
355	12.61	12.68	48.3	tr|M1C5H3|M1C5H3_SOLTU	Uncharacterized protein OS=Solanum tuberosum OX=4113 GN=102577626 PE=4 SV=1	SOLTU	7	1.08756	0.725199	1.24871	0.938527
356	12.6	12.83	39.2	tr|M1BCQ9|M1BCQ9_SOLTU	Uncharacterized protein OS=Solanum tuberosum OX=4113 GN=102580744 PE=4 SV=1	SOLTU	5	0.93651	1.31679	1.05565	0.691049
357	12.59	12.73	66.2	tr|Q2V995|Q2V995_SOLTU	Cytoplasmic ribosomal protein S13-like OS=Solanum tuberosum OX=4113 GN=102582176 PE=2 SV=1	SOLTU	7	1.12202	0.933219	1.0617	0.883061
358	12.54	12.73	46.5	tr|M1C4U3|M1C4U3_SOLTU	Uncharacterized protein OS=Solanum tuberosum OX=4113 PE=4 SV=1	SOLTU	8	0.891871	0.99616	1.1866	0.925369
359	12.54	12.64	56.7	tr|M1AMW1|M1AMW1_SOLTU	Uncharacterized protein OS=Solanum tuberosum OX=4113 GN=102584645 PE=3 SV=1	SOLTU	6	1.35184	0.785095	1.16657	0.6965
360	12.54	12.61	46.2	tr|M1BQG8|M1BQG8_SOLTU	Uncharacterized protein OS=Solanum tuberosum OX=4113 PE=4 SV=1	SOLTU	9	0.930257	0.974154	1.13922	0.956366
361	12.51	12.62	23.5	tr|M1BK14|M1BK14_SOLTU	Uncharacterized protein OS=Solanum tuberosum OX=4113 GN=102589060 PE=3 SV=1	SOLTU	6	1.4826	0.703086	0.807311	1.007
362	12.49	12.69	31.7	tr|M0ZI01|M0ZI01_SOLTU	Glycosyltransferase OS=Solanum tuberosum OX=4113 PE=3 SV=1	SOLTU	7	1.04797	0.96462	0.929716	1.0577
363	12.48	12.53	69.9	tr|M1AKX9|M1AKX9_SOLTU	Uncharacterized protein OS=Solanum tuberosum OX=4113 PE=4 SV=1	SOLTU	10	1.01084	1.11867	0.905129	0.965367
364	12.46	13.28	22.6	tr|M1CJ63|M1CJ63_SOLTU	Uncharacterized protein OS=Solanum tuberosum OX=4113 GN=102600735 PE=3 SV=1	SOLTU	8	0.710747	1.4313	1.08574	0.772216
365	12.44	13.68	27.2	tr|M1CV01|M1CV01_SOLTU	Uncharacterized protein OS=Solanum tuberosum OX=4113 GN=102595397 PE=4 SV=1	SOLTU	10	1.20095	0.95392	0.998858	0.846274
366	12.43	12.46	44.3	tr|M1DYZ2|M1DYZ2_SOLTU	Uncharacterized protein OS=Solanum tuberosum OX=4113 GN=102589605 PE=4 SV=1	SOLTU	30	0.509517	0.893689	0.659466	1.93733
367	12.39	12.64	43.3	tr|M0ZMF8|M0ZMF8_SOLTU	Phosphoserine aminotransferase OS=Solanum tuberosum OX=4113 GN=102591400 PE=3 SV=1	SOLTU	9	1.22009	0.689249	1.2543	0.836365
368	12.38	41.54	71.9	sp|Q3YJS9|PT3K1_SOLTU	Probable inactive patatin-3-Kuras 1 OS=Solanum tuberosum OX=4113 GN=pat3-k1 PE=1 SV=1	SOLTU	138	0.481185	0.689178	1.0335	1.79614
369	12.37	12.88	51.6	tr|M1CN41|M1CN41_SOLTU	Uncharacterized protein OS=Solanum tuberosum OX=4113 PE=4 SV=1	SOLTU	7	1.30899	0.68069	1.16126	0.849059
370	12.37	12.49	42	tr|M1AW31|M1AW31_SOLTU	Uncharacterized protein OS=Solanum tuberosum OX=4113 GN=102600657 PE=3 SV=1	SOLTU	7	1.10129	0.66356	1.16385	1.07129
371	12.36	12.43	43	tr|M1B7S1|M1B7S1_SOLTU	Uncharacterized protein OS=Solanum tuberosum OX=4113 PE=4 SV=1	SOLTU	6	1.02206	1.07026	0.949429	0.958244
372	12.35	12.49	48.4	tr|M0ZWY7|M0ZWY7_SOLTU	Elongation factor Tu OS=Solanum tuberosum OX=4113 GN=102602312 PE=3 SV=1	SOLTU	7	1.22645	0.705711	1.12889	0.938945
373	12.33	12.47	66.9	tr|M1BSG3|M1BSG3_SOLTU	Uncharacterized protein OS=Solanum tuberosum OX=4113 GN=102584420 PE=4 SV=1	SOLTU	9	0.979387	0.997539	0.997539	1.02554
374	12.25	49.46	88.3	sp|P16348|API11_SOLTU	Aspartic protease inhibitor 11 OS=Solanum tuberosum OX=4113 PE=1 SV=1	SOLTU	183	0.528526	1.78267	1.18868	0.500119
375	12.32	12.47	25.3	tr|M1AXD5|M1AXD5_SOLTU	Uncharacterized protein OS=Solanum tuberosum OX=4113 GN=102591229 PE=4 SV=1	SOLTU	8	1.09485	0.953523	0.980331	0.971298
376	12.28	12.53	20.5	tr|M1BAD2|M1BAD2_SOLTU	26S proteasome non-ATPase regulatory subunit 1 homolog OS=Solanum tuberosum OX=4113 GN=102585142 PE=3 SV=1	SOLTU	7	1.02009	1.02949	1.02009	0.930319
377	12.27	12.5	64.3	sp|P43349|TCTP_SOLTU	Translationally-controlled tumor protein homolog OS=Solanum tuberosum OX=4113 GN=TCTP PE=2 SV=2	SOLTU	8	1.11578	1.01758	1.28108	0.585557
378	12.26	12.45	63.4	tr|M1AEP8|M1AEP8_SOLTU	Uncharacterized protein OS=Solanum tuberosum OX=4113 GN=102600266 PE=4 SV=1	SOLTU	8	0.981379	1.04675	0.981379	0.990491
379	12.19	12.35	39.5	tr|M1BGT4|M1BGT4_SOLTU	Uncharacterized protein OS=Solanum tuberosum OX=4113 GN=102605795 PE=4 SV=1	SOLTU	7	0.942547	0.640156	1.19749	1.21981
380	12.18	12.28	31.5	tr|M1AZP7|M1AZP7_SOLTU	Threonine dehydratase OS=Solanum tuberosum OX=4113 GN=102582387 PE=3 SV=1	SOLTU	7	1.05521	0.919058	1.04551	0.980224
381	12.15	15.76	64.7	tr|M1CZP5|M1CZP5_SOLTU	Peptidyl-prolyl cis-trans isomerase OS=Solanum tuberosum OX=4113 GN=102589666 PE=3 SV=1	SOLTU	10	0.923572	1.41087	0.890233	0.775329
382	12.14	12.43	54.8	tr|M1CWA6|M1CWA6_SOLTU	Uncharacterized protein OS=Solanum tuberosum OX=4113 GN=102578706 PE=3 SV=1	SOLTU	8	0.854142	0.998933	0.854142	1.29278
383	12.14	12.25	41.5	tr|M1BWS8|M1BWS8_SOLTU	Uncharacterized protein OS=Solanum tuberosum OX=4113 GN=102604120 PE=3 SV=1	SOLTU	7	0.863073	0.631019	1.08661	1.4193
384	12.08	12.24	42.2	tr|M1CTZ5|M1CTZ5_SOLTU	Uncharacterized protein OS=Solanum tuberosum OX=4113 GN=102603227 PE=4 SV=1	SOLTU	7	1.25742	0.678403	1.06535	0.998826
385	12.06	12.23	62.8	tr|M1D2W7|M1D2W7_SOLTU	Nucleoside diphosphate kinase OS=Solanum tuberosum OX=4113 GN=102578209 PE=3 SV=1	SOLTU	9	1.42421	0.797254	1.17378	0.604759
386	12.04	12.24	54.3	tr|M1AJ32|M1AJ32_SOLTU	Eukaryotic translation initiation factor 3 subunit I OS=Solanum tuberosum OX=4113 GN=102592807 PE=3 SV=1	SOLTU	8	0.981595	1.0184	1.0184	0.981595
387	12.03	14.47	31.8	tr|M1CGC9|M1CGC9_SOLTU	3-phosphoshikimate 1-carboxyvinyltransferase OS=Solanum tuberosum OX=4113 GN=102600915 PE=3 SV=1	SOLTU	7	0.761404	0.858253	1.18467	1.19567
388	12.02	12.3	37.5	tr|M1AFA9|M1AFA9_SOLTU	Glutamate dehydrogenase OS=Solanum tuberosum OX=4113 GN=102585678 PE=3 SV=1	SOLTU	6	0.948028	0.739378	1.03956	1.27303
389	12	52.29	74.6	tr|M1A5X1|M1A5X1_SOLTU	ATP synthase subunit beta OS=Solanum tuberosum OX=4113 GN=102584460 PE=3 SV=1	SOLTU	58	1.15534	1.04405	0.82175	0.978857
390	11.99	12.77	26	tr|M1A1D2|M1A1D2_SOLTU	Uncharacterized protein OS=Solanum tuberosum OX=4113 GN=102595687 PE=4 SV=1	SOLTU	6	1.00231	0.993084	1.00231	1.00231
391	11.98	12.02	43.2	tr|M1BST6|M1BST6_SOLTU	Uncharacterized protein OS=Solanum tuberosum OX=4113 GN=102598087 PE=4 SV=1	SOLTU	7	1.03254	0.986096	0.995267	0.986096
392	11.92	12.35	36.7	tr|M1A065|M1A065_SOLTU	Uncharacterized protein OS=Solanum tuberosum OX=4113 GN=102579434 PE=3 SV=1	SOLTU	7	1.22637	0.83301	1.21513	0.725492
393	11.91	12.16	59.8	tr|M1CPW5|M1CPW5_SOLTU	Proteasome subunit alpha type OS=Solanum tuberosum OX=4113 GN=102581342 PE=3 SV=1	SOLTU	7	1.12443	1.064	1.19931	0.612267
394	11.88	12.12	30	tr|M1A0F3|M1A0F3_SOLTU	S-adenosylmethionine synthase OS=Solanum tuberosum OX=4113 GN=102591461 PE=3 SV=1	SOLTU	7	0.987616	0.934461	1.04377	1.03415
395	11.87	11.93	56.4	tr|M1BUH4|M1BUH4_SOLTU	Uncharacterized protein OS=Solanum tuberosum OX=4113 PE=4 SV=1	SOLTU	10	1.02477	0.777357	0.770219	1.42765
396	11.8	16.27	34.3	tr|M0ZXX7|M0ZXX7_SOLTU	Uncharacterized protein OS=Solanum tuberosum OX=4113 GN=102597239 PE=4 SV=1	SOLTU	10	1.01304	1.06081	0.976374	0.94978
397	11.77	11.87	36.9	tr|M0ZWK0|M0ZWK0_SOLTU	Proteasome subunit alpha type OS=Solanum tuberosum OX=4113 GN=102597919 PE=3 SV=1	SOLTU	7	1.38424	0.638561	1.43618	0.541016
398	11.72	34.92	75.1	tr|M1A5P9|M1A5P9_SOLTU	Cysteine proteinase inhibitor OS=Solanum tuberosum OX=4113 PE=3 SV=1	SOLTU	38	0.440454	0.405521	0.711127	2.4429
399	11.68	26.37	38.5	tr|M0ZRG6|M0ZRG6_SOLTU	Uncharacterized protein OS=Solanum tuberosum OX=4113 GN=102577751 PE=3 SV=1	SOLTU	18	1.06015	0.975763	1.04076	0.923318
400	11.65	12.84	45	tr|M1A2Y4|M1A2Y4_SOLTU	Peroxidase OS=Solanum tuberosum OX=4113 GN=102590030 PE=3 SV=1	SOLTU	6	1.32714	0.876837	0.935201	0.860826
401	11.58	12.33	53.3	tr|K7WJW2|K7WJW2_SOLTU	Putative 40S ribosomal protein S9 OS=Solanum tuberosum OX=4113 GN=102594083 PE=2 SV=1	SOLTU	8	1.22183	0.860992	1.12466	0.792519
402	11.63	11.71	89.5	tr|M1BPP7|M1BPP7_SOLTU	Uncharacterized protein OS=Solanum tuberosum OX=4113 PE=4 SV=1	SOLTU	10	0.717925	0.744815	1.00943	1.52783
403	11.57	11.69	49.8	tr|Q3HVK4|Q3HVK4_SOLTU	40S ribosomal protein S6 OS=Solanum tuberosum OX=4113 GN=102584897 PE=2 SV=1	SOLTU	8	1.06415	0.860977	1.26765	0.807217
404	11.41	14.55	53	tr|M1D0Q1|M1D0Q1_SOLTU	Uncharacterized protein OS=Solanum tuberosum OX=4113 GN=102593836 PE=3 SV=1	SOLTU	8	1.04564	0.861744	1.45674	0.63588
405	11.61	23.58	42.4	tr|M1ADA6|M1ADA6_SOLTU	Ketol-acid reductoisomerase OS=Solanum tuberosum OX=4113 GN=102601054 PE=3 SV=1	SOLTU	20	0.753093	1.20459	1.19347	0.848842
406	11.6	11.73	32.1	tr|M1C8L6|M1C8L6_SOLTU	Uncharacterized protein OS=Solanum tuberosum OX=4113 PE=4 SV=1	SOLTU	7	1.2326	0.844954	0.952344	0.970097
407	11.58	11.89	52.9	tr|M1D5K4|M1D5K4_SOLTU	Uncharacterized protein OS=Solanum tuberosum OX=4113 GN=102598896 PE=4 SV=1	SOLTU	7	0.889657	1.21687	1.08952	0.803955
408	11.51	11.86	25.2	tr|M1CWL7|M1CWL7_SOLTU	Eukaryotic translation initiation factor 3 subunit D OS=Solanum tuberosum OX=4113 GN=102588135 PE=3 SV=1	SOLTU	9	1.06186	0.899632	0.986428	1.05208
409	11.48	11.71	44.7	tr|M1CD27|M1CD27_SOLTU	Methylthioribose-1-phosphate isomerase OS=Solanum tuberosum OX=4113 GN=102596204 PE=3 SV=1	SOLTU	9	1.0884	0.712484	1.21557	0.98355
410	11.48	11.62	79.6	tr|B3F8F4|B3F8F4_SOLTU	Glutaredoxin OS=Solanum tuberosum OX=4113 GN=GRX3 PE=2 SV=1	SOLTU	8	1.26658	0.829161	1.13402	0.770238
411	11.47	11.61	31.4	tr|M1CYJ7|M1CYJ7_SOLTU	Uncharacterized protein OS=Solanum tuberosum OX=4113 GN=102602484 PE=3 SV=1	SOLTU	8	0.825415	0.840739	1.21525	1.1186
412	11.46	11.6	64.5	tr|M1CSI4|M1CSI4_SOLTU	40S ribosomal protein S12 OS=Solanum tuberosum OX=4113 GN=102582055 PE=3 SV=1	SOLTU	7	1.00988	1.03818	1.04776	0.90418
413	11.37	11.57	49.2	tr|M1DEB7|M1DEB7_SOLTU	S-adenosylmethionine synthase OS=Solanum tuberosum OX=4113 GN=102578902 PE=3 SV=1	SOLTU	5	0.903939	0.832025	1.34325	0.920789
414	11.45	33.73	81.9	tr|K7WNY2|K7WNY2_SOLTU	Glyceraldehyde-3-phosphate dehydrogenase OS=Solanum tuberosum OX=4113 GN=102592694 PE=2 SV=1	SOLTU	26	1.08668	0.937758	0.937758	1.0378
415	11.45	11.58	57.8	tr|M1C6Z9|M1C6Z9_SOLTU	Uncharacterized protein OS=Solanum tuberosum OX=4113 GN=102580406 PE=4 SV=1	SOLTU	10	1.07646	1.12723	1.00925	0.787061
416	11.45	11.56	60.6	tr|Q2VCJ5|Q2VCJ5_SOLTU	40S ribosomal protein S6 OS=Solanum tuberosum OX=4113 GN=102600285 PE=2 SV=1	SOLTU	7	1.14193	0.915505	1.15252	0.790045
417	11.43	12.13	63.6	tr|Q2XTD8|Q2XTD8_SOLTU	Histone H2B OS=Solanum tuberosum OX=4113 GN=102593129 PE=2 SV=1	SOLTU	10	1.05799	0.888188	1.09776	0.956069
418	11.38	11.55	30.7	tr|M1CX22|M1CX22_SOLTU	Uncharacterized protein OS=Solanum tuberosum OX=4113 GN=102599350 PE=3 SV=1	SOLTU	9	0.975966	0.967028	0.967028	1.08998
419	11.34	14.37	29.9	tr|M1AIT2|M1AIT2_SOLTU	D-3-phosphoglycerate dehydrogenase OS=Solanum tuberosum OX=4113 GN=102580248 PE=3 SV=1	SOLTU	9	0.819549	0.604707	1.33532	1.24043
420	11.32	11.57	65.9	tr|M1AUH9|M1AUH9_SOLTU	Uncharacterized protein OS=Solanum tuberosum OX=4113 GN=102601976 PE=4 SV=1	SOLTU	7	0.723991	1.14752	0.786527	1.34197
421	11.31	11.54	62.7	tr|M1BY78|M1BY78_SOLTU	Uncharacterized protein OS=Solanum tuberosum OX=4113 PE=4 SV=1	SOLTU	7	1.16264	0.747211	1.24008	0.850069
422	11.2	11.35	41.3	tr|M1AE23|M1AE23_SOLTU	Uncharacterized protein OS=Solanum tuberosum OX=4113 GN=102584758 PE=3 SV=1	SOLTU	9	1.29567	0.483639	1.35675	0.86395
423	11.17	11.37	87.6	tr|M1CSX6|M1CSX6_SOLTU	Uncharacterized protein OS=Solanum tuberosum OX=4113 GN=102587986 PE=3 SV=1	SOLTU	7	1.01758	0.91954	1.16839	0.894494
424	11.14	11.73	44.6	tr|M1AMB5|M1AMB5_SOLTU	Uncharacterized protein OS=Solanum tuberosum OX=4113 GN=102577831 PE=4 SV=1	SOLTU	5	0.906223	1.01216	0.897937	1.18368
425	11.13	11.19	67.2	tr|M1CAU6|M1CAU6_SOLTU	Uncharacterized protein OS=Solanum tuberosum OX=4113 GN=102582943 PE=4 SV=1	SOLTU	6	1.33768	0.532499	1.25414	0.875676
426	11.12	11.18	63.3	tr|M0ZT50|M0ZT50_SOLTU	Uncharacterized protein OS=Solanum tuberosum OX=4113 GN=102581389 PE=4 SV=1	SOLTU	7	1.04745	1.07679	0.929222	0.946544
427	10.99	12.55	40.5	tr|M1AJK7|M1AJK7_SOLTU	Uncharacterized protein OS=Solanum tuberosum OX=4113 GN=102578683 PE=3 SV=1	SOLTU	6	1.02772	0.981523	1.01828	0.972479
428	11.1	11.19	53.2	tr|M1B359|M1B359_SOLTU	Uncharacterized protein OS=Solanum tuberosum OX=4113 PE=4 SV=1	SOLTU	6	0.966887	0.740225	1.14115	1.15174
429	11.01	11.24	34.5	tr|M1C015|M1C015_SOLTU	Uncharacterized protein OS=Solanum tuberosum OX=4113 GN=102580720 PE=3 SV=1	SOLTU	7	0.890196	1.08023	0.898453	1.13113
430	11	11.15	25.4	tr|M1CK90|M1CK90_SOLTU	Uncharacterized protein OS=Solanum tuberosum OX=4113 GN=102592901 PE=4 SV=1	SOLTU	6	1.03178	1.05098	0.976264	0.940977
431	10.97	11.09	63.6	tr|M1C504|M1C504_SOLTU	Proteasome subunit beta type OS=Solanum tuberosum OX=4113 PE=3 SV=1	SOLTU	6	1.10229	0.568004	0.676613	1.6531
432	10.96	11.41	37.4	sp|P37221|MAOM_SOLTU	NAD-dependent malic enzyme 62 kDa isoform, mitochondrial OS=Solanum tuberosum OX=4113 PE=1 SV=1	SOLTU	9	0.979248	0.979248	1.02548	1.01603
433	10.96	11.16	33.1	tr|M0ZLN7|M0ZLN7_SOLTU	Uncharacterized protein OS=Solanum tuberosum OX=4113 GN=102590566 PE=3 SV=1	SOLTU	6	0.981173	1.03691	1.02746	0.954449
434	10.94	10.98	43.2	tr|M1C0Q2|M1C0Q2_SOLTU	Uncharacterized protein OS=Solanum tuberosum OX=4113 PE=4 SV=1	SOLTU	8	1.21065	0.96168	0.99778	0.829893
435	10.87	11.06	34.2	tr|M0ZVS7|M0ZVS7_SOLTU	Uncharacterized protein OS=Solanum tuberosum OX=4113 GN=102594714 PE=4 SV=1	SOLTU	7	1.1927	1.03878	0.896466	0.872049
436	10.85	10.94	80.3	tr|M1BFS5|M1BFS5_SOLTU	Cyanate hydratase OS=Solanum tuberosum OX=4113 GN=CYN PE=3 SV=1	SOLTU	9	1.26234	0.674769	1.2055	0.857394
437	10.8	11.34	36.1	tr|M1CK13|M1CK13_SOLTU	Lysine--tRNA ligase OS=Solanum tuberosum OX=4113 GN=102596211 PE=3 SV=1	SOLTU	7	0.883517	0.859469	1.41324	0.843775
438	10.81	11.75	27.6	tr|M0ZR79|M0ZR79_SOLTU	Uncharacterized protein OS=Solanum tuberosum OX=4113 GN=102577745 PE=4 SV=1	SOLTU	7	1.13565	0.88556	1.12524	0.853552
439	10.77	10.99	36.6	tr|M1BQT9|M1BQT9_SOLTU	Uncharacterized protein OS=Solanum tuberosum OX=4113 GN=102591897 PE=4 SV=1	SOLTU	7	0.86141	0.962149	0.998203	1.17824
440	10.76	54.85	57.5	tr|M1BLB0|M1BLB0_SOLTU	Uncharacterized protein OS=Solanum tuberosum OX=4113 GN=102594892 PE=3 SV=1	SOLTU	36	0.910521	1.23392	0.902131	0.953425
441	10.75	11.07	33.3	tr|M1CK14|M1CK14_SOLTU	Lysine--tRNA ligase OS=Solanum tuberosum OX=4113 GN=102596211 PE=3 SV=1	SOLTU	8	1.00603	0.844462	1.23201	0.917494
442	10.73	10.97	55.5	tr|M1AIA5|M1AIA5_SOLTU	Uncharacterized protein OS=Solanum tuberosum OX=4113 GN=102596561 PE=3 SV=1	SOLTU	7	0.838301	1.08496	0.853832	1.22291
443	10.7	10.91	37.8	tr|M0ZVT8|M0ZVT8_SOLTU	Uncharacterized protein OS=Solanum tuberosum OX=4113 GN=102598775 PE=3 SV=1	SOLTU	8	1.5273	0.591471	1.0184	0.862831
444	10.67	11.51	35	tr|Q38JI9|Q38JI9_SOLTU	Uncharacterized protein OS=Solanum tuberosum OX=4113 GN=102577689 PE=2 SV=1	SOLTU	6	0.938542	0.79515	1.02911	1.2372
445	10.65	11.36	54.8	tr|M1C451|M1C451_SOLTU	Uncharacterized protein OS=Solanum tuberosum OX=4113 PE=3 SV=1	SOLTU	6	1.18684	0.891982	0.934034	0.987142
446	10.6	10.76	59.5	tr|M1BZ69|M1BZ69_SOLTU	Uncharacterized protein OS=Solanum tuberosum OX=4113 GN=102592788 PE=4 SV=1	SOLTU	7	1.22122	0.806847	1.37656	0.595371
447	10.45	10.54	55.8	tr|M1AAS9|M1AAS9_SOLTU	Proteasome subunit alpha type OS=Solanum tuberosum OX=4113 GN=102600015 PE=3 SV=1	SOLTU	6	1.01621	0.997656	0.988477	0.997656
448	10.59	69.86	81.4	sp|Q3YJT5|PAT05_SOLTU	Patatin-05 OS=Solanum tuberosum OX=4113 GN=pat1-k1 PE=1 SV=1	SOLTU	265	0.870678	1.3673	0.35634	1.40568
449	10.58	10.64	38.6	tr|M1C421|M1C421_SOLTU	Uncharacterized protein OS=Solanum tuberosum OX=4113 PE=3 SV=1	SOLTU	6	1.03332	1.07214	0.916766	0.97778
450	10.55	10.72	37.6	tr|M0ZJT7|M0ZJT7_SOLTU	Uncharacterized protein OS=Solanum tuberosum OX=4113 GN=102604152 PE=4 SV=1	SOLTU	8	1.24033	0.733739	1.20648	0.819454
451	10.54	10.63	39.7	tr|M1CY77|M1CY77_SOLTU	Eukaryotic translation initiation factor 3 subunit G OS=Solanum tuberosum OX=4113 GN=102606183 PE=3 SV=1	SOLTU	6	1.16934	0.972623	1.12701	0.731021
452	10.53	11.28	44.2	tr|Q307Y8|Q307Y8_SOLTU	Ribosomal protein L11-like protein OS=Solanum tuberosum OX=4113 GN=102584982 PE=2 SV=1	SOLTU	9	1.1707	0.608769	1.30756	0.912971
453	10.52	10.56	40.3	tr|M0ZTX6|M0ZTX6_SOLTU	Uncharacterized protein OS=Solanum tuberosum OX=4113 GN=102600433 PE=4 SV=1	SOLTU	5	1.36029	0.688067	1.50534	0.446304
454	10.51	10.83	85.9	tr|M1BZ56|M1BZ56_SOLTU	Uncharacterized protein OS=Solanum tuberosum OX=4113 GN=102605897 PE=4 SV=1	SOLTU	9	1.02237	0.890364	0.858161	1.22911
455	10.5	10.68	27.9	tr|M1D2B0|M1D2B0_SOLTU	Glutamate decarboxylase OS=Solanum tuberosum OX=4113 GN=102581388 PE=3 SV=1	SOLTU	9	1.00267	1.50365	0.604163	0.889521
456	10.48	12.88	47.9	tr|M1CUL2|M1CUL2_SOLTU	Ferritin OS=Solanum tuberosum OX=4113 GN=102577652 PE=3 SV=1	SOLTU	11	0.869962	1.11564	1.13636	0.87804
457	10.46	10.72	51.3	tr|M1CTV1|M1CTV1_SOLTU	Uncharacterized protein OS=Solanum tuberosum OX=4113 GN=102592386 PE=4 SV=1	SOLTU	5	1.13646	0.80088	1.12607	0.936593
458	10.43	10.54	28	tr|M1D2T7|M1D2T7_SOLTU	Uncharacterized protein OS=Solanum tuberosum OX=4113 GN=102601087 PE=4 SV=1	SOLTU	6	0.964872	0.97379	0.97379	1.08755
459	10.39	10.48	30.7	tr|M1ABC2|M1ABC2_SOLTU	Uncharacterized protein OS=Solanum tuberosum OX=4113 GN=102594413 PE=4 SV=1	SOLTU	6	1.3324	0.817733	1.00142	0.848446
460	10.36	10.46	19.8	tr|M1CRA9|M1CRA9_SOLTU	Uncharacterized protein OS=Solanum tuberosum OX=4113 PE=4 SV=1	SOLTU	6	1.12912	1.40841	0.864422	0.59805
461	10.31	10.38	38.5	tr|M0ZWB1|M0ZWB1_SOLTU	Uncharacterized protein OS=Solanum tuberosum OX=4113 GN=102597275 PE=4 SV=1	SOLTU	7	1.19562	0.782655	1.13133	0.890393
462	10.3	10.51	26.8	tr|M1AS85|M1AS85_SOLTU	Uncharacterized protein OS=Solanum tuberosum OX=4113 GN=102579712 PE=4 SV=1	SOLTU	8	0.861054	0.722882	1.12474	1.29132
463	10.28	10.4	50.5	tr|M1D6S9|M1D6S9_SOLTU	Ribosomal protein L15 OS=Solanum tuberosum OX=4113 GN=102577484 PE=3 SV=1	SOLTU	6	0.911669	0.786716	1.23546	1.06615
464	10.21	10.31	57.1	tr|M1CM45|M1CM45_SOLTU	ATP synthase subunit d, mitochondrial OS=Solanum tuberosum OX=4113 GN=102603904 PE=3 SV=1	SOLTU	6	1.21678	0.914548	1.16202	0.706651
465	10.18	10.41	67.4	tr|M1ACD6|M1ACD6_SOLTU	Uncharacterized protein OS=Solanum tuberosum OX=4113 PE=3 SV=1	SOLTU	6	0.907218	1.12125	0.79744	1.17409
466	10.15	21.72	78.9	tr|M1BRF8|M1BRF8_SOLTU	Uncharacterized protein OS=Solanum tuberosum OX=4113 GN=102594660 PE=4 SV=1	SOLTU	18	0.966791	1.15164	0.914777	0.966791
467	10.14	10.31	33.3	tr|M1AX34|M1AX34_SOLTU	Uncharacterized protein OS=Solanum tuberosum OX=4113 PE=4 SV=1	SOLTU	7	0.876565	1.06363	1.02514	1.03466
468	10.13	10.14	41.5	sp|P52402|E133_SOLTU	Glucan endo-1,3-beta-glucosidase, basic isoform 3 (Fragment) OS=Solanum tuberosum OX=4113 GN=GLUB3 PE=2 SV=1	SOLTU	8	0.730811	1.28168	1.07593	0.911577
469	10.12	57.65	56.4	tr|M1CNK7|M1CNK7_SOLTU	Uncharacterized protein OS=Solanum tuberosum OX=4113 GN=102588449 PE=3 SV=1	SOLTU	54	1.16389	0.96812	0.835437	1.03255
470	10.08	10.28	37.1	tr|M1CSB1|M1CSB1_SOLTU	Uncharacterized protein OS=Solanum tuberosum OX=4113 GN=102580921 PE=4 SV=1	SOLTU	7	0.889706	1.19468	0.865447	1.05017
471	10.08	10.09	80.2	tr|M1ABN6|M1ABN6_SOLTU	Uncharacterized protein OS=Solanum tuberosum OX=4113 GN=102599598 PE=3 SV=1	SOLTU	7	1.1173	1.00041	1.01897	0.863316
472	10.07	10.12	27.4	tr|M1B0U9|M1B0U9_SOLTU	Uncharacterized protein OS=Solanum tuberosum OX=4113 GN=102598851 PE=4 SV=1	SOLTU	5	1.32846	0.58526	1.20046	0.885818
473	10.06	10.22	28.2	tr|M0ZPQ8|M0ZPQ8_SOLTU	Pectinesterase OS=Solanum tuberosum OX=4113 GN=102585483 PE=3 SV=1	SOLTU	7	0.530848	0.674433	1.06894	1.72577
474	10.05	20.66	64.8	tr|M1AMY3|M1AMY3_SOLTU	Uncharacterized protein OS=Solanum tuberosum OX=4113 GN=102594249 PE=4 SV=1	SOLTU	37	0.506918	0.328958	0.325836	2.83829
475	10.02	10.13	42.7	tr|M1CFZ0|M1CFZ0_SOLTU	Uncharacterized protein OS=Solanum tuberosum OX=4113 GN=102583061 PE=3 SV=1	SOLTU	7	0.972534	1.0184	1.0184	0.990663
476	10	14	52	tr|M1AMY6|M1AMY6_SOLTU	Uncharacterized protein OS=Solanum tuberosum OX=4113 GN=102594910 PE=4 SV=1	SOLTU	37	0.340928	0.530396	1.23778	1.8909
477	10	10	36	tr|M0ZTN0|M0ZTN0_SOLTU	Uncharacterized protein OS=Solanum tuberosum OX=4113 GN=102585092 PE=4 SV=1	SOLTU	7	1.16401	0.588747	1.18567	1.06157
478	9.96	10.11	31.5	tr|M1AQ24|M1AQ24_SOLTU	Uncharacterized protein OS=Solanum tuberosum OX=4113 GN=102600700 PE=4 SV=1	SOLTU	5	0.967446	0.949698	1.05102	1.03183
479	9.94	10.09	44.3	tr|K7XKP4|K7XKP4_SOLTU	60S ribosomal protein L10-like protein OS=Solanum tuberosum OX=4113 GN=102580084 PE=2 SV=1	SOLTU	5	1.11778	1.28339	0.912786	0.686048
480	9.86	12.01	41.1	sp|P52406|CHI4_SOLTU	Endochitinase 4 (Fragment) OS=Solanum tuberosum OX=4113 GN=CHTB4 PE=2 SV=1	SOLTU	11	0.966511	1.34647	0.78919	0.897827
481	9.84	18.09	33.8	tr|M1B4I6|M1B4I6_SOLTU	Uncharacterized protein OS=Solanum tuberosum OX=4113 GN=102606369 PE=4 SV=1	SOLTU	12	0.906402	1.09976	0.873579	1.12026
482	9.84	9.93	33.6	tr|M1AXZ2|M1AXZ2_SOLTU	Uncharacterized protein OS=Solanum tuberosum OX=4113 PE=4 SV=1	SOLTU	5	1.35171	0.722567	1.01603	0.90969
483	9.83	20.48	62.7	tr|M1A7M4|M1A7M4_SOLTU	14-3-3 protein OS=Solanum tuberosum OX=4113 GN=102581950 PE=2 SV=1	SOLTU	16	1.26995	0.505596	1.26995	0.954494
484	9.82	9.96	35.8	tr|M1AY79|M1AY79_SOLTU	Succinate dehydrogenase [ubiquinone] iron-sulfur subunit, mitochondrial OS=Solanum tuberosum OX=4113 GN=102589264 PE=3 SV=1	SOLTU	6	1.11066	1.12094	1.20661	0.56179
485	9.81	33.19	53.2	tr|M1ARJ5|M1ARJ5_SOLTU	Uncharacterized protein OS=Solanum tuberosum OX=4113 PE=4 SV=1	SOLTU	21	1.45992	0.631428	1.36873	0.539913
486	9.78	9.91	54.3	tr|M1CKD5|M1CKD5_SOLTU	Uncharacterized protein OS=Solanum tuberosum OX=4113 GN=102580390 PE=3 SV=1	SOLTU	6	1.36983	0.637777	1.20414	0.788255
487	9.77	12.28	24.5	tr|M0ZM32|M0ZM32_SOLTU	Uncharacterized protein OS=Solanum tuberosum OX=4113 GN=102592268 PE=3 SV=1	SOLTU	9	1.27103	1.23638	0.991213	0.501373
488	9.77	9.95	29.5	tr|M1CU69|M1CU69_SOLTU	Uncharacterized protein OS=Solanum tuberosum OX=4113 GN=102601008 PE=4 SV=1	SOLTU	8	0.776025	0.669716	0.976972	1.57729
489	9.75	26.56	35	tr|M1AGR8|M1AGR8_SOLTU	Uncharacterized protein OS=Solanum tuberosum OX=4113 PE=3 SV=1	SOLTU	25	1.05376	1.0442	0.73586	1.16618
490	9.73	12.09	45.9	tr|M1C1K7|M1C1K7_SOLTU	Uncharacterized protein OS=Solanum tuberosum OX=4113 GN=102583953 PE=4 SV=1	SOLTU	6	1.1801	0.98162	0.625053	1.21322
491	9.72	10.2	31.7	tr|M1AJK6|M1AJK6_SOLTU	Uncharacterized protein OS=Solanum tuberosum OX=4113 GN=102578683 PE=3 SV=1	SOLTU	5	1.29186	1.07451	0.869392	0.764234
492	9.67	9.75	63.1	tr|M1AGU2|M1AGU2_SOLTU	Peptidylprolyl isomerase OS=Solanum tuberosum OX=4113 PE=4 SV=1	SOLTU	7	1.05861	0.974421	0.992546	0.974421
493	9.66	9.79	54.8	tr|M1CK17|M1CK17_SOLTU	60S ribosomal protein L27 OS=Solanum tuberosum OX=4113 GN=102597208 PE=3 SV=1	SOLTU	5	0.904597	0.825003	0.80996	1.46044
494	9.65	9.84	37.2	tr|M1AE01|M1AE01_SOLTU	Uncharacterized protein OS=Solanum tuberosum OX=4113 GN=102605209 PE=4 SV=1	SOLTU	5	0.965574	1.03944	1.02044	0.97454
495	9.61	24.42	65	tr|M1BI71|M1BI71_SOLTU	Uncharacterized protein OS=Solanum tuberosum OX=4113 PE=3 SV=1	SOLTU	19	1.14874	0.895808	0.973209	0.982246
496	9.57	10.03	19.9	tr|M1AC15|M1AC15_SOLTU	Uncharacterized protein OS=Solanum tuberosum OX=4113 PE=3 SV=1	SOLTU	7	1.14986	0.643606	1.088	1.11854
497	9.54	9.62	81	tr|M0ZV99|M0ZV99_SOLTU	Uncharacterized protein OS=Solanum tuberosum OX=4113 GN=102598836 PE=3 SV=1	SOLTU	8	1.09067	1.15269	1.02263	0.734012
498	9.53	9.94	34.4	tr|M1AEK1|M1AEK1_SOLTU	Inosine-5'-monophosphate dehydrogenase OS=Solanum tuberosum OX=4113 GN=102598516 PE=3 SV=1	SOLTU	5	1.03467	0.952343	1.00649	1.00649
499	9.5	9.65	49.4	tr|M1CSU8|M1CSU8_SOLTU	Nascent polypeptide-associated complex subunit beta OS=Solanum tuberosum OX=4113 PE=3 SV=1	SOLTU	5	1.16809	0.690982	1.09509	1.04583
500	9.48	11.4	32.5	tr|M1ALZ1|M1ALZ1_SOLTU	Uncharacterized protein OS=Solanum tuberosum OX=4113 GN=102597490 PE=4 SV=1	SOLTU	7	1.18424	0.59348	1.37226	0.850015
501	9.47	9.59	32.7	tr|M1BEN2|M1BEN2_SOLTU	Uncharacterized protein OS=Solanum tuberosum OX=4113 PE=4 SV=1	SOLTU	5	0.839207	1.05642	1.0183	1.08607
502	9.45	9.61	59.6	tr|Q3HRY1|Q3HRY1_SOLTU	Small GTP-binding protein Sar1BNt-like protein OS=Solanum tuberosum OX=4113 GN=102577699 PE=2 SV=1	SOLTU	6	0.894302	1.04593	1.18982	0.869943
503	9.38	9.48	27.8	tr|M1CL47|M1CL47_SOLTU	Uncharacterized protein OS=Solanum tuberosum OX=4113 GN=102591695 PE=4 SV=1	SOLTU	5	1.02178	1.19495	1.20603	0.577242
504	9.33	10.34	34	tr|M1B818|M1B818_SOLTU	Uncharacterized protein OS=Solanum tuberosum OX=4113 GN=102588156 PE=3 SV=1	SOLTU	5	1.01125	0.992815	0.965826	1.0301
505	9.3	9.4	32.6	tr|M1BWY1|M1BWY1_SOLTU	Uncharacterized protein OS=Solanum tuberosum OX=4113 PE=4 SV=1	SOLTU	5	0.974561	1.04912	0.983595	0.992728
506	9.25	9.4	32.5	tr|M0ZHM4|M0ZHM4_SOLTU	Uncharacterized protein OS=Solanum tuberosum OX=4113 PE=3 SV=1	SOLTU	5	0.794725	1.07695	0.809496	1.31883
507	9.23	10.45	45.5	tr|M1BQ55|M1BQ55_SOLTU	Uncharacterized protein OS=Solanum tuberosum OX=4113 GN=102600885 PE=4 SV=1	SOLTU	8	1.28263	0.679322	1.2362	0.801844
508	9.18	9.41	29.4	tr|M1CHE3|M1CHE3_SOLTU	Isocitrate dehydrogenase [NAD] subunit, mitochondrial OS=Solanum tuberosum OX=4113 GN=102592957 PE=3 SV=1	NAD	7	1.36685	0.624758	1.0273	0.981089
509	9.17	9.22	64.6	tr|M0ZMR8|M0ZMR8_SOLTU	Uncharacterized protein OS=Solanum tuberosum OX=4113 PE=4 SV=1	SOLTU	6	1.26573	0.908604	0.925438	0.900232
510	9.15	9.37	62	tr|M1B547|M1B547_SOLTU	Uncharacterized protein OS=Solanum tuberosum OX=4113 GN=102592473 PE=4 SV=1	SOLTU	7	0.974662	1.01115	0.974662	1.03953
511	9.08	16.5	56.2	tr|M1CL13|M1CL13_SOLTU	Ferritin OS=Solanum tuberosum OX=4113 PE=3 SV=1	SOLTU	12	1.02097	1.32129	0.897413	0.760326
512	9.07	9.2	24.5	tr|M1AA71|M1AA71_SOLTU	Uncharacterized protein OS=Solanum tuberosum OX=4113 GN=102589223 PE=4 SV=1	SOLTU	6	1.05745	1.0099	1.1595	0.773156
513	9.37	9.46	46.2	tr|M1AF95|M1AF95_SOLTU	Uncharacterized protein OS=Solanum tuberosum OX=4113 PE=3 SV=1	SOLTU	6	0.861927	0.823165	1.16812	1.14679
514	9.06	22.34	47.4	tr|M1CLW5|M1CLW5_SOLTU	Pyruvate kinase OS=Solanum tuberosum OX=4113 GN=102582462 PE=3 SV=1	SOLTU	20	1.15991	0.964765	1.08751	0.78782
515	9.04	9.51	20.1	tr|M0ZZL1|M0ZZL1_SOLTU	Uncharacterized protein OS=Solanum tuberosum OX=4113 PE=3 SV=1	SOLTU	5	1.4057	0.737718	1.15851	0.698068
516	8.98	9.05	25.4	tr|M1CT08|M1CT08_SOLTU	Uncharacterized protein OS=Solanum tuberosum OX=4113 GN=102588295 PE=3 SV=1	SOLTU	5	0.983891	1.28515	0.897364	0.833594
517	8.97	11.67	37.2	tr|M1ACK8|M1ACK8_SOLTU	Uncharacterized protein OS=Solanum tuberosum OX=4113 GN=102579743 PE=4 SV=1	SOLTU	5	1.03703	1.00885	0.95457	0.99955
518	8.96	9.22	45.5	tr|M1CAV1|M1CAV1_SOLTU	Uncharacterized protein OS=Solanum tuberosum OX=4113 GN=102585572 PE=4 SV=1	SOLTU	4	1.33401	0.63854	1.34641	0.681037
519	8.95	9	34.9	tr|M1BVI5|M1BVI5_SOLTU	Uncharacterized protein OS=Solanum tuberosum OX=4113 GN=102599444 PE=4 SV=1	SOLTU	5	0.882943	0.95929	1.0045	1.15327
520	8.94	9.07	56	tr|M1CVV1|M1CVV1_SOLTU	4-hydroxy-4-methyl-2-oxoglutarate aldolase OS=Solanum tuberosum OX=4113 GN=102599082 PE=2 SV=1	SOLTU	6	0.993638	0.803881	1.04047	1.16201
521	8.93	9.02	49.6	tr|M1BPE5|M1BPE5_SOLTU	40S ribosomal protein S24 OS=Solanum tuberosum OX=4113 GN=102590529 PE=3 SV=1	SOLTU	7	1.16901	0.808764	1.23549	0.786736
522	8.89	9.21	31.5	tr|M1CB98|M1CB98_SOLTU	Carboxypeptidase OS=Solanum tuberosum OX=4113 PE=3 SV=1	SOLTU	8	0.86789	0.806195	1.02434	1.30157
523	8.89	9.07	45.7	tr|M1ATE7|M1ATE7_SOLTU	Uncharacterized protein OS=Solanum tuberosum OX=4113 GN=102598242 PE=4 SV=1	SOLTU	5	1.25279	0.633639	1.03246	1.08111
524	8.84	25.66	50.8	sp|P27081|ADT2_SOLTU	ADP,ATP carrier protein, mitochondrial (Fragment) OS=Solanum tuberosum OX=4113 GN=ANT1 PE=2 SV=1	SOLTU	19	0.987887	0.917684	1.17675	0.917684
525	8.83	8.93	25.9	tr|M1D7F6|M1D7F6_SOLTU	Uncharacterized protein OS=Solanum tuberosum OX=4113 GN=102599024 PE=4 SV=1	SOLTU	5	1.07079	0.898834	1.21813	0.812249
526	8.82	9.02	37.6	tr|M1BTY2|M1BTY2_SOLTU	Uncharacterized protein OS=Solanum tuberosum OX=4113 GN=102587835 PE=4 SV=1	SOLTU	4	0.965461	1.02976	1.03932	0.965461
527	8.79	8.83	38.2	tr|M1AQ00|M1AQ00_SOLTU	Superoxide dismutase [Cu-Zn] OS=Solanum tuberosum OX=4113 PE=3 SV=1	Cu-Zn	5	1.24248	0.960088	1.0624	0.735024
528	8.77	11.8	51.2	tr|M1BGN4|M1BGN4_SOLTU	Uncharacterized protein OS=Solanum tuberosum OX=4113 GN=102600847 PE=3 SV=1	SOLTU	6	1.04924	0.592713	1.30882	1.04924
529	8.69	11	34.8	sp|P42056|VDAC2_SOLTU	Mitochondrial outer membrane protein porin of 36 kDa OS=Solanum tuberosum OX=4113 PE=1 SV=2	SOLTU	6	1.06864	0.774081	1.09849	1.05879
530	8.69	8.96	36.9	tr|M1D357|M1D357_SOLTU	Uncharacterized protein OS=Solanum tuberosum OX=4113 GN=102594404 PE=4 SV=1	SOLTU	4	1.06108	1.13172	0.812376	0.994827
531	8.69	8.85	31.7	tr|M0ZZ09|M0ZZ09_SOLTU	Pyruvate dehydrogenase E1 component subunit beta OS=Solanum tuberosum OX=4113 PE=4 SV=1	SOLTU	6	0.959005	0.924378	1.12159	0.995025
532	8.79	8.84	29.2	tr|M1CXV4|M1CXV4_SOLTU	Uncharacterized protein OS=Solanum tuberosum OX=4113 GN=102587220 PE=3 SV=1	SOLTU	5	1.11374	1.32671	0.837132	0.722413
533	8.67	8.83	50	tr|M1BEC3|M1BEC3_SOLTU	Histone H3 OS=Solanum tuberosum OX=4113 GN=102584902 PE=3 SV=1	SOLTU	6	1.07777	0.655412	1.28389	0.982922
534	8.66	9.02	39.2	tr|M1CN89|M1CN89_SOLTU	Uncharacterized protein OS=Solanum tuberosum OX=4113 GN=102589540 PE=3 SV=1	SOLTU	5	1.15485	0.860015	0.892361	1.09278
535	8.65	8.76	50.9	tr|M0ZXE7|M0ZXE7_SOLTU	Uncharacterized protein OS=Solanum tuberosum OX=4113 PE=4 SV=1	SOLTU	7	0.675576	1.19592	0.93258	1.19592
536	8.59	8.66	36.6	tr|M0ZN11|M0ZN11_SOLTU	Uncharacterized protein OS=Solanum tuberosum OX=4113 GN=102596820 PE=4 SV=1	SOLTU	7	0.857599	0.849696	1.13049	1.16222
537	8.58	8.7	44.8	tr|M1B690|M1B690_SOLTU	Uncharacterized protein OS=Solanum tuberosum OX=4113 GN=102602024 PE=4 SV=1	SOLTU	7	0.951561	0.892193	1.11287	1.04338
538	8.54	9.37	41.1	tr|M0ZQV9|M0ZQV9_SOLTU	Uncharacterized protein OS=Solanum tuberosum OX=4113 PE=4 SV=1	SOLTU	5	1.01248	0.507455	1.26286	1.21721
539	8.53	8.83	41.7	tr|M0ZLQ0|M0ZLQ0_SOLTU	Eukaryotic translation initiation factor 3 subunit M OS=Solanum tuberosum OX=4113 GN=102578354 PE=3 SV=1	SOLTU	4	1.0044	1.03247	0.967981	0.995149
540	8.52	9.72	51.1	tr|M1B9J5|M1B9J5_SOLTU	Uncharacterized protein OS=Solanum tuberosum OX=4113 GN=102587356 PE=4 SV=1	SOLTU	5	1.30607	0.608079	1.30607	0.779788
541	8.49	8.67	30	tr|M1C6I0|M1C6I0_SOLTU	Uncharacterized protein OS=Solanum tuberosum OX=4113 GN=102603407 PE=3 SV=1	SOLTU	4	0.923783	1.01282	1.0317	1.0317
542	8.49	8.58	12	tr|M1AGS1|M1AGS1_SOLTU	Uncharacterized protein OS=Solanum tuberosum OX=4113 GN=102588119 PE=4 SV=1	SOLTU	8	0.850243	0.768389	1.15234	1.22903
543	8.46	10.6	27.3	tr|M1CWU2|M1CWU2_SOLTU	Uncharacterized protein OS=Solanum tuberosum OX=4113 PE=4 SV=1	SOLTU	5	1.05465	1.24487	0.970814	0.729661
544	8.46	8.48	31.1	tr|M1BMK7|M1BMK7_SOLTU	Uncharacterized protein OS=Solanum tuberosum OX=4113 GN=102590809 PE=4 SV=1	SOLTU	5	1.00337	1.16271	0.811836	1.02208
545	8.41	8.48	23.2	tr|M1BUB0|M1BUB0_SOLTU	Uncharacterized protein OS=Solanum tuberosum OX=4113 GN=102600424 PE=4 SV=1	SOLTU	6	1.0606	0.940912	1.02223	0.976253
546	8.4	8.89	38.9	tr|M1BF20|M1BF20_SOLTU	Uncharacterized protein OS=Solanum tuberosum OX=4113 GN=102591504 PE=4 SV=1	SOLTU	4	1.08724	1.13846	0.809742	0.964553
547	8.39	17.32	62.5	tr|Q308A7|Q308A7_SOLTU	Ripening regulated protein DDTFR10-like OS=Solanum tuberosum OX=4113 PE=2 SV=1	SOLTU	12	1.07461	1.00751	0.910382	1.00751
548	8.39	8.7	31	tr|M1C4X8|M1C4X8_SOLTU	Uncharacterized protein OS=Solanum tuberosum OX=4113 GN=102599797 PE=3 SV=1	SOLTU	7	0.69948	1.02979	1.18238	1.08835
549	8.38	8.9	26.6	tr|M1C8D8|M1C8D8_SOLTU	Pectin acetylesterase OS=Solanum tuberosum OX=4113 PE=3 SV=1	SOLTU	4	1.06207	1.24206	0.933544	0.762326
550	8.55	8.67	33.1	tr|M1A7Z6|M1A7Z6_SOLTU	Cysteine synthase OS=Solanum tuberosum OX=4113 PE=3 SV=1	SOLTU	4	0.972182	0.963345	1.03701	1.02746
551	8.38	8.4	56.3	tr|M0ZN89|M0ZN89_SOLTU	Uncharacterized protein OS=Solanum tuberosum OX=4113 GN=102586513 PE=4 SV=1	SOLTU	6	1.11362	1.42804	0.884573	0.573765
552	8.37	9.91	43.3	tr|M1CCS3|M1CCS3_SOLTU	UDP-glucose 6-dehydrogenase OS=Solanum tuberosum OX=4113 PE=3 SV=1	SOLTU	5	1.01363	0.882845	1.06146	1.04207
553	8.33	8.35	28.6	tr|M1A0Y3|M1A0Y3_SOLTU	L-lactate dehydrogenase OS=Solanum tuberosum OX=4113 GN=102604318 PE=3 SV=1	SOLTU	5	0.962165	1.34047	0.77848	0.918885
554	8.31	10.82	30.8	sp|Q27S65|ATPA_SOLTU	ATP synthase subunit alpha, chloroplastic OS=Solanum tuberosum OX=4113 GN=atpA PE=3 SV=1	SOLTU	6	0.892332	0.784361	1.22044	1.10287
555	8.31	8.41	25.7	tr|M1CQX3|M1CQX3_SOLTU	Uncharacterized protein OS=Solanum tuberosum OX=4113 GN=102596102 PE=3 SV=1	SOLTU	4	1.1697	0.794509	1.18056	0.855231
556	8.3	8.53	42.3	tr|M1CV87|M1CV87_SOLTU	Uncharacterized protein OS=Solanum tuberosum OX=4113 GN=102597808 PE=4 SV=1	SOLTU	6	1.01764	0.92801	1.04608	1.00827
557	8.19	36.01	55.9	tr|M0ZYR0|M0ZYR0_SOLTU	Tubulin alpha chain OS=Solanum tuberosum OX=4113 PE=3 SV=1	SOLTU	27	1.03244	1.00424	1.00424	0.959072
558	8.19	8.52	22.7	tr|M1AE33|M1AE33_SOLTU	Uncharacterized protein OS=Solanum tuberosum OX=4113 GN=102591285 PE=3 SV=1	SOLTU	7	0.978388	1.0827	0.978388	0.960523
559	8.16	8.25	44.1	tr|M1CX90|M1CX90_SOLTU	Eukaryotic translation initiation factor 3 subunit E OS=Solanum tuberosum OX=4113 GN=102606100 PE=3 SV=1	SOLTU	4	1.20336	0.550044	1.14914	1.09745
560	8.15	8.23	23.3	tr|M1AE81|M1AE81_SOLTU	Uncharacterized protein OS=Solanum tuberosum OX=4113 PE=3 SV=1	SOLTU	8	1.00687	1.01616	0.988484	0.988484
561	8.14	8.2	64.9	tr|Q2V999|Q2V999_SOLTU	40S ribosomal protein S15-like OS=Solanum tuberosum OX=4113 GN=102590282 PE=2 SV=1	SOLTU	9	1.03789	1.22502	0.964155	0.772932
562	8.11	8.27	28.3	tr|M1AZL8|M1AZL8_SOLTU	Dihydrolipoamide acetyltransferase component of pyruvate dehydrogenase complex OS=Solanum tuberosum OX=4113 GN=102592754 PE=3 SV=1	SOLTU	4	1.86064	0.775648	0.87431	0.489398
563	8.08	11.39	32.7	tr|K7WU45|K7WU45_SOLTU	Fructokinase 3 OS=Solanum tuberosum OX=4113 GN=102593836 PE=2 SV=1	SOLTU	6	1.02992	0.965598	1.02992	0.974564
564	8.06	24.66	61.5	tr|P93787|P93787_SOLTU	14-3-3 protein OS=Solanum tuberosum OX=4113 GN=35G PE=2 SV=2	SOLTU	17	1.01797	0.94569	0.999404	1.03694
565	8.06	10.28	63.6	sp|P08454|ICID_SOLTU	Wound-induced proteinase inhibitor 1 OS=Solanum tuberosum OX=4113 PE=1 SV=2	SOLTU	29	1.16187	0.922892	0.31132	1.60391
566	8.04	8.31	32.2	sp|P52903|ODPA_SOLTU	Pyruvate dehydrogenase E1 component subunit alpha, mitochondrial OS=Solanum tuberosum OX=4113 PE=1 SV=1	SOLTU	8	1.03597	1.04562	1.00774	0.910664
567	8.27	8.63	30.6	tr|M1CA86|M1CA86_SOLTU	NAD(P)H-hydrate epimerase OS=Solanum tuberosum OX=4113 PE=3 SV=1	SOLTU	6	1.51533	0.745594	0.817564	0.92151
568	8.04	8.05	32.2	tr|M1ALA3|M1ALA3_SOLTU	Proteasome subunit beta type OS=Solanum tuberosum OX=4113 GN=102592103 PE=3 SV=1	SOLTU	4	0.784528	0.547684	1.26634	1.40144
569	8.03	12.89	48.2	tr|M0ZPM9|M0ZPM9_SOLTU	Uncharacterized protein OS=Solanum tuberosum OX=4113 GN=102577832 PE=4 SV=1	SOLTU	9	1.02812	0.863001	1.21347	0.895415
570	8.02	8.07	42.7	tr|M1B4X6|M1B4X6_SOLTU	Uncharacterized protein OS=Solanum tuberosum OX=4113 GN=102604867 PE=3 SV=1	SOLTU	4	0.924045	0.768524	1.27544	1.03199
571	8.01	10.31	59.6	tr|M1B024|M1B024_SOLTU	Uncharacterized protein OS=Solanum tuberosum OX=4113 PE=4 SV=1	SOLTU	5	1.37072	0.706226	0.965976	0.957075
572	8.01	10.02	92.2	sp|P01079|IP21_SOLTU	Proteinase inhibitor PTI OS=Solanum tuberosum OX=4113 PE=1 SV=1	SOLTU	15	1.54233	1.07691	1.00042	0.380344
573	8	125.06	81.1	sp|O22507|LOX17_SOLTU	Probable linoleate 9S-lipoxygenase 7 OS=Solanum tuberosum OX=4113 GN=LOX1.7 PE=2 SV=1	SOLTU	221	0.545099	1.22605	1.17082	1.05803
574	8	11.7	45.5	tr|M1BB68|M1BB68_SOLTU	Uncharacterized protein OS=Solanum tuberosum OX=4113 GN=102604160 PE=4 SV=1	SOLTU	6	1.03248	1.31185	0.843068	0.812595
575	8	8	45.9	tr|M1BX50|M1BX50_SOLTU	Uncharacterized protein OS=Solanum tuberosum OX=4113 PE=4 SV=1	SOLTU	7	1.07295	0.702371	1.2094	1.01528
576	7.98	8.09	41.3	tr|M1AH70|M1AH70_SOLTU	Uncharacterized protein OS=Solanum tuberosum OX=4113 GN=102600094 PE=4 SV=1	SOLTU	5	1.19314	0.802985	0.864403	1.13947
577	7.92	13.83	46.4	tr|M1B3Q2|M1B3Q2_SOLTU	Peroxidase OS=Solanum tuberosum OX=4113 GN=102602226 PE=3 SV=1	SOLTU	6	0.952526	0.943868	0.979284	1.12432
578	7.91	7.99	28.5	tr|M0ZRU4|M0ZRU4_SOLTU	Uncharacterized protein OS=Solanum tuberosum OX=4113 GN=102599664 PE=4 SV=1	SOLTU	4	1.03061	0.957412	0.922775	1.08921
579	7.89	8.32	33	tr|M1CDJ0|M1CDJ0_SOLTU	Hypersensitive-induced reaction protein OS=Solanum tuberosum OX=4113 GN=102583071 PE=2 SV=1	SOLTU	7	0.953144	0.997984	0.944418	1.10445
580	7.88	31.83	67.9	tr|M1BNE9|M1BNE9_SOLTU	Tubulin beta chain OS=Solanum tuberosum OX=4113 PE=3 SV=1	SOLTU	35	1.06325	0.951971	1.00609	0.978689
581	7.88	16.29	52.5	tr|M1BY04|M1BY04_SOLTU	Uncharacterized protein OS=Solanum tuberosum OX=4113 PE=4 SV=1	SOLTU	10	1.02181	1.12034	1.08985	0.76799
582	7.88	15.13	26.3	tr|M1BQ94|M1BQ94_SOLTU	Uncharacterized protein OS=Solanum tuberosum OX=4113 PE=4 SV=1	SOLTU	8	1.57929	0.951611	0.960411	0.508692
583	7.87	8.09	34.8	tr|M1BIE6|M1BIE6_SOLTU	Uncharacterized protein OS=Solanum tuberosum OX=4113 GN=102606169 PE=3 SV=1	SOLTU	7	1.17393	0.720516	1.20682	0.898735
584	8	8	28.7	tr|M1CHR3|M1CHR3_SOLTU	Uncharacterized protein OS=Solanum tuberosum OX=4113 PE=4 SV=1	SOLTU	4	1.05046	0.789481	1.28636	0.873706
585	7.82	8.88	34.5	tr|M0ZQ61|M0ZQ61_SOLTU	Serine hydroxymethyltransferase OS=Solanum tuberosum OX=4113 GN=102605665 PE=3 SV=1	SOLTU	5	0.995998	1.56411	0.670309	0.769586
586	7.79	30.25	44.4	tr|M1BTN7|M1BTN7_SOLTU	Uncharacterized protein OS=Solanum tuberosum OX=4113 PE=3 SV=1	SOLTU	12	1.06599	0.846784	1.10602	0.98121
587	7.97	8.12	24.6	tr|M1CWU3|M1CWU3_SOLTU	Uncharacterized protein OS=Solanum tuberosum OX=4113 PE=4 SV=1	SOLTU	5	1.10519	1.44355	0.612915	0.838346
588	7.77	119.2	78.5	sp|O24379|LOX12_SOLTU	Linoleate 9S-lipoxygenase 2 OS=Solanum tuberosum OX=4113 GN=LOX1.2 PE=1 SV=1	SOLTU	173	0.784054	0.658172	1.22003	1.33775
589	7.76	7.92	32.6	tr|M1AT67|M1AT67_SOLTU	Uncharacterized protein OS=Solanum tuberosum OX=4113 PE=4 SV=1	SOLTU	6	1.11317	0.806439	1.09283	0.987557
590	7.76	7.83	38.7	tr|M1C8F8|M1C8F8_SOLTU	Uncharacterized protein OS=Solanum tuberosum OX=4113 GN=102596097 PE=4 SV=1	SOLTU	4	1.00874	0.981318	0.963316	1.04663
591	7.73	40.7	44.9	tr|M1D3Q0|M1D3Q0_SOLTU	Uncharacterized protein OS=Solanum tuberosum OX=4113 GN=102600791 PE=3 SV=1	SOLTU	21	1.24971	0.947966	0.896997	0.905326
592	7.72	8.06	76.9	tr|M1A6N3|M1A6N3_SOLTU	Uncharacterized protein OS=Solanum tuberosum OX=4113 GN=102601988 PE=3 SV=1	SOLTU	8	0.779626	1.41862	0.84703	0.954722
593	7.72	7.77	27.9	sp|P80261|NDUS3_SOLTU	NADH dehydrogenase [ubiquinone] iron-sulfur protein 3 OS=Solanum tuberosum OX=4113 GN=NAD9 PE=1 SV=3	SOLTU	4	1.01609	0.988468	1.01609	0.97936
594	7.7	8.44	16.8	tr|M1C183|M1C183_SOLTU	Peroxidase OS=Solanum tuberosum OX=4113 GN=102605292 PE=3 SV=1	SOLTU	5	1.42971	0.647508	1.04528	0.877501
595	7.69	7.81	51.5	tr|M1D610|M1D610_SOLTU	Proteasome subunit beta type OS=Solanum tuberosum OX=4113 GN=102599420 PE=3 SV=1	SOLTU	7	1.05414	0.83731	0.756742	1.35181
596	7.65	7.75	55.5	tr|M1ASR2|M1ASR2_SOLTU	Uncharacterized protein OS=Solanum tuberosum OX=4113 GN=102600937 PE=4 SV=1	SOLTU	6	0.822904	1.3285	1.10496	0.743633
597	7.59	8.86	23.4	tr|M1ALV3|M1ALV3_SOLTU	Dolichyl-diphosphooligosaccharide--protein glycosyltransferase subunit 1 OS=Solanum tuberosum OX=4113 GN=102578938 PE=3 SV=1	SOLTU	5	0.972065	0.963194	1.00861	1.05613
598	7.58	7.66	25.8	tr|M1BC20|M1BC20_SOLTU	Peroxidase OS=Solanum tuberosum OX=4113 GN=102590326 PE=3 SV=1	SOLTU	4	1.5675	0.647469	1.09447	0.69056
599	7.58	7.65	21.8	tr|M1AJM4|M1AJM4_SOLTU	Uncharacterized protein OS=Solanum tuberosum OX=4113 GN=102581462 PE=3 SV=1	SOLTU	4	0.65967	0.90234	1.35319	1.0848
600	7.47	7.75	52.8	tr|M1A5I0|M1A5I0_SOLTU	Uncharacterized protein OS=Solanum tuberosum OX=4113 GN=102593885 PE=3 SV=1	SOLTU	4	1.06927	0.841606	1.14051	0.948609
601	7.45	7.55	29.6	tr|M1CKC6|M1CKC6_SOLTU	Uncharacterized protein OS=Solanum tuberosum OX=4113 GN=102578766 PE=4 SV=1	SOLTU	5	1.24346	0.978665	0.917584	0.860289
602	7.42	7.57	22.8	tr|M0ZGA7|M0ZGA7_SOLTU	Uncharacterized protein OS=Solanum tuberosum OX=4113 GN=102585658 PE=4 SV=1	SOLTU	5	1.01828	1.02772	0.981523	0.972479
603	7.39	7.46	20	tr|M1C415|M1C415_SOLTU	Uncharacterized protein OS=Solanum tuberosum OX=4113 GN=102596087 PE=4 SV=1	SOLTU	4	1.2118	0.635898	1.02662	1.12568
604	7.35	21.34	43.9	tr|M1C4S4|M1C4S4_SOLTU	D-3-phosphoglycerate dehydrogenase OS=Solanum tuberosum OX=4113 GN=102591151 PE=3 SV=1	SOLTU	11	0.954673	0.903298	0.895068	1.24696
605	7.34	7.44	43.1	tr|M1DJ69|M1DJ69_SOLTU	Uncharacterized protein OS=Solanum tuberosum OX=4113 GN=102578188 PE=3 SV=1	SOLTU	4	1.48605	0.972785	0.724526	0.816643
606	7.33	25.59	73.5	sp|P46300|RS4_SOLTU	40S ribosomal protein S4 OS=Solanum tuberosum OX=4113 GN=RPS4 PE=2 SV=1	SOLTU	16	0.990773	1.01845	1.00913	0.981643
607	7.27	7.45	31.7	tr|M1ANN8|M1ANN8_SOLTU	Uncharacterized protein OS=Solanum tuberosum OX=4113 GN=102599013 PE=4 SV=1	SOLTU	4	0.988428	0.988428	1.02554	0.997606
608	7.27	7.4	31.2	tr|M1CCB4|M1CCB4_SOLTU	Uncharacterized protein OS=Solanum tuberosum OX=4113 GN=102587671 PE=4 SV=1	SOLTU	3	1.11026	1.02196	0.747199	1.12057
609	7.26	7.33	51.1	tr|M1AGY0|M1AGY0_SOLTU	Uncharacterized protein OS=Solanum tuberosum OX=4113 GN=102603686 PE=4 SV=1	SOLTU	5	1.13884	0.880015	1.21472	0.76643
610	7.25	27.58	39	tr|M1AGW8|M1AGW8_SOLTU	Aconitate hydratase OS=Solanum tuberosum OX=4113 GN=102589351 PE=3 SV=1	SOLTU	14	0.469377	0.736989	1.10523	1.6884
611	7.25	7.41	17.7	tr|M0ZTK1|M0ZTK1_SOLTU	Uncharacterized protein OS=Solanum tuberosum OX=4113 GN=102599864 PE=4 SV=1	SOLTU	4	0.926693	0.814652	1.27927	0.979384
612	7.24	7.38	30.2	tr|M1BFJ3|M1BFJ3_SOLTU	Uncharacterized protein OS=Solanum tuberosum OX=4113 GN=102597452 PE=4 SV=1	SOLTU	6	0.819831	1.37315	0.932628	0.874393
613	7.24	7.32	38.1	tr|M1BIN2|M1BIN2_SOLTU	Uncharacterized protein OS=Solanum tuberosum OX=4113 GN=102602621 PE=4 SV=1	SOLTU	3	1.00203	0.897215	1.00203	1.09872
614	7.2	7.41	22.3	tr|M1ANJ7|M1ANJ7_SOLTU	Uncharacterized protein OS=Solanum tuberosum OX=4113 GN=102601168 PE=4 SV=1	SOLTU	5	0.620253	1.03886	1.46072	0.880165
615	7.13	24.22	45.6	tr|M1D6A3|M1D6A3_SOLTU	Uncharacterized protein OS=Solanum tuberosum OX=4113 GN=102604516 PE=3 SV=1	SOLTU	17	1.36625	0.369428	1.17904	1.08528
616	7.13	22.12	45.2	tr|M1A6A6|M1A6A6_SOLTU	Uncharacterized protein OS=Solanum tuberosum OX=4113 GN=102582256 PE=4 SV=1	SOLTU	12	1.00417	1.04186	0.994965	0.959003
617	7.13	9.84	34.8	tr|M1AG92|M1AG92_SOLTU	Uncharacterized protein OS=Solanum tuberosum OX=4113 GN=102600806 PE=4 SV=1	SOLTU	5	1.33639	0.446637	1.04223	1.17474
618	7.11	7.32	18	tr|M1BA40|M1BA40_SOLTU	Uncharacterized protein OS=Solanum tuberosum OX=4113 GN=102586576 PE=4 SV=1	SOLTU	3	0.976921	1.00422	0.976921	1.04194
619	7.1	7.2	34.3	tr|Q8W214|Q8W214_SOLTU	Single-stranded DNA binding protein OS=Solanum tuberosum OX=4113 GN=102577524 PE=2 SV=1	SOLTU	4	0.834972	1.22931	0.994588	0.941132
620	7.06	8.28	54.3	tr|M1CZC4|M1CZC4_SOLTU	Uncharacterized protein OS=Solanum tuberosum OX=4113 GN=102592691 PE=4 SV=1	SOLTU	7	0.495183	1.49533	1.18775	0.821743
621	7.06	7.25	68.9	tr|M1CZM1|M1CZM1_SOLTU	Proliferating cell nuclear antigen OS=Solanum tuberosum OX=4113 GN=102581875 PE=3 SV=1	SOLTU	3	1.06876	0.76722	0.948143	1.21588
622	7.06	7.17	30.4	sp|P80595|APY_SOLTU	Apyrase OS=Solanum tuberosum OX=4113 GN=RROP1 PE=1 SV=2	SOLTU	5	1.06139	1.08108	0.941586	0.91594
623	7.05	7.16	44.3	tr|M1BLC8|M1BLC8_SOLTU	Profilin OS=Solanum tuberosum OX=4113 GN=102582238 PE=3 SV=1	SOLTU	4	1.18988	1.06542	0.936518	0.808179
624	7.02	7.15	18.7	tr|M1CR83|M1CR83_SOLTU	Uncharacterized protein OS=Solanum tuberosum OX=4113 GN=102598385 PE=4 SV=1	SOLTU	4	1.12682	1.08608	1.07613	0.710972
625	6.98	7.04	22.7	tr|M1B556|M1B556_SOLTU	Tryptophan synthase OS=Solanum tuberosum OX=4113 PE=3 SV=1	SOLTU	4	0.846657	0.758129	1.5407	0.854518
626	6.97	53.33	61.2	tr|M0ZI19|M0ZI19_SOLTU	Uncharacterized protein OS=Solanum tuberosum OX=4113 GN=102594883 PE=3 SV=1	SOLTU	45	0.986972	1.09218	0.933873	0.986972
627	6.96	7.13	47.6	tr|Q3HVL7|Q3HVL7_SOLTU	TSJT1-like protein OS=Solanum tuberosum OX=4113 GN=102596316 PE=2 SV=1	SOLTU	5	0.994116	1.60483	0.700525	0.700525
628	6.94	23.48	40.4	tr|M1BZW7|M1BZW7_SOLTU	Uncharacterized protein OS=Solanum tuberosum OX=4113 PE=4 SV=1	SOLTU	16	1.01344	1.00413	1.03226	0.950164
629	6.94	7.41	27.5	tr|M1CIZ9|M1CIZ9_SOLTU	Uncharacterized protein OS=Solanum tuberosum OX=4113 GN=102602896 PE=3 SV=1	SOLTU	4	0.963451	1.03714	1.00891	0.990491
630	6.93	7.1	27	tr|M1A6U3|M1A6U3_SOLTU	Uncharacterized protein OS=Solanum tuberosum OX=4113 GN=102595354 PE=4 SV=1	SOLTU	5	1.26128	0.753046	1.01111	0.974564
631	6.93	7.05	16.8	tr|M1BAH1|M1BAH1_SOLTU	Uncharacterized protein OS=Solanum tuberosum OX=4113 GN=102602745 PE=4 SV=1	SOLTU	7	1.5535	0.50501	1.2115	0.729994
632	6.92	11.13	50.3	tr|M1BUH3|M1BUH3_SOLTU	Uncharacterized protein OS=Solanum tuberosum OX=4113 GN=102590020 PE=4 SV=1	SOLTU	12	1.04975	0.739752	0.774643	1.43585
633	6.91	7	30.4	tr|M1ARW1|M1ARW1_SOLTU	Uncharacterized protein OS=Solanum tuberosum OX=4113 PE=3 SV=1	SOLTU	5	1.20882	1.13335	0.805997	0.851825
634	6.9	7.11	24.1	tr|M1CLG7|M1CLG7_SOLTU	Uncharacterized protein OS=Solanum tuberosum OX=4113 GN=102599949 PE=4 SV=1	SOLTU	4	0.833707	1.04962	0.889189	1.22748
635	6.87	6.94	34.8	tr|M1CS66|M1CS66_SOLTU	Uncharacterized protein OS=Solanum tuberosum OX=4113 PE=3 SV=1	SOLTU	4	1.024	1.07222	0.986958	0.916821
636	6.85	6.96	28.9	tr|M1AI54|M1AI54_SOLTU	Uncharacterized protein OS=Solanum tuberosum OX=4113 GN=102577808 PE=4 SV=1	SOLTU	7	0.991216	0.871365	1.12773	1.00969
637	6.84	6.9	33.5	tr|M1CYK7|M1CYK7_SOLTU	Uncharacterized protein OS=Solanum tuberosum OX=4113 GN=102595083 PE=4 SV=1	SOLTU	4	1.22031	0.828833	1.35043	0.600429
638	6.82	13.72	22.8	tr|M0ZY56|M0ZY56_SOLTU	Plasma membrane ATPase OS=Solanum tuberosum OX=4113 PE=3 SV=1	SOLTU	9	1.26154	0.788659	1.16114	0.788659
639	6.8	6.88	63.4	tr|M0ZUN9|M0ZUN9_SOLTU	Uncharacterized protein OS=Solanum tuberosum OX=4113 GN=102589010 PE=3 SV=1	SOLTU	4	1.20017	0.910457	1.03577	0.853606
640	6.79	6.87	20.4	tr|M1C4C1|M1C4C1_SOLTU	Uncharacterized protein OS=Solanum tuberosum OX=4113 GN=102591845 PE=4 SV=1	SOLTU	4	1.27632	0.727659	1.07143	0.924599
641	6.71	28.73	61.5	sp|P30173|ACT13_SOLTU	Actin-101 OS=Solanum tuberosum OX=4113 GN=AC101 PE=3 SV=1	SOLTU	22	1.05888	0.983592	0.719212	1.23831
642	6.71	7.2	26.3	tr|M1D253|M1D253_SOLTU	Uncharacterized protein OS=Solanum tuberosum OX=4113 PE=4 SV=1	SOLTU	4	0.967146	0.976114	1.14158	0.915164
643	6.71	7.09	26.8	tr|M1CM17|M1CM17_SOLTU	Uncharacterized protein OS=Solanum tuberosum OX=4113 GN=102584019 PE=4 SV=1	SOLTU	4	0.98825	1.04436	0.98825	0.979144
644	6.69	6.81	18.9	tr|M1C7R4|M1C7R4_SOLTU	Uncharacterized protein OS=Solanum tuberosum OX=4113 GN=102606036 PE=4 SV=1	SOLTU	4	0.639554	1.32391	1.02298	1.01356
645	6.68	6.81	48.2	tr|M1BP63|M1BP63_SOLTU	Histone H2A OS=Solanum tuberosum OX=4113 GN=102604745 PE=3 SV=1	SOLTU	4	1.15369	0.450905	1.39981	0.995594
646	6.62	6.72	44.5	tr|M1BTS7|M1BTS7_SOLTU	Uncharacterized protein OS=Solanum tuberosum OX=4113 GN=102600485 PE=4 SV=1	SOLTU	3	0.940781	1.53276	0.707102	0.819353
647	6.61	7.16	24.7	tr|M1AWB9|M1AWB9_SOLTU	Uncharacterized protein OS=Solanum tuberosum OX=4113 GN=102600891 PE=4 SV=1	SOLTU	5	1.21725	0.733473	0.949291	1.09999
648	6.6	6.69	34.7	tr|M1AFT2|M1AFT2_SOLTU	Uncharacterized protein OS=Solanum tuberosum OX=4113 GN=102582960 PE=4 SV=1	SOLTU	6	0.937994	0.667203	1.20294	1.19186
649	6.59	6.78	47.3	tr|M1BM03|M1BM03_SOLTU	Uncharacterized protein OS=Solanum tuberosum OX=4113 GN=102595051 PE=3 SV=1	SOLTU	5	0.98824	1.11394	0.909576	0.98824
650	6.58	6.76	36	tr|M1AHA1|M1AHA1_SOLTU	Arginine biosynthesis bifunctional protein ArgJ, chloroplastic OS=Solanum tuberosum OX=4113 GN=102586102 PE=3 SV=1	SOLTU	5	1.0065	0.961142	1.04424	0.988118
651	6.58	6.67	17.4	tr|M1C8X3|M1C8X3_SOLTU	Uncharacterized protein OS=Solanum tuberosum OX=4113 GN=102591402 PE=4 SV=1	SOLTU	4	1.3794	0.87841	1.10584	0.636345
652	6.57	6.63	34.8	tr|M1CV47|M1CV47_SOLTU	Uncharacterized protein OS=Solanum tuberosum OX=4113 GN=102585780 PE=4 SV=1	SOLTU	4	1.33069	1.09665	1.06675	0.505906
653	6.56	6.77	30	tr|J9ULI1|J9ULI1_SOLTU	Sucrose non-fermenting 1-related protein kinase 2 family member OS=Solanum tuberosum OX=4113 GN=SnRK2.4 PE=2 SV=1	SOLTU	5	1.2239	0.870478	0.75814	1.14748
654	6.54	38.24	86.4	tr|M1CKC5|M1CKC5_SOLTU	Glyceraldehyde-3-phosphate dehydrogenase OS=Solanum tuberosum OX=4113 GN=102605742 PE=3 SV=1	SOLTU	27	1.03163	0.826979	1.0411	1.10029
655	6.53	6.6	42.7	sp|Q3HVN1|AGUB_SOLTU	N-carbamoylputrescine amidase OS=Solanum tuberosum OX=4113 GN=CPA PE=2 SV=1	SOLTU	4	1.03205	0.958707	1.04163	0.967609
656	6.52	6.58	25.4	tr|M1D0D3|M1D0D3_SOLTU	3-isopropylmalate dehydrogenase OS=Solanum tuberosum OX=4113 GN=102586564 PE=3 SV=1	SOLTU	4	1.02732	0.945617	0.990202	1.03686
657	6.5	28.35	62.9	tr|P93786|P93786_SOLTU	14-3-3 protein OS=Solanum tuberosum OX=4113 GN=34G PE=2 SV=2	SOLTU	22	1.37406	0.622319	1.06172	0.941908
658	6.5	8.6	20.6	tr|M1C132|M1C132_SOLTU	Uncharacterized protein OS=Solanum tuberosum OX=4113 GN=102604382 PE=4 SV=1	SOLTU	4	1.33719	0.925118	1.16465	0.573041
659	6.47	6.6	12.5	tr|M1B168|M1B168_SOLTU	Uncharacterized protein OS=Solanum tuberosum OX=4113 GN=102600166 PE=3 SV=1	SOLTU	4	0.954433	1.07575	0.779309	1.19051
660	6.45	6.55	30.1	tr|M1CVD2|M1CVD2_SOLTU	Uncharacterized protein OS=Solanum tuberosum OX=4113 GN=102588644 PE=3 SV=1	SOLTU	3	1.42674	0.784025	1.03355	0.755687
661	6.45	6.48	82.4	tr|M1D5E9|M1D5E9_SOLTU	Uncharacterized protein OS=Solanum tuberosum OX=4113 PE=3 SV=1	SOLTU	7	0.936482	1.14685	0.953908	0.962765
662	6.41	8.53	30.5	tr|M1A2M6|M1A2M6_SOLTU	Uncharacterized protein OS=Solanum tuberosum OX=4113 GN=102597890 PE=4 SV=1	SOLTU	5	0.982864	0.929964	1.05799	1.02918
663	6.41	6.52	36.9	tr|M0ZSL3|M0ZSL3_SOLTU	Uncharacterized protein OS=Solanum tuberosum OX=4113 PE=3 SV=1	SOLTU	5	0.934361	1.09263	0.860013	1.113
664	6.41	6.48	19.4	tr|M1AB98|M1AB98_SOLTU	Uncharacterized protein OS=Solanum tuberosum OX=4113 GN=102596957 PE=4 SV=1	SOLTU	3	1.51707	0.632354	0.69979	1.15078
665	6.39	6.44	40.5	tr|M1C7P0|M1C7P0_SOLTU	Uncharacterized protein OS=Solanum tuberosum OX=4113 GN=102606445 PE=4 SV=1	SOLTU	8	1.49065	1.06014	1.00318	0.446035
666	6.39	6.43	23.7	tr|M0ZKA3|M0ZKA3_SOLTU	Acyl-[acyl-carrier-protein] desaturase OS=Solanum tuberosum OX=4113 PE=3 SV=1	SOLTU	3	0.906386	1.19479	0.923167	0.975657
667	6.37	6.4	39.7	tr|M1AWK7|M1AWK7_SOLTU	Uncharacterized protein OS=Solanum tuberosum OX=4113 GN=102603250 PE=4 SV=1	SOLTU	3	1.56913	0.596588	0.862322	0.971959
668	6.33	16.22	35.9	tr|M1C8R8|M1C8R8_SOLTU	Pyruvate kinase OS=Solanum tuberosum OX=4113 GN=102597674 PE=3 SV=1	SOLTU	8	1.30672	0.673233	0.871378	1.14867
669	6.32	13.4	19.3	tr|M1CKG8|M1CKG8_SOLTU	Uncharacterized protein OS=Solanum tuberosum OX=4113 GN=102589875 PE=4 SV=1	SOLTU	6	1.33856	1.13409	0.892543	0.63481
670	6.28	6.34	47.6	tr|M1BCU6|M1BCU6_SOLTU	Succinate--CoA ligase [ADP-forming] subunit alpha, mitochondrial OS=Solanum tuberosum OX=4113 GN=102590419 PE=3 SV=1	ADP-forming	4	1.21999	0.741894	1.28933	0.748783
671	6.25	23.54	64.3	tr|M1A028|M1A028_SOLTU	Dihydrolipoyl dehydrogenase OS=Solanum tuberosum OX=4113 PE=3 SV=1	SOLTU	17	0.842914	1.47847	0.819989	0.858627
672	6.22	6.65	21.7	tr|M1AQQ5|M1AQQ5_SOLTU	Eukaryotic translation initiation factor 3 subunit L OS=Solanum tuberosum OX=4113 GN=102589649 PE=3 SV=1	SOLTU	4	0.995607	0.583566	0.968447	1.45238
673	6.21	6.22	14.7	tr|M1AM98|M1AM98_SOLTU	Uncharacterized protein OS=Solanum tuberosum OX=4113 GN=102579915 PE=3 SV=1	SOLTU	4	0.981173	1.02746	1.03691	0.954449
674	6.2	6.26	47.4	tr|M1B7U1|M1B7U1_SOLTU	Defensin-like protein OS=Solanum tuberosum OX=4113 PE=2 SV=1	SOLTU	7	1.40562	0.846963	1.21302	0.534395
675	6.18	6.37	42.2	sp|Q76MX2|CAS1_SOLTU	Bifunctional L-3-cyanoalanine synthase/cysteine synthase 1, mitochondrial OS=Solanum tuberosum OX=4113 GN=PCAS-1 PE=1 SV=1	SOLTU	4	0.983815	0.983815	1.03021	1.00215
676	6.17	6.18	58.2	tr|M0ZNZ5|M0ZNZ5_SOLTU	Non-specific lipid-transfer protein OS=Solanum tuberosum OX=4113 GN=102587043 PE=3 SV=1	SOLTU	5	0.980517	0.703888	1.12579	1.1898
677	6.16	6.2	61.3	tr|Q2V994|Q2V994_SOLTU	V-type proton ATPase subunit G OS=Solanum tuberosum OX=4113 GN=102589825 PE=2 SV=1	SOLTU	5	0.720699	1.11114	1.34826	0.819907
678	6.14	6.93	59.9	tr|Q38HT5|Q38HT5_SOLTU	Uncharacterized protein OS=Solanum tuberosum OX=4113 GN=102582696 PE=2 SV=1	SOLTU	5	1.14809	0.903543	1.02798	0.920387
679	6.13	6.16	54.6	tr|M1CQE7|M1CQE7_SOLTU	Uncharacterized protein OS=Solanum tuberosum OX=4113 PE=4 SV=1	SOLTU	3	0.997337	0.970184	0.988147	1.04433
680	6.11	7.67	37.4	tr|M1CQQ1|M1CQQ1_SOLTU	Uncharacterized protein OS=Solanum tuberosum OX=4113 GN=102596361 PE=4 SV=1	SOLTU	4	1.15005	0.766872	1.22662	0.856458
681	6.11	6.21	37.4	tr|M1AQG0|M1AQG0_SOLTU	Uncharacterized protein OS=Solanum tuberosum OX=4113 PE=4 SV=1	SOLTU	3	0.921876	1.14994	1.29624	0.631941
682	6.11	6.19	22.3	tr|Q38M54|Q38M54_SOLTU	Cytochrome b-c1 complex subunit Rieske, mitochondrial OS=Solanum tuberosum OX=4113 GN=102591978 PE=2 SV=1	SOLTU	4	0.963468	0.981306	1.01812	1.0371
683	6.1	6.23	48.1	tr|M1CBR3|M1CBR3_SOLTU	Uncharacterized protein OS=Solanum tuberosum OX=4113 GN=102585266 PE=4 SV=1	SOLTU	4	1.07452	0.96215	0.533686	1.42964
684	6.1	6.19	54.8	tr|M1C754|M1C754_SOLTU	Uncharacterized protein OS=Solanum tuberosum OX=4113 PE=4 SV=1	SOLTU	3	0.747071	0.958038	1.19496	1.09993
685	6.08	6.21	23.9	tr|M0ZXT5|M0ZXT5_SOLTU	Uncharacterized protein OS=Solanum tuberosum OX=4113 GN=102592959 PE=4 SV=1	SOLTU	6	1.46056	0.520618	1.60146	0.417362
686	6.08	6.11	47.2	tr|M1BU94|M1BU94_SOLTU	40S ribosomal protein S26 OS=Solanum tuberosum OX=4113 GN=102580154 PE=3 SV=1	SOLTU	3	1.24742	0.711185	1.0864	0.954996
687	6.06	6.07	38	tr|M1CSG7|M1CSG7_SOLTU	Uncharacterized protein OS=Solanum tuberosum OX=4113 GN=102606298 PE=4 SV=1	SOLTU	6	1.10566	1.02712	0.980854	0.886368
688	6.03	8.72	36.8	tr|M0ZHD0|M0ZHD0_SOLTU	Uncharacterized protein OS=Solanum tuberosum OX=4113 GN=102600375 PE=4 SV=1	SOLTU	6	0.988446	0.988446	1.01624	1.00687
689	6.03	6.4	11.1	tr|M1CZC1|M1CZC1_SOLTU	Uncharacterized protein OS=Solanum tuberosum OX=4113 GN=102592348 PE=4 SV=1	SOLTU	4	1.12923	1.0394	1.0784	0.75297
690	6.18	41.47	95.3	sp|P58520|API6_SOLTU	Aspartic protease inhibitor 6 (Fragment) OS=Solanum tuberosum OX=4113 PE=2 SV=1	SOLTU	156	0.485511	0.513186	0.995889	2.00541
691	6.03	6.08	79.6	tr|M1AU78|M1AU78_SOLTU	Uncharacterized protein OS=Solanum tuberosum OX=4113 PE=3 SV=1	SOLTU	3	1.20383	0.938741	1.09787	0.759561
692	6.02	6.12	21.7	tr|M1C4Z9|M1C4Z9_SOLTU	Uncharacterized protein OS=Solanum tuberosum OX=4113 GN=102581294 PE=3 SV=1	SOLTU	4	1.00846	0.990025	1.05602	0.945492
693	6.01	6.01	70.3	tr|M1D2Q8|M1D2Q8_SOLTU	Non-specific lipid-transfer protein OS=Solanum tuberosum OX=4113 GN=102588833 PE=3 SV=1	SOLTU	7	1.24847	0.725058	0.887877	1.1386
694	6.01	6.01	56.1	tr|M1AST6|M1AST6_SOLTU	40S ribosomal protein S21 OS=Solanum tuberosum OX=4113 GN=102581028 PE=3 SV=1	SOLTU	7	1.01461	0.916924	0.996167	1.0723
695	6	62.22	88	sp|Q3YJT3|PT2K1_SOLTU	Patatin-2-Kuras 1 OS=Solanum tuberosum OX=4113 GN=pat2-k1 PE=1 SV=1	SOLTU	333	0.958323	1.16287	1.0128	0.866007
696	6	56.13	86.6	tr|M1B150|M1B150_SOLTU	UTP--glucose-1-phosphate uridylyltransferase OS=Solanum tuberosum OX=4113 GN=102577726 PE=3 SV=1	SOLTU	48	1.38899	0.777474	1.19865	0.63488
697	6	26.99	38.3	tr|M0ZU26|M0ZU26_SOLTU	Uncharacterized protein OS=Solanum tuberosum OX=4113 GN=102606158 PE=3 SV=1	SOLTU	13	0.983515	1.02995	0.825633	1.1609
698	6	12.59	57	tr|M1C263|M1C263_SOLTU	Proteasome subunit beta type OS=Solanum tuberosum OX=4113 GN=102595078 PE=3 SV=1	SOLTU	6	1.07941	1.51773	0.881427	0.521431
699	6	6.12	36	tr|M1A307|M1A307_SOLTU	Serine/threonine-protein phosphatase OS=Solanum tuberosum OX=4113 GN=102586030 PE=3 SV=1	SOLTU	4	1.01011	1.04808	0.912875	1.02894
700	6	6.03	44.7	tr|M0ZGL7|M0ZGL7_SOLTU	Uncharacterized protein OS=Solanum tuberosum OX=4113 GN=102594935 PE=3 SV=1	SOLTU	3	0.927243	0.822551	1.11471	1.13549
701	6	6.01	32.1	tr|M0ZMG2|M0ZMG2_SOLTU	Uncharacterized protein OS=Solanum tuberosum OX=4113 PE=4 SV=1	SOLTU	3	0.925067	1.09192	0.968683	1.01433
702	6	6	46.5	tr|Q2VCJ1|Q2VCJ1_SOLTU	40S ribosomal protein S27 OS=Solanum tuberosum OX=4113 GN=102599917 PE=2 SV=1	SOLTU	5	1.01087	1.03917	0.939095	1.01087
703	6	6	13.6	tr|M0ZGZ7|M0ZGZ7_SOLTU	Uncharacterized protein OS=Solanum tuberosum OX=4113 GN=102596696 PE=3 SV=1	SOLTU	6	1.28813	0.610849	1.60677	0.494254
704	6	6	35	tr|M1D7X3|M1D7X3_SOLTU	Uncharacterized protein OS=Solanum tuberosum OX=4113 GN=102586958 PE=4 SV=1	SOLTU	4	1.02498	0.969956	0.960977	1.04409
705	6	6	21.7	tr|M1CPX1|M1CPX1_SOLTU	Uncharacterized protein OS=Solanum tuberosum OX=4113 PE=4 SV=1	SOLTU	3	1.01845	1.00913	0.990773	0.981643
706	5.98	6.15	31	tr|M1BP60|M1BP60_SOLTU	Uncharacterized protein OS=Solanum tuberosum OX=4113 GN=102606431 PE=4 SV=1	SOLTU	4	0.981627	0.990672	0.99982	1.02788
707	5.95	6.13	28.5	tr|M1BVA8|M1BVA8_SOLTU	Uncharacterized protein OS=Solanum tuberosum OX=4113 GN=102602993 PE=3 SV=1	SOLTU	5	1.11534	0.793224	1.05535	1.03608
708	5.95	6.04	22.7	tr|M0ZS65|M0ZS65_SOLTU	Uncharacterized protein OS=Solanum tuberosum OX=4113 GN=102595604 PE=4 SV=1	SOLTU	4	1.06664	0.920442	1.06664	0.946275
709	5.94	6.02	38.2	tr|M1BDU1|M1BDU1_SOLTU	Superoxide dismutase OS=Solanum tuberosum OX=4113 GN=102584005 PE=3 SV=1	SOLTU	4	1.06142	0.741107	1.26444	0.933032
710	5.92	127.87	80.3	sp|Q41238|LOX16_SOLTU	Linoleate 9S-lipoxygenase 6 (Fragment) OS=Solanum tuberosum OX=4113 GN=LOX1.6 PE=1 SV=1	SOLTU	200	0.538584	0.716563	1.41666	1.3282
711	5.92	9.17	43.9	tr|M1D4J7|M1D4J7_SOLTU	Uncharacterized protein OS=Solanum tuberosum OX=4113 GN=102604004 PE=4 SV=1	SOLTU	4	1.01797	0.981127	1.0465	0.954403
712	5.92	5.99	10.4	tr|M1CJ58|M1CJ58_SOLTU	Uncharacterized protein OS=Solanum tuberosum OX=4113 GN=102599745 PE=4 SV=1	SOLTU	3	0.839019	0.801279	1.2936	1.0661
713	5.87	5.97	24.4	tr|M1CC20|M1CC20_SOLTU	Uncharacterized protein OS=Solanum tuberosum OX=4113 GN=102591839 PE=4 SV=1	SOLTU	5	1.43284	0.955424	1.07693	0.534802
714	5.86	6.22	27.7	tr|M1BN71|M1BN71_SOLTU	Uncharacterized protein OS=Solanum tuberosum OX=4113 GN=102597858 PE=4 SV=1	SOLTU	3	1.12134	0.541742	1.01334	1.32358
715	5.83	7.98	30.1	tr|M1ANW0|M1ANW0_SOLTU	Malate dehydrogenase OS=Solanum tuberosum OX=4113 GN=102595203 PE=3 SV=1	SOLTU	4	0.983109	0.913243	1.18193	0.921723
716	5.85	10.13	60.4	tr|M1AUE9|M1AUE9_SOLTU	Uncharacterized protein OS=Solanum tuberosum OX=4113 GN=102588127 PE=3 SV=1	SOLTU	8	0.781504	1.08876	1.10897	1.02077
717	5.82	6.01	56.4	tr|M1A5H8|M1A5H8_SOLTU	Uncharacterized protein OS=Solanum tuberosum OX=4113 PE=3 SV=1	SOLTU	3	1.15578	0.742806	1.23274	0.868678
718	5.83	5.89	60	tr|M1B6V6|M1B6V6_SOLTU	Uncharacterized protein OS=Solanum tuberosum OX=4113 GN=102598454 PE=3 SV=1	SOLTU	3	1.05303	0.960397	1.16537	0.821203
719	5.81	5.93	27.9	tr|M1AHZ8|M1AHZ8_SOLTU	Uncharacterized protein OS=Solanum tuberosum OX=4113 GN=102583739 PE=4 SV=1	SOLTU	3	1.10456	0.563916	1.42954	0.901978
720	5.81	5.88	46.2	tr|M1AU08|M1AU08_SOLTU	Uncharacterized protein OS=Solanum tuberosum OX=4113 GN=102590363 PE=4 SV=1	SOLTU	3	0.796616	1.0599	0.733298	1.41019
721	5.79	5.9	12.1	tr|M1BRF5|M1BRF5_SOLTU	Uncharacterized protein OS=Solanum tuberosum OX=4113 GN=102595871 PE=4 SV=1	SOLTU	3	0.963065	0.990141	1.06578	0.981017
722	5.78	15.37	76.7	sp|P56336|IF5A4_SOLTU	Eukaryotic translation initiation factor 5A-4 OS=Solanum tuberosum OX=4113 GN=EIF5A4 PE=2 SV=1	SOLTU	11	1.30797	0.631809	1.06806	0.992162
723	5.78	5.99	25.7	tr|M1C1E7|M1C1E7_SOLTU	Uncharacterized protein OS=Solanum tuberosum OX=4113 GN=102602039 PE=4 SV=1	SOLTU	3	1.14831	0.920642	0.824239	1.10681
724	5.77	5.88	28.8	tr|M1CCJ2|M1CCJ2_SOLTU	Uncharacterized protein OS=Solanum tuberosum OX=4113 GN=102581003 PE=4 SV=1	SOLTU	4	0.600702	1.32639	1.15525	0.917663
725	5.76	45.78	85.5	sp|P58519|API5_SOLTU	Aspartic protease inhibitor 5 OS=Solanum tuberosum OX=4113 PE=3 SV=1	SOLTU	186	1.05273	0.986976	0.762658	1.19764
726	5.74	5.85	53.8	tr|M0ZPG9|M0ZPG9_SOLTU	Uncharacterized protein OS=Solanum tuberosum OX=4113 PE=4 SV=1	SOLTU	3	0.778635	0.953489	1.36563	0.902242
727	5.71	5.93	15.5	tr|M0ZN84|M0ZN84_SOLTU	Uncharacterized protein OS=Solanum tuberosum OX=4113 GN=102584195 PE=3 SV=1	SOLTU	3	1.07773	0.9829	0.991995	0.947373
728	5.7	5.99	33.6	tr|D5ILC3|D5ILC3_SOLTU	Nucleoside diphosphate kinase OS=Solanum tuberosum OX=4113 GN=NDPK1 PE=3 SV=1	SOLTU	3	1.05205	0.968383	1.37418	0.605391
729	5.68	20.71	71.8	tr|M1BV98|M1BV98_SOLTU	Uncharacterized protein OS=Solanum tuberosum OX=4113 GN=102601657 PE=4 SV=1	SOLTU	19	1.4391	0.371585	1.01416	1.17516
730	5.68	5.94	37.3	tr|M1AF34|M1AF34_SOLTU	Uncharacterized protein OS=Solanum tuberosum OX=4113 GN=102587902 PE=4 SV=1	SOLTU	5	0.89337	1.0447	0.997765	1.06417
731	5.68	5.79	30.6	tr|M1CIM1|M1CIM1_SOLTU	Uncharacterized protein OS=Solanum tuberosum OX=4113 PE=4 SV=1	SOLTU	4	1.17551	0.589119	1.1434	1.09197
732	5.65	5.83	13.4	tr|M1BAZ0|M1BAZ0_SOLTU	Uncharacterized protein OS=Solanum tuberosum OX=4113 GN=102604222 PE=3 SV=1	SOLTU	3	1.42387	0.67525	0.906696	0.994184
733	5.88	5.97	24.4	tr|M1BC63|M1BC63_SOLTU	Acyl-[acyl-carrier-protein] desaturase OS=Solanum tuberosum OX=4113 GN=102577562 PE=3 SV=1	SOLTU	3	0.947024	0.85578	1.04803	1.14916
734	5.65	5.76	31.3	tr|M1BCL1|M1BCL1_SOLTU	Uncharacterized protein OS=Solanum tuberosum OX=4113 PE=4 SV=1	SOLTU	4	0.980992	0.878307	1.49852	0.642178
735	5.65	5.71	36.3	sp|P92792|TOM20_SOLTU	Mitochondrial import receptor subunit TOM20 OS=Solanum tuberosum OX=4113 GN=TOM20 PE=1 SV=1	SOLTU	3	0.65953	1.35291	0.980026	1.00753
736	5.63	5.7	44.6	tr|M1AFN6|M1AFN6_SOLTU	Uncharacterized protein OS=Solanum tuberosum OX=4113 GN=102593458 PE=4 SV=1	SOLTU	3	1.179	1.21205	0.80076	0.808195
737	5.62	6.14	36.8	tr|M1BXA1|M1BXA1_SOLTU	Uncharacterized protein OS=Solanum tuberosum OX=4113 GN=102601265 PE=4 SV=1	SOLTU	4	1.19757	1.01464	1.21984	0.567948
738	5.58	5.76	24.1	tr|M1CEV5|M1CEV5_SOLTU	Uncharacterized protein OS=Solanum tuberosum OX=4113 GN=102587305 PE=3 SV=1	SOLTU	3	0.916638	0.527433	1.32505	1.23088
739	5.56	5.76	23.1	tr|M1ARG0|M1ARG0_SOLTU	Uncharacterized protein OS=Solanum tuberosum OX=4113 GN=102606348 PE=4 SV=1	SOLTU	4	0.867619	0.969054	1.40065	0.762675
740	5.52	5.85	25.2	tr|M1BQ63|M1BQ63_SOLTU	Uncharacterized protein OS=Solanum tuberosum OX=4113 PE=4 SV=1	SOLTU	3	0.940446	1.003	0.966817	1.08974
741	5.52	5.63	16.6	tr|M0ZWN3|M0ZWN3_SOLTU	Uncharacterized protein OS=Solanum tuberosum OX=4113 GN=102578718 PE=3 SV=1	SOLTU	3	1.01374	0.968118	1.00441	1.01374
742	5.52	5.58	68.7	tr|M1C0J7|M1C0J7_SOLTU	Small ubiquitin-related modifier OS=Solanum tuberosum OX=4113 GN=102602813 PE=2 SV=1	SOLTU	5	0.923354	1.11004	0.906498	1.06011
743	5.5	5.67	23.4	tr|M0ZSK0|M0ZSK0_SOLTU	ATP-dependent Clp protease proteolytic subunit OS=Solanum tuberosum OX=4113 GN=102579725 PE=3 SV=1	SOLTU	5	0.998817	1.06534	1.008	0.927837
744	5.48	6	43.2	tr|Q3HVL2|Q3HVL2_SOLTU	Ribosomal protein L27a-like protein OS=Solanum tuberosum OX=4113 GN=102586268 PE=2 SV=1	SOLTU	4	0.722681	1.29116	0.997677	0.988484
745	5.48	5.57	20.5	tr|M1CTZ8|M1CTZ8_SOLTU	Uncharacterized protein OS=Solanum tuberosum OX=4113 PE=4 SV=1	SOLTU	4	1.11462	0.736445	1.05466	1.09427
746	5.43	5.95	21.3	tr|M1D0L7|M1D0L7_SOLTU	Uncharacterized protein OS=Solanum tuberosum OX=4113 GN=102582116 PE=3 SV=1	SOLTU	3	0.847194	1.18024	0.999903	0.972668
747	5.43	5.88	26.4	tr|M1CB14|M1CB14_SOLTU	Xyloglucan endotransglucosylase/hydrolase OS=Solanum tuberosum OX=4113 GN=102603929 PE=3 SV=1	SOLTU	4	1.37005	0.587104	0.974411	1.06843
748	5.42	6.91	57.2	tr|M1CID9|M1CID9_SOLTU	Cysteine proteinase inhibitor OS=Solanum tuberosum OX=4113 PE=3 SV=1	SOLTU	4	1.04281	1.07204	1.14346	0.741688
749	5.42	5.67	21.5	tr|M1C5T2|M1C5T2_SOLTU	Uncharacterized protein OS=Solanum tuberosum OX=4113 GN=102577912 PE=4 SV=1	SOLTU	5	1.32472	0.446749	0.986524	1.242
750	5.39	5.59	26.6	tr|M1A468|M1A468_SOLTU	Uncharacterized protein OS=Solanum tuberosum OX=4113 GN=102579818 PE=3 SV=1	SOLTU	5	1.33336	0.566172	1.29705	0.803423
751	5.38	13.66	25.5	tr|M1D593|M1D593_SOLTU	Uncharacterized protein OS=Solanum tuberosum OX=4113 GN=102593496 PE=4 SV=1	SOLTU	8	0.877105	0.877105	1.35233	0.893455
752	5.38	9.75	23.1	tr|M1AJ16|M1AJ16_SOLTU	Dihydrolipoamide acetyltransferase component of pyruvate dehydrogenase complex OS=Solanum tuberosum OX=4113 GN=102589456 PE=3 SV=1	SOLTU	5	1.18811	1.00657	0.852843	0.952472
753	5.38	5.53	34.7	sp|Q43844|NDUS7_SOLTU	NADH dehydrogenase [ubiquinone] iron-sulfur protein 7, mitochondrial OS=Solanum tuberosum OX=4113 PE=2 SV=1	SOLTU	4	0.943338	1.02487	0.987812	1.04398
754	5.38	5.49	26.7	tr|M1A1S5|M1A1S5_SOLTU	Uncharacterized protein OS=Solanum tuberosum OX=4113 PE=3 SV=1	SOLTU	3	0.868934	1.04469	1.49619	0.590188
755	5.38	5.43	13.4	tr|M1C5P5|M1C5P5_SOLTU	S-acyltransferase OS=Solanum tuberosum OX=4113 GN=102598706 PE=3 SV=1	SOLTU	6	1.04518	0.885489	1.20001	0.86932
756	5.37	7.51	54.5	sp|P48502|QCR7_SOLTU	Cytochrome b-c1 complex subunit 7 OS=Solanum tuberosum OX=4113 PE=1 SV=1	SOLTU	4	1.30937	0.931266	1.05942	0.699937
757	5.34	5.48	23	tr|M1BGS9|M1BGS9_SOLTU	Uncharacterized protein OS=Solanum tuberosum OX=4113 GN=102603429 PE=4 SV=1	SOLTU	3	1.3387	0.563211	1.0249	1.07319
758	5.32	5.68	18.4	tr|M0ZS04|M0ZS04_SOLTU	Uncharacterized protein OS=Solanum tuberosum OX=4113 GN=102599994 PE=4 SV=1	SOLTU	3	0.911331	0.870313	1.24637	0.971983
759	5.32	5.48	26.5	tr|M1CZT6|M1CZT6_SOLTU	Uncharacterized protein OS=Solanum tuberosum OX=4113 PE=3 SV=1	SOLTU	4	1.03489	0.997529	0.979245	0.988338
760	5.3	10.09	48.1	tr|M0ZMA8|M0ZMA8_SOLTU	Uncharacterized protein OS=Solanum tuberosum OX=4113 GN=102583253 PE=3 SV=1	SOLTU	10	1.15982	0.840176	0.840176	1.15982
761	5.3	5.44	33.9	tr|M1D4T3|M1D4T3_SOLTU	Uncharacterized protein OS=Solanum tuberosum OX=4113 GN=102586757 PE=4 SV=1	SOLTU	4	0.986169	1.02315	1.00451	0.986169
762	5.29	6.36	32.5	tr|M1CGC1|M1CGC1_SOLTU	Uncharacterized protein OS=Solanum tuberosum OX=4113 PE=4 SV=1	SOLTU	4	1.01549	1.05366	0.952064	0.978785
763	5.27	13.62	27.2	tr|M1A6G8|M1A6G8_SOLTU	Uncharacterized protein OS=Solanum tuberosum OX=4113 GN=102591977 PE=3 SV=1	SOLTU	8	1.29846	0.344696	1.45023	0.906618
764	5.27	5.44	30.2	tr|M0ZRE7|M0ZRE7_SOLTU	Uncharacterized protein OS=Solanum tuberosum OX=4113 PE=4 SV=1	SOLTU	4	1.32613	0.547786	1.46752	0.658555
765	5.25	5.37	46.5	tr|Q2XPX1|Q2XPX1_SOLTU	L-allo-threonine aldolase-related protein OS=Solanum tuberosum OX=4113 GN=102577840 PE=2 SV=1	SOLTU	3	1.04244	1.34914	0.950687	0.657732
766	5.24	5.3	34.6	tr|M0ZXK7|M0ZXK7_SOLTU	Uncharacterized protein OS=Solanum tuberosum OX=4113 GN=102589347 PE=3 SV=1	SOLTU	6	0.951618	0.791475	1.14403	1.11287
767	5.23	5.45	37.3	tr|M1D4K6|M1D4K6_SOLTU	Ribosomal protein L19 OS=Solanum tuberosum OX=4113 GN=102578588 PE=3 SV=1	SOLTU	4	1.12798	0.879701	1.00077	0.991547
768	5.17	5.39	19.8	tr|M1A4U8|M1A4U8_SOLTU	Uncharacterized protein OS=Solanum tuberosum OX=4113 PE=4 SV=1	SOLTU	5	1.59757	1.13619	0.624356	0.641879
769	5.16	5.21	42.8	tr|M1CEB0|M1CEB0_SOLTU	Uncharacterized protein OS=Solanum tuberosum OX=4113 GN=102579804 PE=4 SV=1	SOLTU	3	1.03254	0.97701	0.995223	0.995223
770	5.15	5.23	34.1	tr|M1C4X9|M1C4X9_SOLTU	Uncharacterized protein OS=Solanum tuberosum OX=4113 PE=4 SV=1	SOLTU	3	1.08521	0.945154	1.07528	0.894354
771	5.14	5.2	41.1	tr|Q38M79|Q38M79_SOLTU	NADH:ubiquinone oxidoreductase-like OS=Solanum tuberosum OX=4113 GN=102585803 PE=2 SV=1	SOLTU	3	0.990335	0.972183	1.05627	0.98121
772	5.11	5.25	24.9	tr|M1AUU9|M1AUU9_SOLTU	Ferredoxin--NADP reductase, chloroplastic OS=Solanum tuberosum OX=4113 GN=102579393 PE=3 SV=1	SOLTU	3	0.99738	1.02536	1.01593	0.96133
773	5.2	5.69	26.3	tr|M0ZP01|M0ZP01_SOLTU	Uncharacterized protein OS=Solanum tuberosum OX=4113 GN=102592762 PE=4 SV=1	SOLTU	3	0.868156	0.943294	0.623175	1.56537
774	5.1	5.38	19.6	tr|M0ZWD8|M0ZWD8_SOLTU	Uncharacterized protein OS=Solanum tuberosum OX=4113 PE=3 SV=1	SOLTU	4	1.22455	0.654637	1.1481	0.972715
775	5.08	11	60.8	tr|M0ZNB0|M0ZNB0_SOLTU	Uncharacterized protein OS=Solanum tuberosum OX=4113 GN=102578720 PE=3 SV=1	SOLTU	9	1.19028	0.854399	0.92815	1.02717
776	5.06	10.21	47.2	tr|M1B3I7|M1B3I7_SOLTU	Uncharacterized protein OS=Solanum tuberosum OX=4113 GN=102597849 PE=4 SV=1	SOLTU	10	1.42711	0.584054	1.11293	0.875906
777	5.05	5.2	12.4	tr|M1CZN6|M1CZN6_SOLTU	Uncharacterized protein OS=Solanum tuberosum OX=4113 GN=102584844 PE=3 SV=1	SOLTU	4	1.25556	0.821906	0.95239	0.970144
778	5.05	5.17	19.7	tr|M1C5P2|M1C5P2_SOLTU	Uncharacterized protein OS=Solanum tuberosum OX=4113 GN=102594760 PE=4 SV=1	SOLTU	3	1.12779	0.76603	1.15941	0.946768
779	5.04	5.22	33.1	tr|M0ZSE8|M0ZSE8_SOLTU	Uncharacterized protein OS=Solanum tuberosum OX=4113 GN=102577564 PE=4 SV=1	SOLTU	5	0.954381	0.954381	1.13686	0.954381
780	5.03	5.61	82.1	tr|M1C6Y7|M1C6Y7_SOLTU	Uncharacterized protein OS=Solanum tuberosum OX=4113 GN=102585385 PE=3 SV=1	SOLTU	6	0.809195	0.863099	1.27076	1.05694
781	5.01	5.07	27.9	tr|M1A2A4|M1A2A4_SOLTU	Uncharacterized protein OS=Solanum tuberosum OX=4113 GN=102589441 PE=3 SV=1	SOLTU	3	1.04146	0.941142	1.03191	0.985489
782	5	5.29	48.8	tr|M1CVK9|M1CVK9_SOLTU	Uncharacterized protein OS=Solanum tuberosum OX=4113 GN=102590905 PE=4 SV=1	SOLTU	6	0.999404	1.01797	0.94569	1.03694
783	4.99	5.11	24.5	tr|M1AE75|M1AE75_SOLTU	Lactoylglutathione lyase OS=Solanum tuberosum OX=4113 GN=102577546 PE=3 SV=1	SOLTU	3	1.15299	1.1216	0.874614	0.850792
784	4.99	5.09	38.6	tr|M1AVB9|M1AVB9_SOLTU	Non-specific lipid-transfer protein OS=Solanum tuberosum OX=4113 GN=102597952 PE=3 SV=1	SOLTU	3	0.912844	1.0385	1.01015	1.0385
785	4.97	5.2	47.5	tr|M1CPV6|M1CPV6_SOLTU	Uncharacterized protein OS=Solanum tuberosum OX=4113 GN=102585419 PE=3 SV=1	SOLTU	4	0.970098	1.02514	0.970098	1.03466
786	5.03	33.81	87.4	sp|O24387|CPI5_SOLTU	Cysteine protease inhibitor 5 (Fragment) OS=Solanum tuberosum OX=4113 PE=2 SV=1	SOLTU	69	1.13341	1.13341	0.578653	1.15453
787	4.96	25.18	71.2	tr|M1CT47|M1CT47_SOLTU	Uncharacterized protein OS=Solanum tuberosum OX=4113 GN=102585360 PE=4 SV=1	SOLTU	17	0.994972	1.05146	0.967764	0.985804
788	4.92	6.09	29.7	tr|M1AKN6|M1AKN6_SOLTU	Phospholipase D OS=Solanum tuberosum OX=4113 GN=102588687 PE=3 SV=1	SOLTU	4	1.00678	1.02544	0.970274	0.997506
789	4.91	5.1	29.9	tr|M1CNG1|M1CNG1_SOLTU	Uncharacterized protein OS=Solanum tuberosum OX=4113 GN=102579457 PE=4 SV=1	SOLTU	4	1.04686	0.96357	1.08616	0.903404
790	4.91	5.07	35	tr|M0ZIL7|M0ZIL7_SOLTU	Uncharacterized protein OS=Solanum tuberosum OX=4113 GN=102590869 PE=3 SV=1	SOLTU	3	1.02442	1.04341	1.01497	0.9172
791	4.91	5.02	33.1	tr|M1AJA2|M1AJA2_SOLTU	Uncharacterized protein OS=Solanum tuberosum OX=4113 PE=4 SV=1	SOLTU	3	0.874121	1.34754	0.688001	1.09033
792	4.91	4.96	18	tr|D9IV24|D9IV24_SOLTU	Glycosyltransferase OS=Solanum tuberosum OX=4113 GN=sgt3.1 PE=2 SV=1	SOLTU	3	0.971124	0.807706	1.3908	0.830375
793	4.9	5.05	28.7	tr|M1D7P9|M1D7P9_SOLTU	Adenylyl cyclase-associated protein OS=Solanum tuberosum OX=4113 GN=102589664 PE=3 SV=1	SOLTU	2	1.06651	1.01852	1.02792	0.887056
794	5.14	5.24	12.8	tr|M1A272|M1A272_SOLTU	Uncharacterized protein OS=Solanum tuberosum OX=4113 PE=4 SV=1	SOLTU	3	1.19034	0.878282	1.03673	0.894654
795	4.88	8.22	29.6	tr|M1B986|M1B986_SOLTU	Peroxidase OS=Solanum tuberosum OX=4113 GN=102597303 PE=3 SV=1	SOLTU	7	0.972208	1.04652	0.96325	1.01802
796	4.87	57.65	84.2	sp|P20347|CPI1_SOLTU	Cysteine protease inhibitor 1 OS=Solanum tuberosum OX=4113 PE=1 SV=3	SOLTU	126	1.16028	0.974094	0.581554	1.28407
797	4.86	5	32.2	tr|M1AB44|M1AB44_SOLTU	Uncharacterized protein OS=Solanum tuberosum OX=4113 GN=102592708 PE=3 SV=1	SOLTU	4	1.44578	0.369883	1.43255	0.751795
798	4.85	4.94	28.7	tr|M1D1D2|M1D1D2_SOLTU	Uncharacterized protein OS=Solanum tuberosum OX=4113 GN=102584243 PE=4 SV=1	SOLTU	3	1.16398	0.959272	1.07145	0.805299
799	4.9	4.98	10.8	tr|M1CQR0|M1CQR0_SOLTU	Threonine dehydratase OS=Solanum tuberosum OX=4113 GN=102592163 PE=3 SV=1	SOLTU	3	1.09918	0.939872	1.02108	0.939872
800	4.82	4.94	31.1	tr|M1B7W8|M1B7W8_SOLTU	Uncharacterized protein OS=Solanum tuberosum OX=4113 PE=4 SV=1	SOLTU	4	0.916341	1.10164	1.00469	0.977326
801	4.81	4.87	42.7	tr|C1KBP2|C1KBP2_SOLTU	Invertase inhibitor OS=Solanum tuberosum OX=4113 GN=INH2alpha PE=4 SV=1	SOLTU	5	1.04406	0.45569	0.799286	1.70097
802	4.8	4.91	13	tr|M1CT51|M1CT51_SOLTU	Uncharacterized protein OS=Solanum tuberosum OX=4113 GN=102587578 PE=4 SV=1	SOLTU	3	1.28912	0.298061	1.81262	0.600204
803	5.06	5.16	46.9	tr|M1CDE9|M1CDE9_SOLTU	40S ribosomal protein S26 OS=Solanum tuberosum OX=4113 GN=102599327 PE=3 SV=1	SOLTU	3	1.08757	0.938514	1.07762	0.896298
804	4.78	4.89	17.1	tr|M1A4R1|M1A4R1_SOLTU	Uncharacterized protein OS=Solanum tuberosum OX=4113 PE=4 SV=1	SOLTU	3	0.970026	1.04423	1.01571	0.970026
805	4.74	9.67	62.4	tr|M1ANH5|M1ANH5_SOLTU	Uncharacterized protein OS=Solanum tuberosum OX=4113 GN=102593585 PE=4 SV=1	SOLTU	6	1.05381	0.997163	0.979024	0.970003
806	4.84	5.21	37.2	tr|M1AXC9|M1AXC9_SOLTU	Uncharacterized protein OS=Solanum tuberosum OX=4113 GN=102598500 PE=4 SV=1	SOLTU	4	1.36439	0.606609	1.19928	0.829721
807	4.74	4.81	41.9	tr|M1BC19|M1BC19_SOLTU	RSI1 OS=Solanum tuberosum OX=4113 GN=102588596 PE=2 SV=1	SOLTU	2	1.02967	1.20421	1.0202	0.745921
808	4.73	21.62	45.2	tr|M1D4F9|M1D4F9_SOLTU	Uncharacterized protein OS=Solanum tuberosum OX=4113 PE=4 SV=1	SOLTU	19	0.754956	0.562163	1.06141	1.62147
809	4.72	4.92	23.9	tr|M1B248|M1B248_SOLTU	Eukaryotic translation initiation factor 3 subunit K OS=Solanum tuberosum OX=4113 GN=102585284 PE=3 SV=1	SOLTU	3	1.04036	0.429769	1.18348	1.34639
810	4.99	5.04	48.3	tr|M1A7X7|M1A7X7_SOLTU	Uncharacterized protein OS=Solanum tuberosum OX=4113 PE=4 SV=1	SOLTU	3	0.962435	0.944899	1.08488	1.00779
811	4.72	4.89	39.3	tr|M1BF31|M1BF31_SOLTU	Proteasome subunit beta type OS=Solanum tuberosum OX=4113 PE=3 SV=1	SOLTU	4	1.15197	1.00332	0.627241	1.21747
812	4.72	4.88	17.4	tr|M1CAY2|M1CAY2_SOLTU	Uncharacterized protein OS=Solanum tuberosum OX=4113 PE=3 SV=1	SOLTU	5	0.964736	0.904522	0.938385	1.19236
813	4.72	4.8	26.7	tr|M1BE41|M1BE41_SOLTU	Uncharacterized protein OS=Solanum tuberosum OX=4113 PE=4 SV=1	SOLTU	3	0.721766	0.892061	1.49411	0.892061
814	4.71	38.09	41.7	tr|M1BWV7|M1BWV7_SOLTU	Uncharacterized protein OS=Solanum tuberosum OX=4113 GN=102585000 PE=3 SV=1	SOLTU	20	1.01427	1.01427	0.682669	1.28878
815	4.71	4.9	36.6	tr|M1CTL0|M1CTL0_SOLTU	Uncharacterized protein OS=Solanum tuberosum OX=4113 GN=102579808 PE=4 SV=1	SOLTU	3	1.05773	0.938348	1.04808	0.95584
816	4.71	4.77	21	tr|M1B409|M1B409_SOLTU	Uncharacterized protein OS=Solanum tuberosum OX=4113 GN=102583803 PE=4 SV=1	SOLTU	3	0.861657	0.998356	0.710088	1.4299
817	4.71	4.76	50.4	tr|M0ZRT6|M0ZRT6_SOLTU	Uncharacterized protein OS=Solanum tuberosum OX=4113 PE=4 SV=1	SOLTU	2	1.0016	0.759787	1.30818	0.930427
818	4.91	5.18	17.6	tr|M1CWU5|M1CWU5_SOLTU	Uncharacterized protein OS=Solanum tuberosum OX=4113 GN=102590007 PE=4 SV=1	SOLTU	4	1.13589	1.56797	0.260223	1.03592
819	4.7	4.9	43.6	tr|M1AYA4|M1AYA4_SOLTU	Uncharacterized protein OS=Solanum tuberosum OX=4113 GN=102586319 PE=4 SV=1	SOLTU	2	0.913837	0.939501	0.974775	1.17189
820	4.69	8.66	31.7	tr|M0ZI69|M0ZI69_SOLTU	Isocitrate dehydrogenase [NADP] OS=Solanum tuberosum OX=4113 PE=3 SV=1	NADP	8	1.24293	0.969211	0.791451	0.996413
821	4.67	4.75	32.7	tr|M1AM16|M1AM16_SOLTU	Uncharacterized protein OS=Solanum tuberosum OX=4113 GN=102579263 PE=4 SV=1	SOLTU	2	1.51838	0.906455	0.572002	1.00316
822	4.65	4.81	22.3	tr|M1BEG6|M1BEG6_SOLTU	Uncharacterized protein OS=Solanum tuberosum OX=4113 GN=102603033 PE=4 SV=1	SOLTU	2	1.0271	0.962981	1.05582	0.954107
823	4.59	4.66	27.7	tr|M0ZPC7|M0ZPC7_SOLTU	Uncharacterized protein OS=Solanum tuberosum OX=4113 PE=3 SV=1	SOLTU	2	0.546046	1.98262	1.23947	0.231867
824	4.58	4.72	29.3	tr|M1AXW2|M1AXW2_SOLTU	Uncharacterized protein OS=Solanum tuberosum OX=4113 GN=102585835 PE=3 SV=1	SOLTU	3	0.968059	1.0231	1.00442	1.00442
825	4.57	4.69	17.6	tr|M1CSJ6|M1CSJ6_SOLTU	ADP,ATP carrier protein OS=Solanum tuberosum OX=4113 PE=3 SV=1	SOLTU	4	0.98332	0.947779	1.02967	1.03923
826	4.56	4.75	22.1	tr|M0ZP02|M0ZP02_SOLTU	Uncharacterized protein OS=Solanum tuberosum OX=4113 GN=102592762 PE=4 SV=1	SOLTU	4	1.0674	0.832384	1.1177	0.982511
827	4.56	4.59	39.3	tr|M1CBK0|M1CBK0_SOLTU	Uncharacterized protein OS=Solanum tuberosum OX=4113 GN=102582196 PE=3 SV=1	SOLTU	3	1.07774	0.97382	0.947289	1.00115
828	4.55	16.92	17.2	tr|M1CK99|M1CK99_SOLTU	Uncharacterized protein OS=Solanum tuberosum OX=4113 GN=102595869 PE=3 SV=1	SOLTU	11	1.11087	0.985484	1.01309	0.890551
829	4.55	4.65	28.6	tr|M0ZMP4|M0ZMP4_SOLTU	Uncharacterized protein OS=Solanum tuberosum OX=4113 GN=102588958 PE=4 SV=1	SOLTU	2	1.15075	0.897424	0.872933	1.07889
830	4.54	28.97	62.3	tr|M1CZM0|M1CZM0_SOLTU	Tubulin beta chain OS=Solanum tuberosum OX=4113 GN=102581203 PE=3 SV=1	SOLTU	33	1.02627	1.07468	0.918945	0.980104
831	4.69	4.78	28	tr|M1D3N6|M1D3N6_SOLTU	Uncharacterized protein OS=Solanum tuberosum OX=4113 GN=102588815 PE=4 SV=1	SOLTU	2	1.46006	1.06753	0.863751	0.608661
832	4.51	4.84	19.5	tr|M1BBV1|M1BBV1_SOLTU	Uncharacterized protein OS=Solanum tuberosum OX=4113 GN=102600829 PE=4 SV=1	SOLTU	3	0.926289	1.10336	0.926289	1.04406
833	4.5	4.68	30.7	tr|M1AI22|M1AI22_SOLTU	Uncharacterized protein OS=Solanum tuberosum OX=4113 GN=102598953 PE=4 SV=1	SOLTU	3	1.07773	0.965006	1.00115	0.956114
834	4.49	4.64	24	tr|M1BLQ0|M1BLQ0_SOLTU	Methyltransferase OS=Solanum tuberosum OX=4113 GN=102596628 PE=3 SV=1	SOLTU	3	0.953419	1.1569	0.96223	0.92745
835	4.49	4.56	29.4	tr|M1A1E3|M1A1E3_SOLTU	Uncharacterized protein OS=Solanum tuberosum OX=4113 PE=4 SV=1	SOLTU	4	0.784829	1.78144	0.756451	0.677277
836	4.48	4.63	27.2	tr|M1CBT8|M1CBT8_SOLTU	Uncharacterized protein OS=Solanum tuberosum OX=4113 GN=102596899 PE=4 SV=1	SOLTU	6	0.932169	1.07024	0.99418	1.00341
837	4.48	4.53	19.9	tr|M1BD53|M1BD53_SOLTU	Uncharacterized protein OS=Solanum tuberosum OX=4113 GN=102592119 PE=4 SV=1	SOLTU	2	0.963469	1.02759	0.981349	1.02759
838	4.47	4.57	24.6	tr|M1D2F3|M1D2F3_SOLTU	Carboxypeptidase OS=Solanum tuberosum OX=4113 GN=102604138 PE=3 SV=1	SOLTU	2	0.898379	1.04096	0.662846	1.39782
839	4.47	4.57	21.8	tr|M1A7K0|M1A7K0_SOLTU	Serine hydroxymethyltransferase OS=Solanum tuberosum OX=4113 GN=102599354 PE=3 SV=1	SOLTU	4	1.03642	0.945146	1.05567	0.962765
840	4.45	4.56	26.4	tr|M1CAQ4|M1CAQ4_SOLTU	Uncharacterized protein OS=Solanum tuberosum OX=4113 PE=4 SV=1	SOLTU	2	1.06957	0.857448	1.07941	0.993567
841	4.43	5.04	16.4	tr|M0ZGK0|M0ZGK0_SOLTU	Uncharacterized protein OS=Solanum tuberosum OX=4113 GN=102585761 PE=4 SV=1	SOLTU	4	0.943957	1.18836	1.0068	0.860882
842	4.43	4.49	18.4	tr|M1AD18|M1AD18_SOLTU	Uncharacterized protein OS=Solanum tuberosum OX=4113 PE=4 SV=1	SOLTU	3	0.668816	1.44992	0.740136	1.14113
843	4.43	4.47	21.9	tr|M1CKC2|M1CKC2_SOLTU	Nucleoside diphosphate kinase OS=Solanum tuberosum OX=4113 GN=102604726 PE=3 SV=1	SOLTU	2	0.972168	0.999419	0.972168	1.05625
844	4.42	4.95	19	tr|M1B5V8|M1B5V8_SOLTU	Uncharacterized protein OS=Solanum tuberosum OX=4113 GN=102580039 PE=3 SV=1	SOLTU	3	1.04497	1.06445	0.901787	0.988802
845	4.42	4.52	14.1	tr|M1A642|M1A642_SOLTU	Uncharacterized protein OS=Solanum tuberosum OX=4113 GN=102604753 PE=4 SV=1	SOLTU	2	1.33669	0.663791	1.1325	0.867021
846	4.46	4.54	18.8	tr|M1B2B9|M1B2B9_SOLTU	Thioredoxin reductase OS=Solanum tuberosum OX=4113 GN=102599463 PE=3 SV=1	SOLTU	2	1.01956	1.07743	0.955912	0.947104
847	4.42	4.44	18.6	tr|M1BLV1|M1BLV1_SOLTU	Thioredoxin reductase OS=Solanum tuberosum OX=4113 GN=102598915 PE=3 SV=1	SOLTU	2	0.812631	1.2299	1.2299	0.727577
848	4.4	4.51	29.9	tr|M1AQQ0|M1AQQ0_SOLTU	Uncharacterized protein OS=Solanum tuberosum OX=4113 GN=102588675 PE=4 SV=1	SOLTU	2	1.01142	1.19387	0.905623	0.889086
849	4.39	4.58	23.7	tr|Q38HV0|Q38HV0_SOLTU	Salt tolerance protein 5-like protein OS=Solanum tuberosum OX=4113 GN=102577908 PE=2 SV=1	SOLTU	3	0.967331	1.07051	0.958499	1.00366
850	4.39	4.56	22	tr|M1AHY3|M1AHY3_SOLTU	Uncharacterized protein OS=Solanum tuberosum OX=4113 GN=102588581 PE=3 SV=1	SOLTU	3	0.912998	0.466084	1.60126	1.01965
851	4.4	5.45	55.9	tr|M1CNK8|M1CNK8_SOLTU	Uncharacterized protein OS=Solanum tuberosum OX=4113 GN=102590986 PE=3 SV=1	SOLTU	3	0.969638	0.978641	1.07308	0.978641
852	4.39	4.48	19	tr|M1CTX3|M1CTX3_SOLTU	Uncharacterized protein OS=Solanum tuberosum OX=4113 GN=102582016 PE=4 SV=1	SOLTU	2	0.981497	1.14784	0.823847	1.04682
853	4.39	4.42	17.9	tr|M1D345|M1D345_SOLTU	Uncharacterized protein OS=Solanum tuberosum OX=4113 GN=102589434 PE=3 SV=1	SOLTU	2	1.20408	0.965316	0.974223	0.856384
854	4.37	4.46	32	tr|M0ZGB1|M0ZGB1_SOLTU	Uncharacterized protein OS=Solanum tuberosum OX=4113 GN=102586655 PE=4 SV=1	SOLTU	4	1.05547	0.869929	0.92784	1.14676
855	4.37	4.41	30.2	tr|M1B234|M1B234_SOLTU	Pyruvate dehydrogenase E1 component subunit alpha OS=Solanum tuberosum OX=4113 GN=102606109 PE=4 SV=1	SOLTU	2	1.05421	0.837361	1.05421	1.05421
856	4.36	108	79	tr|M1BVW6|M1BVW6_SOLTU	Lipoxygenase OS=Solanum tuberosum OX=4113 PE=3 SV=1	SOLTU	143	0.758119	0.963332	1.00867	1.26988
857	4.36	4.78	54.5	tr|M1C5W2|M1C5W2_SOLTU	Uncharacterized protein OS=Solanum tuberosum OX=4113 GN=102598040 PE=3 SV=1	SOLTU	4	0.841551	1.33384	0.975241	0.849365
858	4.36	4.4	51.1	tr|M0ZI81|M0ZI81_SOLTU	Uncharacterized protein OS=Solanum tuberosum OX=4113 GN=102594485 PE=3 SV=1	SOLTU	2	1.11908	0.81074	1.05891	1.01128
859	4.35	6.71	65.3	tr|M1CJE6|M1CJE6_SOLTU	Uncharacterized protein OS=Solanum tuberosum OX=4113 GN=102591070 PE=3 SV=1	SOLTU	6	1.55047	0.828798	0.836483	0.784252
860	4.35	4.48	58.9	tr|M1AVU1|M1AVU1_SOLTU	Uncharacterized protein OS=Solanum tuberosum OX=4113 GN=102586281 PE=3 SV=1	SOLTU	3	0.955376	0.991239	1.23648	0.81691
861	4.35	4.38	18.5	tr|M1CVZ8|M1CVZ8_SOLTU	Peroxidase OS=Solanum tuberosum OX=4113 GN=102594915 PE=3 SV=1	SOLTU	2	1.04643	1.00861	0.999338	0.945626
862	4.34	4.38	17.7	tr|M1BH63|M1BH63_SOLTU	Uncharacterized protein OS=Solanum tuberosum OX=4113 PE=4 SV=1	SOLTU	2	1.26181	1.06907	0.872975	0.796147
863	4.34	4.36	23.5	tr|M0ZIP7|M0ZIP7_SOLTU	Uncharacterized protein OS=Solanum tuberosum OX=4113 GN=102591892 PE=4 SV=1	SOLTU	2	1.02559	1.2912	0.82223	0.860974
864	4.4	4.57	15.4	tr|M1BJV6|M1BJV6_SOLTU	Eukaryotic translation initiation factor 3 subunit C OS=Solanum tuberosum OX=4113 GN=102595694 PE=3 SV=1	SOLTU	2	1.00306	0.966756	1.08976	0.940424
865	4.33	26.37	48.6	tr|M1CEC3|M1CEC3_SOLTU	Uncharacterized protein OS=Solanum tuberosum OX=4113 PE=4 SV=1	SOLTU	17	0.946351	1.15896	0.84738	1.04731
866	4.33	8.81	85.9	sp|P01052|ICIA_SOLTU	Chymotrypsin inhibitor I, A, B and C subunits OS=Solanum tuberosum OX=4113 PE=1 SV=1	SOLTU	20	0.721679	1.0722	0.442916	1.7632
867	4.33	5.64	28.7	tr|M1APB0|M1APB0_SOLTU	Uncharacterized protein OS=Solanum tuberosum OX=4113 GN=102580450 PE=3 SV=1	SOLTU	5	0.952907	0.606814	1.12484	1.31544
868	4.31	4.36	30.5	tr|M1CCX0|M1CCX0_SOLTU	Uncharacterized protein OS=Solanum tuberosum OX=4113 GN=102595197 PE=3 SV=1	SOLTU	5	0.960202	1.05285	0.934091	1.05285
869	4.29	4.47	12.4	tr|M1CXE6|M1CXE6_SOLTU	Uncharacterized protein OS=Solanum tuberosum OX=4113 GN=102583330 PE=4 SV=1	SOLTU	3	0.462909	0.79689	1.12051	1.6197
870	4.29	4.32	20.1	tr|M1BJH8|M1BJH8_SOLTU	Uncharacterized protein OS=Solanum tuberosum OX=4113 GN=102591644 PE=3 SV=1	SOLTU	2	1.03682	1.03682	0.954288	0.972077
871	4.28	4.42	19.1	tr|M0ZU96|M0ZU96_SOLTU	Uncharacterized protein OS=Solanum tuberosum OX=4113 GN=102605340 PE=4 SV=1	SOLTU	4	1.01049	1.00128	1.05811	0.930124
872	4.28	4.32	56	tr|M0ZMR9|M0ZMR9_SOLTU	Uncharacterized protein OS=Solanum tuberosum OX=4113 PE=4 SV=1	SOLTU	4	0.84868	1.32047	0.856475	0.974374
873	4.27	4.29	32.3	tr|M1B1T6|M1B1T6_SOLTU	Uncharacterized protein OS=Solanum tuberosum OX=4113 GN=102581666 PE=4 SV=1	SOLTU	2	1.06276	0.821098	0.715186	1.40095
874	4.26	4.41	28.9	tr|M1AXD0|M1AXD0_SOLTU	Uncharacterized protein OS=Solanum tuberosum OX=4113 GN=102598500 PE=4 SV=1	SOLTU	3	1.02537	0.961345	1.00664	1.00664
875	4.25	9.03	25.8	tr|M1CD67|M1CD67_SOLTU	Uncharacterized protein OS=Solanum tuberosum OX=4113 GN=102597871 PE=3 SV=1	SOLTU	5	1.01585	0.952458	1.01585	1.01585
876	4.25	4.4	62.7	tr|M0ZSD5|M0ZSD5_SOLTU	Uncharacterized protein OS=Solanum tuberosum OX=4113 GN=102596276 PE=4 SV=1	SOLTU	2	1.0485	0.94745	1.03894	0.965111
877	4.24	9.97	72.5	tr|M1D7F9|M1D7F9_SOLTU	Uncharacterized protein OS=Solanum tuberosum OX=4113 PE=4 SV=1	SOLTU	10	0.923436	1.0125	1.07005	0.994011
878	4.23	4.33	65.1	tr|M1BPU5|M1BPU5_SOLTU	Uncharacterized protein OS=Solanum tuberosum OX=4113 GN=102597804 PE=4 SV=1	SOLTU	4	0.9257	1.17623	0.892308	1.00576
879	4.2	4.22	24.3	tr|M1A2V9|M1A2V9_SOLTU	Uncharacterized protein OS=Solanum tuberosum OX=4113 GN=102588510 PE=4 SV=1	SOLTU	2	1.0054	1.12285	0.875607	0.99614
880	4.19	9.54	54.3	tr|Q307X7|Q307X7_SOLTU	Ribosomal protein PETRP-like OS=Solanum tuberosum OX=4113 GN=102577682 PE=2 SV=1	SOLTU	6	0.967603	0.633451	1.38575	1.0132
881	4.19	4.25	14.3	tr|M1CRG7|M1CRG7_SOLTU	Uncharacterized protein OS=Solanum tuberosum OX=4113 GN=102596929 PE=3 SV=1	SOLTU	3	1.1749	1.32433	1.11172	0.389041
882	4.18	4.58	13.3	tr|M1CA87|M1CA87_SOLTU	NAD(P)H-hydrate epimerase OS=Solanum tuberosum OX=4113 PE=3 SV=1	SOLTU	2	1.14238	1.07104	0.45062	1.33596
883	4.17	11.53	59.2	tr|M1CWH9|M1CWH9_SOLTU	Uncharacterized protein OS=Solanum tuberosum OX=4113 GN=102586211 PE=3 SV=1	SOLTU	7	1.03473	0.961213	1.01586	0.988191
884	4.17	4.36	66	tr|M1BBH3|M1BBH3_SOLTU	Uncharacterized protein OS=Solanum tuberosum OX=4113 PE=4 SV=1	SOLTU	2	1.20254	0.871135	1.08667	0.839648
885	4.16	4.32	28	tr|M1BU84|M1BU84_SOLTU	Uncharacterized protein OS=Solanum tuberosum OX=4113 GN=102604365 PE=4 SV=1	SOLTU	5	1.14978	0.81778	0.974097	1.05834
886	4.16	4.17	26.6	tr|M1ASK9|M1ASK9_SOLTU	Uncharacterized protein OS=Solanum tuberosum OX=4113 PE=4 SV=1	SOLTU	2	1.50783	1.35003	0.400252	0.741895
887	4.14	5.12	15.1	tr|M1B839|M1B839_SOLTU	Uncharacterized protein OS=Solanum tuberosum OX=4113 GN=102599718 PE=4 SV=1	SOLTU	3	0.964535	0.929558	1.07718	1.02873
888	4.14	4.28	18.4	tr|M1CCR4|M1CCR4_SOLTU	Uncharacterized protein OS=Solanum tuberosum OX=4113 GN=102600656 PE=4 SV=1	SOLTU	2	0.916189	0.783389	1.21899	1.08143
889	4.12	4.31	33.1	tr|M1AJR9|M1AJR9_SOLTU	Uncharacterized protein OS=Solanum tuberosum OX=4113 GN=102584839 PE=4 SV=1	SOLTU	2	1.65516	0.71589	0.584617	1.04433
890	4.11	4.23	21.4	tr|M1AC63|M1AC63_SOLTU	Uncharacterized protein OS=Solanum tuberosum OX=4113 GN=102581092 PE=3 SV=1	SOLTU	3	1.24601	0.869939	0.989693	0.894354
891	4.11	4.2	27.1	tr|M1AYH3|M1AYH3_SOLTU	Uncharacterized protein OS=Solanum tuberosum OX=4113 PE=4 SV=1	SOLTU	3	0.94784	1.02981	0.992534	1.02981
892	4.11	4.12	18	tr|M1CHC6|M1CHC6_SOLTU	Uncharacterized protein OS=Solanum tuberosum OX=4113 GN=102602882 PE=4 SV=1	SOLTU	2	0.659454	0.815114	1.23365	1.29178
893	4.11	4.12	42	tr|M1A3V3|M1A3V3_SOLTU	Uncharacterized protein OS=Solanum tuberosum OX=4113 PE=3 SV=1	SOLTU	2	0.98656	0.459352	1.00484	1.54925
894	4.1	27.39	82	sp|O24385|CPI7_SOLTU	Cysteine protease inhibitor 7 (Fragment) OS=Solanum tuberosum OX=4113 PE=2 SV=1	SOLTU	62	1.03946	0.992644	0.956748	1.01115
895	4.1	4.31	21.7	tr|M1AWY0|M1AWY0_SOLTU	Uncharacterized protein OS=Solanum tuberosum OX=4113 GN=102595835 PE=3 SV=1	SOLTU	4	0.888386	1.4744	0.856289	0.78093
896	4.09	4.1	24	tr|M1CZB0|M1CZB0_SOLTU	Uncharacterized protein OS=Solanum tuberosum OX=4113 GN=102590002 PE=3 SV=1	SOLTU	2	0.96358	1.12686	0.96358	0.945984
897	4.15	45.28	79.1	sp|Q43645|API4_SOLTU	Aspartic protease inhibitor 4 OS=Solanum tuberosum OX=4113 PE=2 SV=2	SOLTU	151	0.95358	0.962339	0.989271	1.09481
898	4.08	11.2	63.6	tr|M1CBU3|M1CBU3_SOLTU	40S ribosomal protein S12 OS=Solanum tuberosum OX=4113 GN=102598170 PE=3 SV=1	SOLTU	7	0.897307	1.39624	0.833588	0.872867
899	4.08	5	24.7	tr|M1BQR7|M1BQR7_SOLTU	Uncharacterized protein OS=Solanum tuberosum OX=4113 GN=102602759 PE=4 SV=1	SOLTU	3	0.750999	1.30506	0.878244	1.0657
900	4.16	39.2	49.7	tr|M1BQM8|M1BQM8_SOLTU	Uncharacterized protein OS=Solanum tuberosum OX=4113 GN=102597683 PE=4 SV=1	SOLTU	28	0.836725	1.38865	0.960687	0.813935
901	4.08	4.24	29.5	tr|M1A0X2|M1A0X2_SOLTU	Uncharacterized protein OS=Solanum tuberosum OX=4113 GN=102581220 PE=4 SV=1	SOLTU	2	1.42071	0.880073	0.973926	0.725295
902	4.08	4.15	18.2	tr|M1AWU2|M1AWU2_SOLTU	Reticulon-like protein OS=Solanum tuberosum OX=4113 GN=102606390 PE=4 SV=1	SOLTU	2	1.09733	0.946964	1.13851	0.817194
903	4.08	4.08	18.5	tr|M0ZIN8|M0ZIN8_SOLTU	Uncharacterized protein OS=Solanum tuberosum OX=4113 GN=102597734 PE=4 SV=1	SOLTU	2	1.23239	1.40196	0.892777	0.472869
904	4.07	4.08	43.1	tr|M1BT01|M1BT01_SOLTU	Uncharacterized protein OS=Solanum tuberosum OX=4113 GN=102578813 PE=4 SV=1	SOLTU	2	0.97248	0.981441	1.02777	1.0183
905	4.06	18.04	73.5	tr|M1BP14|M1BP14_SOLTU	Uncharacterized protein OS=Solanum tuberosum OX=4113 GN=102579483 PE=4 SV=1	SOLTU	14	1.14498	0.792143	1.14498	0.917894
906	4.11	10.35	48.9	tr|M1AQA0|M1AQA0_SOLTU	Uncharacterized protein OS=Solanum tuberosum OX=4113 PE=4 SV=1	SOLTU	7	0.845185	1.09377	1.0068	1.05424
907	4.06	9.74	21	tr|M1AXT4|M1AXT4_SOLTU	Phospho-2-dehydro-3-deoxyheptonate aldolase OS=Solanum tuberosum OX=4113 GN=102603629 PE=3 SV=1	SOLTU	6	0.536977	0.610931	1.2303	1.6218
908	4.06	4.18	39.1	tr|M1AIF8|M1AIF8_SOLTU	Uncharacterized protein OS=Solanum tuberosum OX=4113 GN=102596232 PE=4 SV=1	SOLTU	3	0.977097	1.01386	1.00452	1.00452
909	4.06	4.08	28.2	tr|M0ZIY3|M0ZIY3_SOLTU	Uncharacterized protein OS=Solanum tuberosum OX=4113 PE=4 SV=1	SOLTU	4	0.891328	0.899597	0.783405	1.42567
910	4.05	4.09	21.9	tr|M1C1B5|M1C1B5_SOLTU	Eukaryotic translation initiation factor 3 subunit J OS=Solanum tuberosum OX=4113 GN=102592326 PE=3 SV=1	SOLTU	2	1.06564	0.989909	0.945349	0.999101
911	4.04	4.16	16.5	tr|M1BJW9|M1BJW9_SOLTU	Uncharacterized protein OS=Solanum tuberosum OX=4113 GN=102601645 PE=3 SV=1	SOLTU	2	1.7536	0.26056	0.630873	1.35497
912	4.09	4.1	50	tr|M1CF69|M1CF69_SOLTU	Uncharacterized protein OS=Solanum tuberosum OX=4113 GN=102601131 PE=4 SV=1	SOLTU	2	1.00867	0.945733	1.03692	1.00867
913	4.04	4.08	8.6	tr|M1C5H0|M1C5H0_SOLTU	Uncharacterized protein OS=Solanum tuberosum OX=4113 GN=102587144 PE=4 SV=1	SOLTU	2	1.39435	1.12813	0.84019	0.637328
914	4.04	4.06	16.5	tr|M0ZJ08|M0ZJ08_SOLTU	Uncharacterized protein OS=Solanum tuberosum OX=4113 GN=102601245 PE=3 SV=1	SOLTU	2	1.01609	0.988468	1.01609	0.97936
915	4.04	4.05	18.7	tr|M1D2A9|M1D2A9_SOLTU	Uncharacterized protein OS=Solanum tuberosum OX=4113 GN=102584253 PE=4 SV=1	SOLTU	2	0.832028	1.27105	1.05717	0.839754
916	4.03	8.09	40.3	tr|M1B9D3|M1B9D3_SOLTU	Uncharacterized protein OS=Solanum tuberosum OX=4113 GN=102582485 PE=4 SV=1	SOLTU	4	1.3813	1.02874	0.809614	0.780351
917	4.03	6.1	16.2	tr|M1BSD0|M1BSD0_SOLTU	Uncharacterized protein OS=Solanum tuberosum OX=4113 PE=4 SV=1	SOLTU	3	1.07142	0.843311	1.07142	1.01384
918	4.03	4.34	22.7	tr|M1APW6|M1APW6_SOLTU	Uncharacterized protein OS=Solanum tuberosum OX=4113 GN=102596303 PE=4 SV=1	SOLTU	2	0.911661	1.06614	1.19077	0.831428
919	4.03	4.08	24.7	tr|M1CCV4|M1CCV4_SOLTU	Uncharacterized protein OS=Solanum tuberosum OX=4113 GN=102580702 PE=4 SV=1	SOLTU	3	1.0887	0.913858	1.04926	0.948182
920	4.03	4.03	12.6	tr|M1AEH2|M1AEH2_SOLTU	Uncharacterized protein OS=Solanum tuberosum OX=4113 PE=4 SV=1	SOLTU	2	0.980584	1.22318	0.81565	0.980584
921	4.07	4.18	36.3	tr|M0ZSK1|M0ZSK1_SOLTU	ATP-dependent Clp protease proteolytic subunit OS=Solanum tuberosum OX=4113 GN=102579725 PE=3 SV=1	SOLTU	4	1.05151	0.976783	0.985853	0.985853
922	4.02	4.04	33.9	tr|K7WNV9|K7WNV9_SOLTU	Thioredoxin OS=Solanum tuberosum OX=4113 GN=102599106 PE=2 SV=1	SOLTU	2	0.805828	1.27715	0.883642	1.03338
923	4.06	4.07	58.6	tr|M1C8X8|M1C8X8_SOLTU	Uncharacterized protein OS=Solanum tuberosum OX=4113 GN=102588744 PE=4 SV=1	SOLTU	3	1.02232	1.06068	0.967331	0.949668
924	4.02	4.02	18.5	tr|M1D0N8|M1D0N8_SOLTU	ATP-dependent Clp protease proteolytic subunit OS=Solanum tuberosum OX=4113 GN=102600187 PE=3 SV=1	SOLTU	2	0.995104	0.94162	1.12166	0.94162
925	4.01	41.6	71.5	sp|P58514|SPI1_SOLTU	Serine protease inhibitor 1 OS=Solanum tuberosum OX=4113 PE=1 SV=2	SOLTU	148	1.33986	1.70237	0.514114	0.443661
926	4.01	30.48	70.5	tr|M1BC18|M1BC18_SOLTU	Uncharacterized protein OS=Solanum tuberosum OX=4113 PE=3 SV=1	SOLTU	22	0.900701	0.951909	1.03418	1.11321
927	4.05	4.09	35.7	tr|M1APV0|M1APV0_SOLTU	Uncharacterized protein OS=Solanum tuberosum OX=4113 PE=3 SV=1	SOLTU	2	0.997181	0.952386	1.03466	1.01577
928	4.01	4.01	24.2	tr|M1C259|M1C259_SOLTU	Uncharacterized protein OS=Solanum tuberosum OX=4113 GN=102590383 PE=4 SV=1	SOLTU	2	1.22406	0.559565	0.717407	1.49897
929	4	54.1	80.3	sp|Q3YJT2|PT2K2_SOLTU	Patatin-2-Kuras 2 OS=Solanum tuberosum OX=4113 GN=pat2-k2 PE=2 SV=1	SOLTU	231	0.891612	1.27695	1.03315	0.798292
930	4	43.53	71.8	tr|M1CJD7|M1CJD7_SOLTU	Uncharacterized protein OS=Solanum tuberosum OX=4113 PE=3 SV=1	SOLTU	27	0.516185	1.30869	1.26136	0.913764
931	4	15.02	46.3	tr|M1CKI2|M1CKI2_SOLTU	Uncharacterized protein OS=Solanum tuberosum OX=4113 GN=102594987 PE=3 SV=1	SOLTU	19	0.923906	0.949758	0.827255	1.29908
932	4	14.74	79	tr|M1CJZ9|M1CJZ9_SOLTU	Cysteine proteinase inhibitor OS=Solanum tuberosum OX=4113 PE=3 SV=1	SOLTU	21	0.208891	0.0894474	0.999324	2.70234
933	4	9.84	54.2	tr|M1CHA8|M1CHA8_SOLTU	Uncharacterized protein OS=Solanum tuberosum OX=4113 GN=102596483 PE=4 SV=1	SOLTU	6	0.560395	1.24878	0.964845	1.22598
934	4	8.98	52.9	tr|Q307Y7|Q307Y7_SOLTU	GTPase-like OS=Solanum tuberosum OX=4113 GN=102602861 PE=2 SV=1	SOLTU	6	1.09777	0.973863	1.04831	0.880049
935	4	8.58	44.4	tr|M1CQL1|M1CQL1_SOLTU	Uncharacterized protein OS=Solanum tuberosum OX=4113 GN=102581235 PE=3 SV=1	SOLTU	4	1.50455	1.35959	0.531359	0.604504
936	4	8.27	19.8	tr|M1CP34|M1CP34_SOLTU	Uncharacterized protein OS=Solanum tuberosum OX=4113 GN=102602931 PE=4 SV=1	SOLTU	5	1.17142	1.27268	0.752896	0.803003
937	4	8.08	73.5	tr|M1AAF5|M1AAF5_SOLTU	Uncharacterized protein OS=Solanum tuberosum OX=4113 GN=102577788 PE=3 SV=1	SOLTU	5	1.50989	0.85299	0.837395	0.799728
938	4	6.58	39.6	tr|M1CBL3|M1CBL3_SOLTU	Uncharacterized protein OS=Solanum tuberosum OX=4113 GN=102584742 PE=4 SV=1	SOLTU	3	1.06025	0.857828	1.14133	0.940601
939	4	6.07	41	tr|M1CS40|M1CS40_SOLTU	Uncharacterized protein OS=Solanum tuberosum OX=4113 GN=102590555 PE=4 SV=1	SOLTU	4	0.987548	1.02465	1.05333	0.93447
940	4	6	19.8	tr|M1C6A4|M1C6A4_SOLTU	Uncharacterized protein OS=Solanum tuberosum OX=4113 GN=102600793 PE=4 SV=1	SOLTU	3	1.07733	1.13855	0.879714	0.904404
941	4	4.57	36.5	tr|M1BJP4|M1BJP4_SOLTU	Uncharacterized protein OS=Solanum tuberosum OX=4113 GN=102606393 PE=3 SV=1	SOLTU	4	0.990264	1.00869	1.04658	0.954472
942	4	4.09	12.1	tr|M1AN77|M1AN77_SOLTU	Uncharacterized protein OS=Solanum tuberosum OX=4113 GN=102598344 PE=4 SV=1	SOLTU	3	0.507084	1.14024	0.719553	1.63312
943	4	71.88	85	sp|Q2MY44|PAT07_SOLTU	Patatin-07 OS=Solanum tuberosum OX=4113 PE=2 SV=1	SOLTU	283	1.15001	1.3084	0.146107	1.39548
944	4	4.01	32.5	tr|M1BUL5|M1BUL5_SOLTU	Uncharacterized protein OS=Solanum tuberosum OX=4113 GN=102585354 PE=4 SV=1	SOLTU	2	1.07638	0.870869	1.10656	0.946186
945	4	4	24.4	tr|M1BD69|M1BD69_SOLTU	Profilin OS=Solanum tuberosum OX=4113 GN=102599624 PE=3 SV=1	SOLTU	2	0.95653	1.05855	0.992457	0.992457
946	4	4	8.9	tr|M1D270|M1D270_SOLTU	Uncharacterized protein OS=Solanum tuberosum OX=4113 GN=102601487 PE=3 SV=1	SOLTU	2	0.976304	1.11069	1.0705	0.842513
947	4	4	35.4	tr|M1CXB9|M1CXB9_SOLTU	7,8-dihydroneopterin aldolase OS=Solanum tuberosum OX=4113 GN=102604418 PE=3 SV=1	SOLTU	2	1.17703	0.70279	1.0064	1.11377
948	4	4	16.7	tr|M0ZMX8|M0ZMX8_SOLTU	Uncharacterized protein OS=Solanum tuberosum OX=4113 GN=102584880 PE=4 SV=1	SOLTU	2	0.864567	1.18241	0.913626	1.03939
949	4	4	13.3	tr|M1CPK1|M1CPK1_SOLTU	Uncharacterized protein OS=Solanum tuberosum OX=4113 GN=102593653 PE=4 SV=1	SOLTU	2	0.842262	1.17347	1.11037	0.873897
950	4	4	35.9	tr|M1CI39|M1CI39_SOLTU	Uncharacterized protein OS=Solanum tuberosum OX=4113 GN=102583911 PE=4 SV=1	SOLTU	2	0.758834	0.955344	1.44603	0.839789
951	3.97	5.41	47.7	tr|Q3HRX7|Q3HRX7_SOLTU	Ribosomal protein L25-like protein OS=Solanum tuberosum OX=4113 GN=102588879 PE=2 SV=1	SOLTU	4	0.960166	0.762653	1.15431	1.12287
952	3.96	4.17	17.1	tr|M1CSF4|M1CSF4_SOLTU	Coatomer subunit beta' OS=Solanum tuberosum OX=4113 PE=3 SV=1	SOLTU	3	0.916119	1.09132	1.10139	0.891166
953	3.96	4.08	14.3	tr|M1CCR8|M1CCR8_SOLTU	Uncharacterized protein OS=Solanum tuberosum OX=4113 PE=3 SV=1	SOLTU	2	1.10907	0.598363	1.69421	0.598363
954	3.96	4.07	15.6	tr|M0ZMY5|M0ZMY5_SOLTU	Uncharacterized protein OS=Solanum tuberosum OX=4113 PE=4 SV=1	SOLTU	2	0.632138	1.46152	0.913662	0.992679
955	3.95	32.62	70.8	tr|K7XKT4|K7XKT4_SOLTU	60S ribosomal protein L1 OS=Solanum tuberosum OX=4113 GN=102590167 PE=2 SV=1	SOLTU	19	0.981362	1.16904	0.954601	0.894995
956	3.95	10.2	60.3	tr|M1DA81|M1DA81_SOLTU	Uncharacterized protein OS=Solanum tuberosum OX=4113 GN=102588872 PE=3 SV=1	SOLTU	5	1.00191	1.11904	0.956816	0.922233
957	3.91	8.57	34.8	tr|M1C6B8|M1C6B8_SOLTU	Glutamine synthetase OS=Solanum tuberosum OX=4113 GN=102595103 PE=3 SV=1	SOLTU	6	1.22829	1.10993	1.13054	0.531244
958	3.89	10.42	46.7	tr|M1BCP7|M1BCP7_SOLTU	Uncharacterized protein OS=Solanum tuberosum OX=4113 GN=102583732 PE=4 SV=1	SOLTU	9	1.29687	0.795965	1.13997	0.767195
959	3.88	24.96	35.8	tr|M1AKD9|M1AKD9_SOLTU	Uncharacterized protein OS=Solanum tuberosum OX=4113 GN=102603244 PE=3 SV=1	SOLTU	19	1.12341	1.17636	0.617417	1.08281
960	3.88	3.98	32.2	tr|M0ZNK9|M0ZNK9_SOLTU	Uncharacterized protein OS=Solanum tuberosum OX=4113 GN=102590549 PE=3 SV=1	SOLTU	3	0.787229	0.955314	1.18068	1.07677
961	3.87	4.06	44.5	tr|M1BWH7|M1BWH7_SOLTU	Uncharacterized protein OS=Solanum tuberosum OX=4113 GN=102584190 PE=4 SV=1	SOLTU	4	1.28492	0.810669	1.07863	0.825781
962	3.87	3.96	35.9	tr|M1BK24|M1BK24_SOLTU	Uncharacterized protein OS=Solanum tuberosum OX=4113 GN=102593841 PE=4 SV=1	SOLTU	2	1.06747	0.955804	1.03838	0.93835
963	3.86	3.98	34.9	tr|M0ZM13|M0ZM13_SOLTU	Uncharacterized protein OS=Solanum tuberosum OX=4113 GN=102603773 PE=4 SV=1	SOLTU	2	1.02303	0.959076	1.00428	1.01361
964	4	4	17.4	tr|M1BRL6|M1BRL6_SOLTU	Uncharacterized protein OS=Solanum tuberosum OX=4113 GN=102578763 PE=4 SV=1	SOLTU	2	0.796213	0.70636	1.53127	0.96616
965	3.85	3.9	9.5	tr|M1C5J8|M1C5J8_SOLTU	Biotin carboxyl carrier protein of acetyl-CoA carboxylase OS=Solanum tuberosum OX=4113 GN=102579411 PE=4 SV=1	SOLTU	3	1.06574	1.39202	1.08552	0.456715
966	3.84	6.79	22.4	tr|M1C8Z7|M1C8Z7_SOLTU	Uncharacterized protein OS=Solanum tuberosum OX=4113 GN=102596238 PE=3 SV=1	SOLTU	5	0.447933	0.953207	1.23363	1.36523
967	3.83	8.24	24.5	tr|M1CK73|M1CK73_SOLTU	Pyruvate dehydrogenase E1 component subunit beta OS=Solanum tuberosum OX=4113 PE=4 SV=1	SOLTU	4	0.94921	1.02188	0.811661	1.21725
968	3.83	4.05	72.2	tr|K7VK53|K7VK53_SOLTU	Light-inducible protein ATLS1 OS=Solanum tuberosum OX=4113 GN=102590623 PE=2 SV=1	SOLTU	3	0.788503	1.09851	0.983653	1.12934
969	3.82	3.92	37.1	tr|M1BU98|M1BU98_SOLTU	Uncharacterized protein OS=Solanum tuberosum OX=4113 GN=102580937 PE=3 SV=1	SOLTU	3	0.779811	0.981806	1.19124	1.04715
970	3.98	4.11	15.4	tr|M1ATE5|M1ATE5_SOLTU	Uncharacterized protein OS=Solanum tuberosum OX=4113 GN=102599235 PE=4 SV=1	SOLTU	2	1.01494	0.908688	1.13355	0.942818
971	3.8	4.13	26.7	tr|M1CWU6|M1CWU6_SOLTU	Uncharacterized protein OS=Solanum tuberosum OX=4113 GN=102590007 PE=4 SV=1	SOLTU	4	0.971347	1.04564	0.927656	1.05535
972	3.8	3.97	9.7	tr|M1BKM8|M1BKM8_SOLTU	Uncharacterized protein OS=Solanum tuberosum OX=4113 GN=102606449 PE=4 SV=1	SOLTU	2	0.451404	0.909091	0.791759	1.84775
973	3.81	4.03	27.6	tr|M1BB91|M1BB91_SOLTU	Chorismate synthase OS=Solanum tuberosum OX=4113 GN=102580455 PE=3 SV=1	SOLTU	2	1.16233	0.804146	1.25128	0.782243
974	3.77	4.4	21.4	tr|M1D0M1|M1D0M1_SOLTU	Uncharacterized protein OS=Solanum tuberosum OX=4113 GN=102604551 PE=3 SV=1	SOLTU	5	1.01502	0.942931	0.96932	1.07273
975	3.81	3.89	19.6	tr|M1ASL1|M1ASL1_SOLTU	Uncharacterized protein OS=Solanum tuberosum OX=4113 GN=102601955 PE=3 SV=1	SOLTU	2	1.1602	0.825101	1.11824	0.896459
976	3.76	4.08	38	tr|M1BPR5|M1BPR5_SOLTU	Uncharacterized protein OS=Solanum tuberosum OX=4113 GN=102588569 PE=3 SV=1	SOLTU	2	0.671205	1.68588	0.579194	1.06372
977	3.75	5.98	24.3	sp|Q2VEH0|ATPB_SOLTU	ATP synthase subunit beta, chloroplastic OS=Solanum tuberosum OX=4113 GN=atpB PE=3 SV=1	SOLTU	3	0.963676	1.05656	0.903514	1.07625
978	3.75	3.89	38.6	tr|Q3HRZ0|Q3HRZ0_SOLTU	Putative cinnamoyl-CoA reductase-like protein OS=Solanum tuberosum OX=4113 GN=102602150 PE=2 SV=1	SOLTU	2	1.07294	0.978512	0.996692	0.95186
979	3.72	3.98	39.3	tr|M1C1X9|M1C1X9_SOLTU	Uncharacterized protein OS=Solanum tuberosum OX=4113 GN=102598159 PE=4 SV=1	SOLTU	4	0.957248	1.25025	0.693483	1.09902
980	3.72	3.82	21.3	tr|M1BXJ2|M1BXJ2_SOLTU	Branched-chain-amino-acid aminotransferase OS=Solanum tuberosum OX=4113 PE=3 SV=1	SOLTU	3	1.04397	0.987804	0.943323	1.02491
981	3.72	3.81	10.1	tr|M0ZMN9|M0ZMN9_SOLTU	Uncharacterized protein OS=Solanum tuberosum OX=4113 GN=102592394 PE=4 SV=1	SOLTU	2	1.16583	1.08303	0.95197	0.799169
982	3.72	3.77	16.4	tr|M0ZMY2|M0ZMY2_SOLTU	Uncharacterized protein OS=Solanum tuberosum OX=4113 GN=102581476 PE=4 SV=1	SOLTU	2	0.914119	0.966026	0.881043	1.23881
983	3.71	3.82	21.1	tr|M1CNR2|M1CNR2_SOLTU	Uncharacterized protein OS=Solanum tuberosum OX=4113 PE=3 SV=1	SOLTU	2	0.859141	0.695112	1.03292	1.41283
984	3.75	3.82	21.7	tr|M1CMG5|M1CMG5_SOLTU	Uncharacterized protein OS=Solanum tuberosum OX=4113 GN=102604928 PE=3 SV=1	SOLTU	2	0.982415	0.879603	0.912567	1.22542
985	3.7	15.7	50.5	tr|M1CD37|M1CD37_SOLTU	Uncharacterized protein OS=Solanum tuberosum OX=4113 GN=102585829 PE=4 SV=1	SOLTU	9	0.7904	0.754831	1.37366	1.08111
986	3.7	3.8	21.8	tr|M1ABY8|M1ABY8_SOLTU	Uncharacterized protein OS=Solanum tuberosum OX=4113 GN=102604284 PE=4 SV=1	SOLTU	2	0.944992	1.0458	1.05544	0.953766
987	3.68	4.17	17.7	tr|M1C112|M1C112_SOLTU	Uncharacterized protein OS=Solanum tuberosum OX=4113 GN=102599360 PE=4 SV=1	SOLTU	2	0.967643	1.04156	1.03207	0.958727
988	3.67	3.81	18.5	tr|Q2V9B2|Q2V9B2_SOLTU	Eukaryotic translation initiation factor 2 beta subunit-like OS=Solanum tuberosum OX=4113 GN=102605977 PE=2 SV=1	SOLTU	2	1.08224	1.00535	0.925408	0.986996
989	3.66	8.24	52.6	tr|M1AUK8|M1AUK8_SOLTU	60S ribosomal protein L27 OS=Solanum tuberosum OX=4113 GN=102600958 PE=3 SV=1	SOLTU	4	0.863164	0.731287	1.22491	1.18064
990	3.65	6.67	29.8	tr|M1CC22|M1CC22_SOLTU	Peroxidase OS=Solanum tuberosum OX=4113 GN=102592844 PE=3 SV=1	SOLTU	3	1.18833	0.553258	1.4287	0.829721
991	3.65	3.75	10.3	tr|M1A379|M1A379_SOLTU	Uncharacterized protein OS=Solanum tuberosum OX=4113 PE=3 SV=1	SOLTU	4	1.05601	0.999251	0.945491	0.999251
992	3.75	3.82	10.9	tr|M1APU5|M1APU5_SOLTU	Uncharacterized protein OS=Solanum tuberosum OX=4113 PE=3 SV=1	SOLTU	2	0.982913	0.938701	1.01047	1.06792
993	3.64	11.94	34	tr|M1B8S4|M1B8S4_SOLTU	Malate dehydrogenase OS=Solanum tuberosum OX=4113 GN=102606140 PE=3 SV=1	SOLTU	6	1.0497	0.576815	1.0024	1.37108
994	3.74	48.28	93	sp|O24383|CPI10_SOLTU	Cysteine protease inhibitor 10 (Fragment) OS=Solanum tuberosum OX=4113 PE=2 SV=1	SOLTU	140	1.16237	0.931818	0.775102	1.13071
995	3.63	3.72	34	tr|M1B340|M1B340_SOLTU	Uncharacterized protein OS=Solanum tuberosum OX=4113 GN=102603495 PE=4 SV=1	SOLTU	2	1.03845	0.955808	1.20335	0.802391
996	3.61	6.24	41.6	tr|M1CBE1|M1CBE1_SOLTU	Uncharacterized protein OS=Solanum tuberosum OX=4113 GN=102603544 PE=4 SV=1	SOLTU	3	1.00934	0.937614	1.10672	0.94632
997	3.6	15.8	81.3	sp|P56335|IF5A3_SOLTU	Eukaryotic translation initiation factor 5A-3 OS=Solanum tuberosum OX=4113 GN=EIF5A3 PE=2 SV=1	SOLTU	11	0.948297	1.28511	1.14007	0.626517
998	3.57	10.65	33.6	tr|M1AD30|M1AD30_SOLTU	Uncharacterized protein OS=Solanum tuberosum OX=4113 GN=102600258 PE=3 SV=1	SOLTU	7	1.025	1.07325	1.26684	0.634911
999	3.57	3.68	26.7	tr|M1CA89|M1CA89_SOLTU	Uncharacterized protein OS=Solanum tuberosum OX=4113 GN=102580946 PE=4 SV=1	SOLTU	2	1.53354	0.300385	1.41153	0.754546
1000	3.54	3.6	8.5	tr|M1CQ13|M1CQ13_SOLTU	Uncharacterized protein OS=Solanum tuberosum OX=4113 PE=4 SV=1	SOLTU	2	1.11002	0.957919	1.05033	0.881737
1001	3.53	28.8	65.3	sp|Q03197|API10_SOLTU	Aspartic protease inhibitor 10 OS=Solanum tuberosum OX=4113 GN=CDI PE=2 SV=1	SOLTU	123	0.49772	0.632441	0.530932	2.33891
1002	3.53	3.6	33.3	tr|M0ZLZ4|M0ZLZ4_SOLTU	Uncharacterized protein OS=Solanum tuberosum OX=4113 GN=102585523 PE=4 SV=1	SOLTU	2	0.954474	1.00869	0.990267	1.04657
1003	3.53	3.59	15.1	tr|M1CU73|M1CU73_SOLTU	Uncharacterized protein OS=Solanum tuberosum OX=4113 GN=102598357 PE=4 SV=1	SOLTU	2	0.994328	1.1106	0.882204	1.01286
1004	3.64	3.73	43.5	tr|M1BWL4|M1BWL4_SOLTU	Uncharacterized protein OS=Solanum tuberosum OX=4113 GN=102600827 PE=4 SV=1	SOLTU	2	0.848647	0.939165	1.1824	1.02979
1005	3.51	7.52	29.2	tr|M1AYP7|M1AYP7_SOLTU	Uncharacterized protein OS=Solanum tuberosum OX=4113 PE=3 SV=1	SOLTU	5	1.17793	1.1459	0.814917	0.861252
1006	3.64	3.71	7	tr|M1AG04|M1AG04_SOLTU	Uncharacterized protein OS=Solanum tuberosum OX=4113 GN=102588435 PE=4 SV=1	SOLTU	2	1.89565	1.00407	0.338627	0.761644
1007	3.51	3.68	14.5	tr|M1BJX6|M1BJX6_SOLTU	Uncharacterized protein OS=Solanum tuberosum OX=4113 GN=102604558 PE=4 SV=1	SOLTU	2	0.9698	0.997023	0.9698	1.06338
1008	3.59	3.68	24.5	tr|M1CI30|M1CI30_SOLTU	Ribulose bisphosphate carboxylase small chain OS=Solanum tuberosum OX=4113 PE=3 SV=1	SOLTU	2	0.514514	1.23431	1.59741	0.653766
1009	3.51	3.67	27.3	tr|M1BFY0|M1BFY0_SOLTU	Uncharacterized protein OS=Solanum tuberosum OX=4113 GN=102600710 PE=4 SV=1	SOLTU	2	1.16446	1.13272	0.769306	0.933511
1010	3.63	3.79	56.8	tr|M1CKQ3|M1CKQ3_SOLTU	Uncharacterized protein OS=Solanum tuberosum OX=4113 GN=102596544 PE=4 SV=1	SOLTU	3	0.999319	1.04642	0.945662	1.0086
1011	3.49	13.56	45.9	sp|Q38JH8|METK2_SOLTU	S-adenosylmethionine synthase 2 OS=Solanum tuberosum OX=4113 GN=METK2 PE=2 SV=1	SOLTU	8	1.26384	0.18781	1.72857	0.819773
1012	3.57	13.66	41.2	tr|M1BS92|M1BS92_SOLTU	40S ribosomal protein S8 OS=Solanum tuberosum OX=4113 GN=102590439 PE=3 SV=1	SOLTU	10	0.957874	0.975712	1.15163	0.914788
1013	3.49	3.6	16.5	tr|M1AW95|M1AW95_SOLTU	Uncharacterized protein OS=Solanum tuberosum OX=4113 PE=4 SV=1	SOLTU	2	0.908045	1.15375	0.472201	1.46601
1014	3.59	3.64	13.2	tr|M1BYF7|M1BYF7_SOLTU	Small nuclear ribonucleoprotein-associated protein OS=Solanum tuberosum OX=4113 GN=102585140 PE=3 SV=1	SOLTU	2	1.00214	0.98384	1.03018	0.98384
1015	3.49	3.55	22.5	tr|M1AT81|M1AT81_SOLTU	Uncharacterized protein OS=Solanum tuberosum OX=4113 GN=102592958 PE=4 SV=1	SOLTU	2	0.926126	0.952072	1.2209	0.900901
1016	3.48	4.21	40	tr|M1A6S6|M1A6S6_SOLTU	Uncharacterized protein OS=Solanum tuberosum OX=4113 GN=102595685 PE=4 SV=1	SOLTU	3	1.04042	1.16203	0.803935	0.993616
1017	3.48	3.58	13.5	tr|M1CA43|M1CA43_SOLTU	Uncharacterized protein OS=Solanum tuberosum OX=4113 GN=102604705 PE=3 SV=1	SOLTU	2	1.08803	0.930377	1.06821	0.913388
1018	3.47	3.57	31.1	tr|M0ZJG4|M0ZJG4_SOLTU	Uncharacterized protein OS=Solanum tuberosum OX=4113 GN=102599105 PE=4 SV=1	SOLTU	2	0.887961	1.00102	0.982737	1.12829
1019	3.46	3.65	16.9	tr|M0ZRN4|M0ZRN4_SOLTU	Uncharacterized protein OS=Solanum tuberosum OX=4113 PE=4 SV=1	SOLTU	2	0.93223	0.994379	1.01283	1.06056
1020	3.46	3.51	22.9	tr|M1AZC6|M1AZC6_SOLTU	Uncharacterized protein OS=Solanum tuberosum OX=4113 GN=102582904 PE=4 SV=1	SOLTU	2	0.875785	2.34639	0.513337	0.264484
1021	3.44	11.59	54.4	tr|M1CMY9|M1CMY9_SOLTU	Superoxide dismutase OS=Solanum tuberosum OX=4113 GN=102577566 PE=3 SV=1	SOLTU	8	1.1389	0.879927	0.766474	1.2147
1022	3.44	3.59	23.7	tr|M1A6C0|M1A6C0_SOLTU	Uncharacterized protein OS=Solanum tuberosum OX=4113 GN=102585448 PE=4 SV=1	SOLTU	3	0.925568	0.996353	1.00558	1.0725
1023	3.42	3.53	5.8	tr|M1BWW8|M1BWW8_SOLTU	Uncharacterized protein OS=Solanum tuberosum OX=4113 GN=102587860 PE=4 SV=1	SOLTU	2	1.00538	1.07234	0.916905	1.00538
1024	3.4	4.49	14.7	tr|M1DF23|M1DF23_SOLTU	Uncharacterized protein OS=Solanum tuberosum OX=4113 GN=102598020 PE=4 SV=1	SOLTU	3	1.01383	0.941798	0.707918	1.33645
1025	3.4	3.53	21.3	tr|M1C9E1|M1C9E1_SOLTU	Chorismate synthase OS=Solanum tuberosum OX=4113 GN=102589491 PE=3 SV=1	SOLTU	2	0.945519	0.980976	1.03675	1.03675
1026	3.4	3.5	45.6	tr|M1D1L1|M1D1L1_SOLTU	Uncharacterized protein OS=Solanum tuberosum OX=4113 PE=4 SV=1	SOLTU	3	1.06288	0.978324	1.02448	0.934317
1027	3.4	3.48	28.2	tr|M1CQH1|M1CQH1_SOLTU	Uncharacterized protein OS=Solanum tuberosum OX=4113 PE=3 SV=1	SOLTU	2	0.924864	0.532187	1.23053	1.31242
1028	3.39	9.68	41.5	tr|M1BV84|M1BV84_SOLTU	40S ribosomal protein S8 OS=Solanum tuberosum OX=4113 PE=3 SV=1	SOLTU	8	0.894763	0.85443	0.945538	1.30527
1029	3.37	7.2	50.6	tr|M1ASF0|M1ASF0_SOLTU	4-hydroxy-4-methyl-2-oxoglutarate aldolase OS=Solanum tuberosum OX=4113 GN=102584527 PE=3 SV=1	SOLTU	4	1.17993	0.990506	1.1691	0.660469
1030	3.37	3.53	25.3	tr|M1CJ22|M1CJ22_SOLTU	Uncharacterized protein OS=Solanum tuberosum OX=4113 GN=102582574 PE=4 SV=1	SOLTU	4	0.918054	0.715904	1.21024	1.1558
1031	3.36	3.48	50.7	tr|M1BA21|M1BA21_SOLTU	Uncharacterized protein OS=Solanum tuberosum OX=4113 GN=102583179 PE=4 SV=1	SOLTU	2	0.930077	0.982912	1.03868	1.04833
1032	3.35	59.33	58.4	tr|M1B583|M1B583_SOLTU	Uncharacterized protein OS=Solanum tuberosum OX=4113 GN=102604977 PE=3 SV=1	SOLTU	39	1.14165	0.923632	0.985163	0.949555
1033	3.34	4.05	43.5	tr|K7W5I7|K7W5I7_SOLTU	60S ribosomal protein L36 OS=Solanum tuberosum OX=4113 GN=102603301 PE=2 SV=1	SOLTU	4	0.94648	1.19154	0.602695	1.25929
1034	3.33	3.49	21.6	tr|M1AYB0|M1AYB0_SOLTU	Uncharacterized protein OS=Solanum tuberosum OX=4113 GN=102588615 PE=3 SV=1	SOLTU	2	1.06094	0.621853	1.19594	1.12126
1035	3.33	3.39	8.5	tr|M1AWX4|M1AWX4_SOLTU	Uncharacterized protein OS=Solanum tuberosum OX=4113 GN=102589848 PE=4 SV=1	SOLTU	2	0.934026	0.960231	0.951342	1.1544
1036	3.33	3.39	34.6	tr|M1AJZ7|M1AJZ7_SOLTU	V-type proton ATPase subunit F OS=Solanum tuberosum OX=4113 GN=102603935 PE=3 SV=1	SOLTU	2	0.998119	0.800167	1.15656	1.04515
1037	3.31	3.37	21.2	tr|M0ZK78|M0ZK78_SOLTU	Uncharacterized protein OS=Solanum tuberosum OX=4113 GN=102606119 PE=4 SV=1	SOLTU	2	0.933915	0.652113	0.933915	1.48006
1038	3.3	3.36	8.5	tr|M1CY27|M1CY27_SOLTU	Uncharacterized protein OS=Solanum tuberosum OX=4113 GN=107061668 PE=4 SV=1	SOLTU	2	0.953082	1.34014	0.84551	0.861271
1039	3.29	3.51	14.2	sp|Q43847|SSY2_SOLTU	Granule-bound starch synthase 2, chloroplastic/amyloplastic OS=Solanum tuberosum OX=4113 GN=SS2 PE=1 SV=3	SOLTU	6	0.982864	1.04834	1.03876	0.930038
1040	3.29	3.4	30.4	tr|M1BNR7|M1BNR7_SOLTU	Uncharacterized protein OS=Solanum tuberosum OX=4113 GN=102603961 PE=4 SV=1	SOLTU	2	0.999697	1.02775	0.963576	1.00898
1041	3.29	3.39	22.8	tr|M1AMV5|M1AMV5_SOLTU	Uncharacterized protein OS=Solanum tuberosum OX=4113 GN=102581444 PE=4 SV=1	SOLTU	2	1.08566	0.878423	1.1161	0.919815
1042	3.28	3.4	9.3	tr|M1A3I7|M1A3I7_SOLTU	Uncharacterized protein OS=Solanum tuberosum OX=4113 PE=4 SV=1	SOLTU	2	0.981906	0.912161	1.00932	1.09661
1043	3.28	3.37	35	tr|M0ZUB7|M0ZUB7_SOLTU	Uncharacterized protein OS=Solanum tuberosum OX=4113 GN=102596508 PE=3 SV=1	SOLTU	2	1.37414	0.512821	0.916255	1.19678
1044	3.27	3.45	28.9	tr|M1AV66|M1AV66_SOLTU	Uncharacterized protein OS=Solanum tuberosum OX=4113 GN=102582386 PE=4 SV=1	SOLTU	3	0.905647	0.788757	1.44862	0.856971
1045	3.27	3.35	13.6	tr|M0ZWK1|M0ZWK1_SOLTU	Uncharacterized protein OS=Solanum tuberosum OX=4113 GN=102598576 PE=3 SV=1	SOLTU	2	1.05571	0.980745	0.936585	1.02696
1046	3.26	3.61	27.8	tr|M1BC49|M1BC49_SOLTU	Uncharacterized protein OS=Solanum tuberosum OX=4113 GN=102600503 PE=4 SV=1	SOLTU	2	0.929917	1.26027	0.780694	1.02912
1047	3.36	3.62	16.6	tr|M1B5K7|M1B5K7_SOLTU	Beta-adaptin-like protein OS=Solanum tuberosum OX=4113 GN=102591040 PE=3 SV=1	SOLTU	2	1.02457	0.987597	0.93451	1.05332
1048	3.26	3.39	10.6	sp|Q2VEG8|ACCD_SOLTU	Acetyl-coenzyme A carboxylase carboxyl transferase subunit beta, chloroplastic OS=Solanum tuberosum OX=4113 GN=accD PE=2 SV=3	SOLTU	2	1.36816	0.758807	1.60005	0.272982
1049	3.25	9.26	48.8	tr|M1BB74|M1BB74_SOLTU	Uncharacterized protein OS=Solanum tuberosum OX=4113 GN=102587256 PE=4 SV=1	SOLTU	5	1.15309	0.503309	1.34852	0.995074
1050	3.24	36.09	45.5	tr|M1BY26|M1BY26_SOLTU	Uncharacterized protein OS=Solanum tuberosum OX=4113 GN=102600837 PE=4 SV=1	SOLTU	23	1.00676	1.02546	0.988444	0.979336
1051	3.24	3.38	61.3	tr|M1C4B0|M1C4B0_SOLTU	Uncharacterized protein OS=Solanum tuberosum OX=4113 GN=102600377 PE=4 SV=1	SOLTU	2	0.93175	1.06001	1.05034	0.9579
1052	3.24	3.35	38.8	tr|M1BKE7|M1BKE7_SOLTU	Uncharacterized protein OS=Solanum tuberosum OX=4113 PE=4 SV=1	SOLTU	4	1.09203	0.611252	0.995902	1.30081
1053	3.33	3.51	27.3	tr|M0ZS71|M0ZS71_SOLTU	Uncharacterized protein OS=Solanum tuberosum OX=4113 GN=102598437 PE=3 SV=1	SOLTU	2	0.947459	0.96512	1.04854	1.03888
1054	3.22	3.61	15.5	tr|M1B8T4|M1B8T4_SOLTU	Uncharacterized protein OS=Solanum tuberosum OX=4113 GN=102604895 PE=4 SV=1	SOLTU	3	1.00563	1.11283	0.875905	1.00563
1055	3.22	3.54	19.1	tr|M1D5S4|M1D5S4_SOLTU	Uncharacterized protein OS=Solanum tuberosum OX=4113 PE=4 SV=1	SOLTU	3	1.10513	0.452256	1.49766	0.944956
1056	3.21	3.26	24.3	tr|Q2XTB8|Q2XTB8_SOLTU	Putative translation initiation factor eIF-1A-like OS=Solanum tuberosum OX=4113 GN=102595704 PE=2 SV=1	SOLTU	2	0.753923	0.984766	1.12021	1.1411
1057	3.19	3.35	19.1	tr|M1CPX8|M1CPX8_SOLTU	GrpE protein homolog OS=Solanum tuberosum OX=4113 GN=102605233 PE=3 SV=1	SOLTU	2	0.824108	1.73775	0.903595	0.534545
1058	3.18	3.34	14.1	tr|M1CF38|M1CF38_SOLTU	Uncharacterized protein OS=Solanum tuberosum OX=4113 GN=102586925 PE=4 SV=1	SOLTU	2	0.972456	1.01829	0.981501	1.02775
1059	3.28	3.39	12.4	tr|M1CZD3|M1CZD3_SOLTU	Uncharacterized protein OS=Solanum tuberosum OX=4113 PE=4 SV=1	SOLTU	3	0.994357	0.940861	1.07043	0.994357
1060	3.12	3.38	30.3	tr|M1B8C8|M1B8C8_SOLTU	Uncharacterized protein OS=Solanum tuberosum OX=4113 GN=102599070 PE=4 SV=1	SOLTU	3	1.05361	1.07315	0.996911	0.876328
1061	3.17	3.48	15	tr|M1CTK4|M1CTK4_SOLTU	Reticulon-like protein OS=Solanum tuberosum OX=4113 GN=102579160 PE=4 SV=1	SOLTU	2	0.967975	1.2528	0.959118	0.820109
1062	3.17	3.41	20.4	tr|M1C0M5|M1C0M5_SOLTU	Uncharacterized protein OS=Solanum tuberosum OX=4113 PE=4 SV=1	SOLTU	3	0.961468	1.1142	0.926753	0.997581
1063	3.17	3.27	32.6	tr|M1CQL5|M1CQL5_SOLTU	Uncharacterized protein OS=Solanum tuberosum OX=4113 GN=102580004 PE=4 SV=1	SOLTU	2	1.05404	0.646986	0.658959	1.64002
1064	3.16	3.26	44.3	tr|M1BUZ2|M1BUZ2_SOLTU	Uncharacterized protein OS=Solanum tuberosum OX=4113 PE=3 SV=1	SOLTU	3	1.05741	0.560077	1.54256	0.839948
1065	3.15	5.36	50.5	tr|M0ZN87|M0ZN87_SOLTU	Uncharacterized protein OS=Solanum tuberosum OX=4113 GN=102585175 PE=4 SV=1	SOLTU	3	0.963172	0.963172	1.04638	1.02727
1066	3.15	3.24	52.7	tr|M1CQK8|M1CQK8_SOLTU	Uncharacterized protein OS=Solanum tuberosum OX=4113 GN=102581905 PE=4 SV=1	SOLTU	2	0.86877	1.14531	0.997554	0.988362
1067	3.15	3.21	32.2	tr|M0ZUR3|M0ZUR3_SOLTU	Uncharacterized protein OS=Solanum tuberosum OX=4113 GN=102580394 PE=4 SV=1	SOLTU	2	1.00697	1.00697	1.15618	0.829876
1068	3.14	3.3	16.2	tr|M0ZQ75|M0ZQ75_SOLTU	Uncharacterized protein OS=Solanum tuberosum OX=4113 GN=102578344 PE=4 SV=1	SOLTU	3	0.946122	0.972666	0.91186	1.16935
1069	3.2	3.3	21.6	tr|M1C511|M1C511_SOLTU	Dolichyl-diphosphooligosaccharide--protein glycosyltransferase subunit 1 OS=Solanum tuberosum OX=4113 GN=102583942 PE=3 SV=1	SOLTU	2	1.0534	1.08284	0.987602	0.876155
1070	3.14	3.19	23	tr|M1AUW5|M1AUW5_SOLTU	Uncharacterized protein OS=Solanum tuberosum OX=4113 GN=102600953 PE=3 SV=1	SOLTU	2	0.812978	0.977457	1.18605	1.02352
1071	3.11	3.33	29.4	tr|M1C187|M1C187_SOLTU	Uncharacterized protein OS=Solanum tuberosum OX=4113 GN=102604287 PE=3 SV=1	SOLTU	3	1.39162	0.757754	0.980643	0.869981
1072	3.11	3.2	30.2	tr|M1A4U5|M1A4U5_SOLTU	Aldose 1-epimerase OS=Solanum tuberosum OX=4113 GN=102593955 PE=3 SV=1	SOLTU	2	1.07329	0.696136	0.952089	1.27849
1073	3.02	3.1	17.9	tr|M1AK28|M1AK28_SOLTU	Uncharacterized protein OS=Solanum tuberosum OX=4113 GN=102605049 PE=4 SV=1	SOLTU	2	1.05988	0.906256	1.00286	1.03101
1074	3.1	3.15	19.5	tr|M1AFX9|M1AFX9_SOLTU	Uncharacterized protein OS=Solanum tuberosum OX=4113 GN=102593291 PE=3 SV=1	SOLTU	2	1.02527	0.961237	1.02527	0.988216
1075	3.09	3.24	12.2	tr|M1BHB8|M1BHB8_SOLTU	Uncharacterized protein OS=Solanum tuberosum OX=4113 GN=102605988 PE=4 SV=1	SOLTU	2	1.20762	0.899309	1.0421	0.850973
1076	3.16	3.4	13.4	tr|M1B3Z5|M1B3Z5_SOLTU	Uncharacterized protein OS=Solanum tuberosum OX=4113 PE=4 SV=1	SOLTU	2	0.973305	1.09714	0.938109	0.991449
1077	3.07	5.37	15.7	tr|M1BZG1|M1BZG1_SOLTU	Uncharacterized protein OS=Solanum tuberosum OX=4113 PE=4 SV=1	SOLTU	3	0.970611	0.861089	1.18868	0.979624
1078	3.07	3.14	59.3	tr|M1CMR9|M1CMR9_SOLTU	Uncharacterized protein OS=Solanum tuberosum OX=4113 PE=4 SV=1	SOLTU	2	1.13978	0.759981	1.54458	0.555664
1079	3.13	3.96	49.1	tr|M1D375|M1D375_SOLTU	Non-specific lipid-transfer protein OS=Solanum tuberosum OX=4113 GN=102598583 PE=3 SV=1	SOLTU	2	0.999692	0.963618	1.00894	1.02775
1080	3.06	3.12	14.2	tr|M1CP06|M1CP06_SOLTU	Uncharacterized protein OS=Solanum tuberosum OX=4113 GN=102590874 PE=4 SV=1	SOLTU	2	0.900063	1.23102	0.900063	0.968851
1081	3.04	3.1	17.7	tr|M1AM37|M1AM37_SOLTU	Uncharacterized protein OS=Solanum tuberosum OX=4113 GN=102588101 PE=4 SV=1	SOLTU	2	0.490031	0.472288	1.20852	1.82916
1082	3.13	3.2	21.2	tr|M0ZP32|M0ZP32_SOLTU	Serine/threonine-protein phosphatase OS=Solanum tuberosum OX=4113 GN=102595411 PE=3 SV=1	SOLTU	4	1.21217	0.902762	1.30489	0.580181
1083	3.04	3.1	30.8	tr|Q941G6|Q941G6_SOLTU	Pathogenesis-related protein 1b OS=Solanum tuberosum OX=4113 GN=pr1b PE=2 SV=1	SOLTU	3	0.875431	0.605616	1.05257	1.46638
1084	3.04	3.09	24.3	tr|M1A5G6|M1A5G6_SOLTU	Uncharacterized protein OS=Solanum tuberosum OX=4113 GN=102582349 PE=4 SV=1	SOLTU	2	1.03335	0.977792	1.07212	0.916737
1085	3.03	5.11	42.2	tr|M1D7N7|M1D7N7_SOLTU	Uncharacterized protein OS=Solanum tuberosum OX=4113 GN=102587499 PE=4 SV=1	SOLTU	3	0.976777	0.994945	1.0515	0.976777
1086	3.02	15.35	48	tr|M1BUI8|M1BUI8_SOLTU	40S ribosomal protein S8 OS=Solanum tuberosum OX=4113 GN=102584045 PE=3 SV=1	SOLTU	11	0.99722	0.784843	1.08344	1.13449
1087	3.01	9.77	31.7	tr|M1DPA6|M1DPA6_SOLTU	Elongation factor Tu OS=Solanum tuberosum OX=4113 GN=102584165 PE=3 SV=1	SOLTU	5	0.972368	0.981369	0.999581	1.04668
1088	3.01	3.7	29.4	tr|M1D249|M1D249_SOLTU	Uncharacterized protein OS=Solanum tuberosum OX=4113 GN=102604604 PE=4 SV=1	SOLTU	3	0.976043	1.03156	0.881992	1.1104
1089	3	14.53	51.2	tr|M1BU58|M1BU58_SOLTU	Uncharacterized protein OS=Solanum tuberosum OX=4113 GN=102599893 PE=4 SV=1	SOLTU	8	0.963584	1.38006	0.801505	0.854847
1090	3	3.1	10.1	tr|M0ZVV5|M0ZVV5_SOLTU	Uncharacterized protein OS=Solanum tuberosum OX=4113 PE=4 SV=1	SOLTU	2	0.967083	1.46376	1.01266	0.556499
1091	2.93	3.05	13.6	tr|M1BX62|M1BX62_SOLTU	Uncharacterized protein OS=Solanum tuberosum OX=4113 PE=4 SV=1	SOLTU	2	1.1831	1.06905	0.91415	0.833698
1092	2.97	7.91	60.6	tr|M1AAU6|M1AAU6_SOLTU	Uncharacterized protein OS=Solanum tuberosum OX=4113 GN=102604493 PE=4 SV=1	SOLTU	6	1.02271	0.850698	1.13174	0.994852
1093	2.94	2.99	39.7	tr|M1B2J3|M1B2J3_SOLTU	Histone deacetylase complex subunit SAP18 OS=Solanum tuberosum OX=4113 GN=102583352 PE=3 SV=1	SOLTU	2	1.08916	0.92276	1.03066	0.957419
1094	2.93	3.05	10.5	tr|M1BSJ0|M1BSJ0_SOLTU	Uncharacterized protein OS=Solanum tuberosum OX=4113 GN=102594129 PE=4 SV=1	SOLTU	2	1.08236	0.934077	1.00548	0.978091
1095	2.92	66.82	64.3	tr|M1BNR4|M1BNR4_SOLTU	Uncharacterized protein OS=Solanum tuberosum OX=4113 GN=102603624 PE=3 SV=1	SOLTU	60	0.966329	1.04015	0.91431	1.07921
1096	2.91	3.74	30.2	tr|M1BHE9|M1BHE9_SOLTU	Aldehyde dehydrogenase OS=Solanum tuberosum OX=4113 GN=102591095 PE=3 SV=1	SOLTU	3	1.01164	0.760403	0.966087	1.26187
1097	2.9	2.96	16.9	tr|M1A6H0|M1A6H0_SOLTU	Uncharacterized protein OS=Solanum tuberosum OX=4113 GN=102592304 PE=4 SV=1	SOLTU	2	0.699057	1.14944	0.474701	1.6768
1098	2.88	3.05	19.8	tr|M1D4J8|M1D4J8_SOLTU	Uncharacterized protein OS=Solanum tuberosum OX=4113 GN=102604339 PE=4 SV=1	SOLTU	3	0.998921	0.894381	1.12602	0.980681
1099	2.86	5.01	18.8	tr|M1AF40|M1AF40_SOLTU	Uncharacterized protein OS=Solanum tuberosum OX=4113 GN=102590505 PE=3 SV=1	SOLTU	3	1.13785	1.27076	0.839632	0.751753
1100	3.05	3.11	19.1	tr|M0ZM56|M0ZM56_SOLTU	Uncharacterized protein OS=Solanum tuberosum OX=4113 PE=4 SV=1	SOLTU	2	0.936161	1.68798	0.473539	0.902323
1101	2.86	3.02	27.8	tr|M1CFU9|M1CFU9_SOLTU	Uncharacterized protein OS=Solanum tuberosum OX=4113 GN=102589431 PE=4 SV=1	SOLTU	2	1.30022	0.309037	1.68275	0.70799
1102	3.04	3.23	16.6	tr|M1BYD6|M1BYD6_SOLTU	Eukaryotic translation initiation factor 3 subunit H OS=Solanum tuberosum OX=4113 GN=102604600 PE=3 SV=1	SOLTU	2	0.990773	1.01845	1.00913	0.981643
1103	2.86	3.01	14.1	tr|M1BXE7|M1BXE7_SOLTU	Uncharacterized protein OS=Solanum tuberosum OX=4113 PE=4 SV=1	SOLTU	2	1.10877	0.864639	1.07852	0.948069
1104	2.86	2.94	17.5	tr|M1A129|M1A129_SOLTU	Acyl-coenzyme A oxidase OS=Solanum tuberosum OX=4113 GN=102587406 PE=3 SV=1	SOLTU	1	0.963576	1.02775	0.999697	1.00898
1105	3.02	3.15	31	tr|M1BU83|M1BU83_SOLTU	Uncharacterized protein OS=Solanum tuberosum OX=4113 GN=102604365 PE=4 SV=1	SOLTU	2	1.27352	0.706364	1.08897	0.931142
1106	2.85	2.9	12.8	tr|M1CCM2|M1CCM2_SOLTU	Uncharacterized protein OS=Solanum tuberosum OX=4113 GN=102594556 PE=4 SV=1	SOLTU	2	0.867624	1.25417	0.97799	0.900212
1107	2.83	3.14	28.4	tr|M1A9W5|M1A9W5_SOLTU	Uncharacterized protein OS=Solanum tuberosum OX=4113 GN=102593878 PE=4 SV=1	SOLTU	3	0.636773	0.912097	0.937526	1.5136
1108	2.83	2.9	41.6	tr|M0ZVI2|M0ZVI2_SOLTU	Uncharacterized protein OS=Solanum tuberosum OX=4113 GN=102585875 PE=3 SV=1	SOLTU	2	0.873645	0.966817	1.0698	1.08974
1109	2.77	3.25	46.5	tr|M1BS07|M1BS07_SOLTU	Uncharacterized protein OS=Solanum tuberosum OX=4113 GN=102589354 PE=3 SV=1	SOLTU	3	1.04949	0.760336	1.30913	0.881038
1110	2.82	24.48	73.6	tr|M1CY59|M1CY59_SOLTU	Uncharacterized protein OS=Solanum tuberosum OX=4113 PE=3 SV=1	SOLTU	25	1.04952	0.89738	0.880971	1.17213
1111	2.8	10.5	62.1	tr|M1BTS6|M1BTS6_SOLTU	Proteasome subunit alpha type OS=Solanum tuberosum OX=4113 GN=102600813 PE=3 SV=1	SOLTU	7	0.983273	1.04876	1.02023	0.947733
1112	2.8	3.1	20.5	tr|M1CJE1|M1CJE1_SOLTU	Uncharacterized protein OS=Solanum tuberosum OX=4113 PE=3 SV=1	SOLTU	2	1.05245	0.645947	1.21962	1.08199
1113	2.8	2.85	8.4	tr|M1BAL9|M1BAL9_SOLTU	Uncharacterized protein OS=Solanum tuberosum OX=4113 GN=102588250 PE=4 SV=1	SOLTU	2	0.905701	1.03991	0.914139	1.14025
1114	2.79	2.95	15	tr|M1AIV9|M1AIV9_SOLTU	Pectinesterase OS=Solanum tuberosum OX=4113 PE=3 SV=1	SOLTU	2	1.087	0.955579	0.839917	1.11751
1115	2.79	2.89	33	tr|M1DAL2|M1DAL2_SOLTU	Uncharacterized protein OS=Solanum tuberosum OX=4113 PE=4 SV=1	SOLTU	2	1.01437	0.552435	0.883586	1.54961
1116	2.79	2.88	30.1	tr|Q3HVN6|Q3HVN6_SOLTU	Uncharacterized protein OS=Solanum tuberosum OX=4113 GN=102600480 PE=2 SV=1	SOLTU	2	1.13333	0.933994	1.02412	0.908554
1117	2.79	2.85	14.7	tr|M0ZKH6|M0ZKH6_SOLTU	Uncharacterized protein OS=Solanum tuberosum OX=4113 GN=102578523 PE=4 SV=1	SOLTU	2	0.888476	1.00149	0.872261	1.23778
1118	2.76	11.53	29	tr|M1CAP3|M1CAP3_SOLTU	Lipoxygenase OS=Solanum tuberosum OX=4113 PE=3 SV=1	SOLTU	16	0.839254	1.08614	1.13731	0.937295
1119	2.75	22.58	65.9	tr|M1AMY9|M1AMY9_SOLTU	Uncharacterized protein OS=Solanum tuberosum OX=4113 PE=4 SV=1	SOLTU	43	0.779657	1.09625	0.596846	1.52724
1120	2.74	2.79	35.4	tr|M1CM59|M1CM59_SOLTU	Uncharacterized protein OS=Solanum tuberosum OX=4113 GN=102595378 PE=4 SV=1	SOLTU	3	0.930814	1.12943	1.05897	0.880786
1121	2.73	2.78	25.6	tr|M1A3M7|M1A3M7_SOLTU	Uncharacterized protein OS=Solanum tuberosum OX=4113 GN=102586798 PE=4 SV=1	SOLTU	2	1.03254	0.976999	0.986039	1.00442
1122	2.72	2.77	16.5	tr|M1E043|M1E043_SOLTU	Uncharacterized protein OS=Solanum tuberosum OX=4113 GN=102605285 PE=4 SV=1	SOLTU	3	0.96205	1.13561	0.88559	1.01675
1123	2.71	2.85	37	tr|M1B069|M1B069_SOLTU	Uncharacterized protein OS=Solanum tuberosum OX=4113 PE=4 SV=1	SOLTU	2	1.44029	1.12314	0.527808	0.90876
1124	2.87	3.02	32	tr|M1BYY3|M1BYY3_SOLTU	Uncharacterized protein OS=Solanum tuberosum OX=4113 PE=4 SV=1	SOLTU	2	0.980767	0.945376	1.06556	1.00829
1125	2.7	3.3	7.2	tr|M1CSW4|M1CSW4_SOLTU	Uncharacterized protein OS=Solanum tuberosum OX=4113 GN=102586113 PE=4 SV=1	SOLTU	2	0.766429	0.912906	1.00106	1.31961
1126	2.69	2.93	19.7	tr|M1A6L5|M1A6L5_SOLTU	Uncharacterized protein OS=Solanum tuberosum OX=4113 GN=102597682 PE=4 SV=1	SOLTU	2	1.05808	1.01979	0.930113	0.992014
1127	2.69	2.75	12.8	tr|M1BC00|M1BC00_SOLTU	ATP-dependent 6-phosphofructokinase OS=Solanum tuberosum OX=4113 GN=PFK PE=3 SV=1	SOLTU	1	1.13139	0.669276	1.19562	1.00371
1128	2.68	2.83	20.9	tr|M1D095|M1D095_SOLTU	Uncharacterized protein OS=Solanum tuberosum OX=4113 GN=102600228 PE=4 SV=1	SOLTU	3	1.14591	0.893679	0.95311	1.0073
1129	2.68	2.78	21.9	tr|M1BRE3|M1BRE3_SOLTU	Glycosyltransferase OS=Solanum tuberosum OX=4113 GN=102604175 PE=3 SV=1	SOLTU	1	1.31529	0.814751	1.16686	0.703099
1130	2.68	2.72	20	tr|M1C4H3|M1C4H3_SOLTU	Eukaryotic translation initiation factor 6 OS=Solanum tuberosum OX=4113 GN=EIF6 PE=3 SV=1	SOLTU	2	1.22224	0.574355	0.80014	1.40326
1131	2.67	8.54	36.5	tr|M1BT69|M1BT69_SOLTU	Uncharacterized protein OS=Solanum tuberosum OX=4113 GN=102594641 PE=3 SV=1	SOLTU	4	1.01115	1.11889	0.930656	0.939298
1132	2.82	3.67	19.5	tr|M1C5K7|M1C5K7_SOLTU	Phenylalanine ammonia-lyase OS=Solanum tuberosum OX=4113 GN=102582618 PE=3 SV=1	SOLTU	3	1.08641	1.31818	0.691802	0.903608
1133	2.67	3.09	32.8	tr|M1A2B4|M1A2B4_SOLTU	Uncharacterized protein OS=Solanum tuberosum OX=4113 GN=102586271 PE=3 SV=1	SOLTU	2	0.993491	0.906062	0.906062	1.19439
1134	2.67	2.84	23.4	tr|M1BS06|M1BS06_SOLTU	Uncharacterized protein OS=Solanum tuberosum OX=4113 GN=102589354 PE=3 SV=1	SOLTU	1	1.0037	0.588275	1.28708	1.12095
1135	2.66	2.71	16.1	tr|M1AH59|M1AH59_SOLTU	Uncharacterized protein OS=Solanum tuberosum OX=4113 GN=102598108 PE=4 SV=1	SOLTU	2	1.18519	0.768766	1.24105	0.804991
1136	2.66	2.7	16.6	tr|M1CWV3|M1CWV3_SOLTU	Uncharacterized protein OS=Solanum tuberosum OX=4113 GN=102592243 PE=4 SV=1	SOLTU	1	1.15228	0.782591	1.31083	0.754304
1137	2.65	22.63	46.9	tr|M1C7W3|M1C7W3_SOLTU	Uncharacterized protein OS=Solanum tuberosum OX=4113 GN=102579671 PE=4 SV=1	SOLTU	14	1.03816	1.01924	0.855528	1.08707
1138	2.65	2.78	29.7	tr|M1BTY6|M1BTY6_SOLTU	Uncharacterized protein OS=Solanum tuberosum OX=4113 GN=102584300 PE=4 SV=1	SOLTU	2	0.694226	0.932205	1.05073	1.32284
1139	2.65	2.72	25.3	tr|M1AQH1|M1AQH1_SOLTU	Uncharacterized protein OS=Solanum tuberosum OX=4113 GN=102599458 PE=3 SV=1	SOLTU	2	0.986897	0.891757	1.14354	0.977804
1140	2.62	3.5	22.9	tr|M1C2T9|M1C2T9_SOLTU	Uncharacterized protein OS=Solanum tuberosum OX=4113 GN=102601196 PE=4 SV=1	SOLTU	3	0.98629	0.899538	1.08141	1.03276
1141	2.61	13.24	63.3	tr|M0ZY89|M0ZY89_SOLTU	Uncharacterized protein OS=Solanum tuberosum OX=4113 GN=102588385 PE=3 SV=1	SOLTU	10	1.30071	1.05238	1.05238	0.59453
1142	2.61	2.66	21.8	tr|M1C888|M1C888_SOLTU	Uncharacterized protein OS=Solanum tuberosum OX=4113 GN=102584454 PE=4 SV=1	SOLTU	1	0.955124	0.772833	1.34293	0.929109
1143	2.61	2.64	10	tr|M0ZHU5|M0ZHU5_SOLTU	Uncharacterized protein OS=Solanum tuberosum OX=4113 GN=102596553 PE=4 SV=1	SOLTU	2	1.12133	0.898937	1.08079	0.898937
1144	2.6	2.74	10.4	tr|M1BGJ0|M1BGJ0_SOLTU	Uncharacterized protein OS=Solanum tuberosum OX=4113 PE=4 SV=1	SOLTU	1	0.924653	1.19671	0.714531	1.16411
1145	2.6	2.64	14.3	tr|M1B310|M1B310_SOLTU	Uncharacterized protein OS=Solanum tuberosum OX=4113 GN=102577844 PE=4 SV=1	SOLTU	2	0.876587	1.05383	1.05383	1.01574
1146	2.6	2.64	26.5	tr|M1CHX0|M1CHX0_SOLTU	Uncharacterized protein OS=Solanum tuberosum OX=4113 GN=102606005 PE=4 SV=1	SOLTU	2	0.909318	0.749444	1.41497	0.926269
1147	2.57	2.6	39.3	tr|M1B095|M1B095_SOLTU	Uncharacterized protein OS=Solanum tuberosum OX=4113 PE=4 SV=1	SOLTU	1	0.976112	0.811952	1.21763	0.994308
1148	2.59	2.7	9.8	tr|M1B870|M1B870_SOLTU	Protein-L-isoaspartate O-methyltransferase OS=Solanum tuberosum OX=4113 GN=102598632 PE=3 SV=1	SOLTU	2	1.16096	0.974593	0.795811	1.06863
1149	2.59	2.63	13.3	tr|M1B1L7|M1B1L7_SOLTU	Uncharacterized protein OS=Solanum tuberosum OX=4113 GN=102595350 PE=4 SV=1	SOLTU	2	0.915353	1.09037	0.92381	1.07046
1150	2.57	7.21	40	tr|M1D6E4|M1D6E4_SOLTU	Uncharacterized protein OS=Solanum tuberosum OX=4113 GN=102590795 PE=4 SV=1	SOLTU	6	0.996608	1.03397	0.925854	1.04357
1151	2.56	2.7	7.5	tr|M1BJW0|M1BJW0_SOLTU	Uncharacterized protein OS=Solanum tuberosum OX=4113 GN=102597779 PE=4 SV=1	SOLTU	3	1.003	0.713316	1.18391	1.09978
1152	2.71	2.79	19.1	tr|M1B5R0|M1B5R0_SOLTU	Uncharacterized protein OS=Solanum tuberosum OX=4113 GN=102604485 PE=4 SV=1	SOLTU	2	0.981441	1.02777	0.97248	1.0183
1153	2.56	2.63	17.2	tr|M1BZE8|M1BZE8_SOLTU	Uncharacterized protein OS=Solanum tuberosum OX=4113 GN=102586346 PE=3 SV=1	SOLTU	2	1.15504	0.715439	1.12356	1.00596
1154	2.7	2.77	9.1	tr|M1CNG9|M1CNG9_SOLTU	Uncharacterized protein OS=Solanum tuberosum OX=4113 GN=107062346 PE=4 SV=1	SOLTU	2	1.12123	0.967635	1.00392	0.907215
1155	2.55	2.7	11.9	tr|M1D118|M1D118_SOLTU	Uncharacterized protein OS=Solanum tuberosum OX=4113 GN=102588627 PE=4 SV=1	SOLTU	2	0.987987	0.997117	1.05382	0.961076
1156	2.55	2.59	25.4	tr|M1D543|M1D543_SOLTU	Uncharacterized protein OS=Solanum tuberosum OX=4113 GN=102600835 PE=4 SV=1	SOLTU	1	1.00632	1.01566	1.03453	0.943485
1157	2.68	2.74	26	tr|Q3HRX3|Q3HRX3_SOLTU	Uncharacterized protein OS=Solanum tuberosum OX=4113 GN=102584437 PE=2 SV=1	SOLTU	1	0.735753	1.09328	0.961041	1.20992
1158	2.54	5.44	10	tr|M1BM16|M1BM16_SOLTU	Uncharacterized protein OS=Solanum tuberosum OX=4113 GN=102598224 PE=4 SV=1	SOLTU	5	0.969779	1.03429	0.952033	1.0439
1159	2.52	2.56	33.3	tr|M1CF68|M1CF68_SOLTU	Uncharacterized protein OS=Solanum tuberosum OX=4113 GN=102601131 PE=4 SV=1	SOLTU	1	0.763671	0.486341	0.722721	2.02727
1160	2.52	2.56	41.4	tr|M1C8J9|M1C8J9_SOLTU	Ribulose bisphosphate carboxylase small chain OS=Solanum tuberosum OX=4113 PE=3 SV=1	SOLTU	1	0.904527	1.19237	0.955958	0.947149
1161	2.51	11.73	47.6	tr|M1AFN7|M1AFN7_SOLTU	Uncharacterized protein OS=Solanum tuberosum OX=4113 GN=102594318 PE=4 SV=1	SOLTU	8	1.00759	1.01696	0.910577	1.06488
1162	2.5	2.99	17.8	tr|M1A6Q8|M1A6Q8_SOLTU	Uncharacterized protein OS=Solanum tuberosum OX=4113 GN=102593529 PE=4 SV=1	SOLTU	1	1.23145	0.748882	1.1026	0.917074
1163	2.5	2.57	13.2	tr|M1C9D8|M1C9D8_SOLTU	Uncharacterized protein OS=Solanum tuberosum OX=4113 GN=102585012 PE=4 SV=1	SOLTU	1	0.817936	1.28449	0.848669	1.04891
1164	2.49	2.72	10.5	tr|M1BAA3|M1BAA3_SOLTU	Uncharacterized protein OS=Solanum tuberosum OX=4113 GN=102579841 PE=4 SV=1	SOLTU	1	0.823988	1.33025	0.465546	1.38021
1165	2.62	2.66	19.4	tr|M1D5H9|M1D5H9_SOLTU	Uncharacterized protein OS=Solanum tuberosum OX=4113 GN=102597329 PE=4 SV=1	SOLTU	2	0.956757	1.00187	1.00187	1.0395
1166	2.48	3.65	29.4	sp|Q9FS29|CAS2_SOLTU	Bifunctional L-3-cyanoalanine synthase/cysteine synthase 2, mitochondrial OS=Solanum tuberosum OX=4113 GN=PCAS-2 PE=1 SV=1	SOLTU	2	1.01601	0.979288	1.02541	0.979288
1167	2.48	2.6	18.4	tr|M1CVU2|M1CVU2_SOLTU	Uncharacterized protein OS=Solanum tuberosum OX=4113 GN=107061995 PE=4 SV=1	SOLTU	2	0.839152	1.0371	1.02768	1.09607
1168	2.48	2.57	21.1	tr|M0ZLV0|M0ZLV0_SOLTU	Uncharacterized protein OS=Solanum tuberosum OX=4113 GN=102606236 PE=4 SV=1	SOLTU	2	1.21864	0.79777	0.941569	1.04202
1169	2.48	2.53	17.2	tr|M0ZZY2|M0ZZY2_SOLTU	Eukaryotic translation initiation factor 3 subunit H OS=Solanum tuberosum OX=4113 GN=102601497 PE=3 SV=1	SOLTU	1	1.03048	1.05927	0.889275	1.02098
1170	2.47	3.84	25.4	tr|M1A6L9|M1A6L9_SOLTU	Uncharacterized protein OS=Solanum tuberosum OX=4113 GN=102597356 PE=3 SV=1	SOLTU	3	1.01317	0.94117	0.882426	1.16323
1171	2.47	2.67	34.2	tr|M0ZVB0|M0ZVB0_SOLTU	Uncharacterized protein OS=Solanum tuberosum OX=4113 GN=102589018 PE=3 SV=1	SOLTU	2	1.00974	0.660953	1.15927	1.17004
1172	2.47	2.6	26.5	tr|M1CSC4|M1CSC4_SOLTU	Glutathione synthetase OS=Solanum tuberosum OX=4113 PE=1 SV=1	SOLTU	1	1.04199	0.985969	0.976913	0.995124
1173	2.47	2.53	56.9	tr|M0ZWN2|M0ZWN2_SOLTU	Thioredoxin OS=Solanum tuberosum OX=4113 GN=102606377 PE=3 SV=1	SOLTU	2	1.05619	0.999417	0.972195	0.972195
1174	2.47	2.52	12.7	tr|M1CZJ7|M1CZJ7_SOLTU	Eukaryotic translation initiation factor 3 subunit C OS=Solanum tuberosum OX=4113 GN=102595553 PE=3 SV=1	SOLTU	2	0.773474	1.13872	0.938513	1.14929
1175	2.45	3.12	49.1	tr|M1D376|M1D376_SOLTU	Non-specific lipid-transfer protein OS=Solanum tuberosum OX=4113 GN=102598583 PE=3 SV=1	SOLTU	1	0.947509	0.973995	1.01052	1.06798
1176	2.46	2.5	6.5	tr|M1CYM7|M1CYM7_SOLTU	Uncharacterized protein OS=Solanum tuberosum OX=4113 GN=102606375 PE=4 SV=1	SOLTU	2	0.672166	1.05556	1.61238	0.659892
1177	2.57	2.61	18.7	tr|M0ZNL6|M0ZNL6_SOLTU	Uncharacterized protein OS=Solanum tuberosum OX=4113 GN=102592934 PE=3 SV=1	SOLTU	3	1.09382	0.853057	1.13487	0.918253
1178	2.45	3.44	15.4	tr|M1ABX1|M1ABX1_SOLTU	Uncharacterized protein OS=Solanum tuberosum OX=4113 GN=102586589 PE=3 SV=1	SOLTU	2	1.12521	1.14609	0.624027	1.10467
1179	2.45	2.49	19.4	tr|M1BAK2|M1BAK2_SOLTU	Peroxidase OS=Solanum tuberosum OX=4113 GN=102580092 PE=3 SV=1	SOLTU	3	0.976177	0.789813	1.06044	1.17357
1180	2.44	2.5	9.8	tr|M0ZHF7|M0ZHF7_SOLTU	Uncharacterized protein OS=Solanum tuberosum OX=4113 GN=102591575 PE=3 SV=1	SOLTU	1	0.929627	0.855656	1.10736	1.10736
1181	2.44	2.47	37.8	tr|M1C9M8|M1C9M8_SOLTU	Uncharacterized protein OS=Solanum tuberosum OX=4113 GN=102605944 PE=4 SV=1	SOLTU	1	0.698294	0.765644	1.41915	1.11691
1182	2.54	2.59	22.7	tr|M0ZT33|M0ZT33_SOLTU	Uncharacterized protein OS=Solanum tuberosum OX=4113 PE=4 SV=1	SOLTU	1	1.12153	0.932848	0.941484	1.00414
1183	2.42	2.44	17.7	tr|M1CVI5|M1CVI5_SOLTU	Uncharacterized protein OS=Solanum tuberosum OX=4113 GN=102585121 PE=3 SV=1	SOLTU	1	0.991566	1.0382	0.912672	1.05756
1184	2.4	2.45	32.2	tr|M1BTN1|M1BTN1_SOLTU	Aspartate aminotransferase OS=Solanum tuberosum OX=4113 GN=102605189 PE=4 SV=1	SOLTU	1	1.00683	0.997587	0.979397	1.01618
1185	2.39	2.46	43.3	tr|M0ZHK6|M0ZHK6_SOLTU	Uncharacterized protein OS=Solanum tuberosum OX=4113 GN=102583424 PE=4 SV=1	SOLTU	1	0.895002	0.981368	1.02762	1.09601
1186	2.39	2.42	20.8	tr|M1BS31|M1BS31_SOLTU	Uncharacterized protein OS=Solanum tuberosum OX=4113 GN=102584092 PE=4 SV=1	SOLTU	1	0.938552	1.07761	1.00106	0.982777
1187	2.38	2.42	16.8	tr|M1APU9|M1APU9_SOLTU	Uncharacterized protein OS=Solanum tuberosum OX=4113 PE=3 SV=1	SOLTU	1	0.970058	0.970058	1.01569	1.0442
1188	2.37	2.63	27.2	tr|M1ALJ6|M1ALJ6_SOLTU	Phosphotransferase OS=Solanum tuberosum OX=4113 GN=102577859 PE=3 SV=1	SOLTU	2	1.07385	0.901504	1.05425	0.970403
1189	2.37	2.54	30.2	tr|M1AWZ7|M1AWZ7_SOLTU	Glutathione peroxidase OS=Solanum tuberosum OX=4113 PE=3 SV=1	SOLTU	2	1.27927	0.926705	0.979411	0.814614
1190	2.36	10.66	51	sp|Q41489|IP2Y_SOLTU	Proteinase inhibitor type-2 OS=Solanum tuberosum OX=4113 PE=3 SV=1	SOLTU	16	0.645328	0.593916	0.775743	1.98501
1191	2.51	2.65	25.9	tr|M1C2D6|M1C2D6_SOLTU	Uncharacterized protein OS=Solanum tuberosum OX=4113 PE=4 SV=1	SOLTU	1	0.926723	1.1774	0.860898	1.03498
1192	2.36	4.46	40.9	tr|M1CC94|M1CC94_SOLTU	Histone H2A OS=Solanum tuberosum OX=4113 GN=102582157 PE=3 SV=1	SOLTU	3	1.3218	0.536025	1.13024	1.01194
1193	2.36	2.44	14.1	tr|M1C7U8|M1C7U8_SOLTU	Uncharacterized protein OS=Solanum tuberosum OX=4113 GN=102582456 PE=4 SV=1	SOLTU	2	0.854259	1.01772	0.9809	1.14712
1194	2.36	2.39	43.1	tr|M1CYN3|M1CYN3_SOLTU	Uncharacterized protein OS=Solanum tuberosum OX=4113 GN=102587687 PE=4 SV=1	SOLTU	1	0.963676	1.05656	0.903514	1.07625
1195	2.49	2.55	15.3	tr|M1BZE9|M1BZE9_SOLTU	Uncharacterized protein OS=Solanum tuberosum OX=4113 GN=102586346 PE=3 SV=1	SOLTU	1	1.01773	0.84648	1.13663	0.999151
1196	2.34	2.4	28.4	tr|B6E1W5|B6E1W5_SOLTU	Snakin-1 OS=Solanum tuberosum OX=4113 GN=SN1 PE=2 SV=1	SOLTU	2	1.22437	0.529619	0.903507	1.34251
1197	2.34	2.39	25.7	tr|M1A1D7|M1A1D7_SOLTU	Uncharacterized protein OS=Solanum tuberosum OX=4113 GN=102598873 PE=3 SV=1	SOLTU	1	0.92727	0.998194	0.980025	1.09451
1198	2.33	2.94	21.5	tr|M1AGZ2|M1AGZ2_SOLTU	Uncharacterized protein OS=Solanum tuberosum OX=4113 GN=102598161 PE=4 SV=1	SOLTU	2	1.09249	1.0726	0.942793	0.89212
1199	2.48	2.57	14.5	tr|M1BAD9|M1BAD9_SOLTU	Phytochrome OS=Solanum tuberosum OX=4113 GN=102577627 PE=3 SV=1	SOLTU	1	1.338	0.742091	1.19803	0.721878
1200	2.33	2.41	24.4	tr|M1BPY2|M1BPY2_SOLTU	Uncharacterized protein OS=Solanum tuberosum OX=4113 PE=4 SV=1	SOLTU	2	0.709424	0.29043	1.06394	1.9362
1201	2.32	2.62	12.5	tr|M1CS15|M1CS15_SOLTU	Uncharacterized protein OS=Solanum tuberosum OX=4113 GN=102597982 PE=4 SV=1	SOLTU	2	0.78296	1.12133	0.747641	1.34807
1202	2.32	2.44	30.8	tr|M1C0M0|M1C0M0_SOLTU	Uncharacterized protein OS=Solanum tuberosum OX=4113 GN=102581296 PE=4 SV=1	SOLTU	2	0.902575	0.554025	1.18981	1.35359
1203	2.47	4.12	22.2	tr|M0ZVI4|M0ZVI4_SOLTU	Uncharacterized protein OS=Solanum tuberosum OX=4113 GN=102586209 PE=4 SV=1	SOLTU	2	0.995959	0.925194	0.986786	1.09206
1204	2.32	2.36	15.6	tr|M0ZIP5|M0ZIP5_SOLTU	Uncharacterized protein OS=Solanum tuberosum OX=4113 GN=102594992 PE=4 SV=1	SOLTU	1	1.02051	1.28474	1.02051	0.674229
1205	2.32	2.36	14.2	tr|M1CLJ3|M1CLJ3_SOLTU	Uncharacterized protein OS=Solanum tuberosum OX=4113 PE=3 SV=1	SOLTU	3	1.10194	0.933655	0.968608	0.995793
1206	2.47	2.64	19.2	tr|M1AWA7|M1AWA7_SOLTU	Uncharacterized protein OS=Solanum tuberosum OX=4113 GN=102597174 PE=3 SV=1	SOLTU	2	1.05758	0.871588	0.973528	1.0973
1207	2.32	2.35	13.6	tr|M1A0L1|M1A0L1_SOLTU	Uncharacterized protein OS=Solanum tuberosum OX=4113 GN=102596110 PE=4 SV=1	SOLTU	1	0.882523	1.03203	1.09072	0.994728
1208	2.31	11.32	59.6	tr|M1BEW2|M1BEW2_SOLTU	Histone H2B OS=Solanum tuberosum OX=4113 GN=102601239 PE=3 SV=1	SOLTU	11	1.17669	0.584322	1.16585	1.07313
1209	2.31	2.34	38.4	tr|M1D743|M1D743_SOLTU	Peptidylprolyl isomerase OS=Solanum tuberosum OX=4113 GN=102595124 PE=4 SV=1	SOLTU	3	1.10677	0.871138	1.15898	0.863111
1210	2.31	2.33	15.6	tr|M1AU85|M1AU85_SOLTU	Uncharacterized protein OS=Solanum tuberosum OX=4113 PE=4 SV=1	SOLTU	1	1.12439	0.96149	0.96149	0.95263
1211	2.45	2.76	18.5	tr|M1AST3|M1AST3_SOLTU	Uncharacterized protein OS=Solanum tuberosum OX=4113 GN=102585342 PE=4 SV=1	SOLTU	1	1.00837	0.962967	0.962967	1.0657
1212	2.3	8.75	21.4	tr|M1AB59|M1AB59_SOLTU	Importin subunit alpha OS=Solanum tuberosum OX=4113 GN=102596919 PE=3 SV=1	SOLTU	5	1.18106	0.973282	0.817034	1.02862
1213	2.3	3.16	6.5	tr|M0ZT60|M0ZT60_SOLTU	Uncharacterized protein OS=Solanum tuberosum OX=4113 PE=4 SV=1	SOLTU	2	0.978999	1.04416	1.01571	0.961123
1214	2.3	2.33	16.4	tr|M1C2U6|M1C2U6_SOLTU	Uncharacterized protein OS=Solanum tuberosum OX=4113 GN=102578694 PE=3 SV=1	SOLTU	1	1.1863	0.728088	1.04281	1.04281
1215	2.29	2.31	12.7	tr|M1D751|M1D751_SOLTU	Uncharacterized protein OS=Solanum tuberosum OX=4113 PE=3 SV=1	SOLTU	1	0.641877	0.750695	1.7843	0.82313
1216	2.28	3.98	23.2	tr|M1AHD1|M1AHD1_SOLTU	Uncharacterized protein OS=Solanum tuberosum OX=4113 GN=102599218 PE=4 SV=1	SOLTU	4	1.18529	0.577829	1.05159	1.18529
1217	2.28	2.35	21.1	tr|M0ZLX3|M0ZLX3_SOLTU	Uncharacterized protein OS=Solanum tuberosum OX=4113 GN=102595471 PE=4 SV=1	SOLTU	1	1.07857	0.833393	1.13992	0.948114
1218	2.28	2.33	11.5	tr|M1AN00|M1AN00_SOLTU	Uncharacterized protein OS=Solanum tuberosum OX=4113 GN=102599835 PE=4 SV=1	SOLTU	2	0.969138	0.875828	1.0825	1.07253
1219	2.28	2.33	8.9	tr|M1CSY7|M1CSY7_SOLTU	Uncharacterized protein OS=Solanum tuberosum OX=4113 GN=102583584 PE=3 SV=1	SOLTU	1	1.08352	1.0065	1.23261	0.677369
1220	2.25	7.97	22	tr|M1ADI9|M1ADI9_SOLTU	Uncharacterized protein OS=Solanum tuberosum OX=4113 GN=102597962 PE=4 SV=1	SOLTU	4	0.860712	1.199	0.970144	0.970144
1221	2.27	29.69	70.9	sp|P37829|SCRK_SOLTU	Fructokinase OS=Solanum tuberosum OX=4113 PE=2 SV=1	SOLTU	20	1.17823	0.893774	1.15671	0.771292
1222	2.27	17.76	46.3	tr|M1B8D3|M1B8D3_SOLTU	40S ribosomal protein SA OS=Solanum tuberosum OX=4113 PE=3 SV=1	SOLTU	17	1.04411	0.960985	1.025	0.969909
1223	2.27	2.42	15.4	tr|M1BEF7|M1BEF7_SOLTU	Uncharacterized protein OS=Solanum tuberosum OX=4113 PE=4 SV=1	SOLTU	3	0.99458	1.15252	0.858322	0.99458
1224	2.41	2.46	7.3	tr|M1B8N6|M1B8N6_SOLTU	NADPH-protochlorophyllide oxidoreductase OS=Solanum tuberosum OX=4113 GN=102588946 PE=3 SV=1	SOLTU	1	0.922557	0.897393	1.1402	1.03985
1225	2.27	2.41	53.1	tr|M1C2L8|M1C2L8_SOLTU	Cysteine proteinase inhibitor OS=Solanum tuberosum OX=4113 GN=102601109 PE=3 SV=1	SOLTU	1	1.0834	0.821941	0.542944	1.55171
1226	2.27	2.34	12.3	tr|M0ZZ66|M0ZZ66_SOLTU	Uncharacterized protein OS=Solanum tuberosum OX=4113 PE=4 SV=1	SOLTU	1	1.12274	0.875547	1.02388	0.977828
1227	2.26	4.72	34.8	tr|M1BB73|M1BB73_SOLTU	Glutamate dehydrogenase OS=Solanum tuberosum OX=4113 GN=102586580 PE=3 SV=1	SOLTU	2	1.10336	0.837022	1.01556	1.04406
1228	2.26	2.33	20.4	tr|M1BP57|M1BP57_SOLTU	Uncharacterized protein OS=Solanum tuberosum OX=4113 GN=102579105 PE=4 SV=1	SOLTU	1	1.17692	0.709207	1.31449	0.799376
1229	2.4	2.44	22.7	tr|M1CHV6|M1CHV6_SOLTU	Ferredoxin OS=Solanum tuberosum OX=4113 GN=102605264 PE=3 SV=1	SOLTU	1	1.06574	0.870262	1.03677	1.02722
1230	2.22	2.32	16.8	tr|M1C3A6|M1C3A6_SOLTU	Uncharacterized protein OS=Solanum tuberosum OX=4113 PE=4 SV=1	SOLTU	1	1.15603	0.97044	0.988495	0.885034
1231	2.26	2.31	50.7	tr|M1BZF5|M1BZF5_SOLTU	Uncharacterized protein OS=Solanum tuberosum OX=4113 PE=3 SV=1	SOLTU	1	1.00437	1.03251	0.986102	0.977016
1232	2.25	50.51	73.6	sp|P11768|PATM1_SOLTU	Patatin group M-1 OS=Solanum tuberosum OX=4113 PE=2 SV=1	SOLTU	210	1.01282	0.96724	1.07036	0.949577
1233	2.39	2.44	16.4	tr|M1CL16|M1CL16_SOLTU	Uncharacterized protein OS=Solanum tuberosum OX=4113 GN=102580208 PE=3 SV=1	SOLTU	1	1.18384	1.0502	0.93174	0.83422
1234	2.24	2.34	54.6	tr|M1CER2|M1CER2_SOLTU	Uncharacterized protein OS=Solanum tuberosum OX=4113 GN=102579678 PE=4 SV=1	SOLTU	2	1.02035	0.992488	1.03931	0.947845
1235	2.24	2.26	23.3	tr|M1CXL8|M1CXL8_SOLTU	Uncharacterized protein OS=Solanum tuberosum OX=4113 GN=102600321 PE=4 SV=1	SOLTU	1	1.0715	1.03273	1.00457	0.891206
1236	2.38	2.6	8.8	tr|M1B2B6|M1B2B6_SOLTU	Uncharacterized protein OS=Solanum tuberosum OX=4113 PE=4 SV=1	SOLTU	3	1.14089	0.923006	0.91463	1.02148
1237	2.23	13.4	63.4	tr|M1A449|M1A449_SOLTU	40S ribosomal protein S7 OS=Solanum tuberosum OX=4113 GN=102589285 PE=3 SV=1	SOLTU	9	0.910952	1.13629	0.953903	0.998851
1238	2.23	8.97	14.6	tr|M1CWD8|M1CWD8_SOLTU	26S proteasome non-ATPase regulatory subunit 1 homolog OS=Solanum tuberosum OX=4113 GN=102586542 PE=3 SV=1	SOLTU	5	0.967742	1.03226	0.899042	1.10096
1239	2.38	2.46	15.6	tr|M1B489|M1B489_SOLTU	Uncharacterized protein OS=Solanum tuberosum OX=4113 GN=102598897 PE=4 SV=1	SOLTU	1	0.912727	1.05768	1.01949	1.0101
1240	2.23	2.36	26.2	tr|M1CTQ6|M1CTQ6_SOLTU	Uncharacterized protein OS=Solanum tuberosum OX=4113 GN=102604550 PE=3 SV=1	SOLTU	1	1.0851	0.962649	0.989603	0.962649
1241	2.38	2.42	46.1	tr|M1BWS2|M1BWS2_SOLTU	Uncharacterized protein OS=Solanum tuberosum OX=4113 GN=102600740 PE=4 SV=1	SOLTU	1	1.07387	0.988389	1.04457	0.893176
1242	2.23	2.29	12	tr|M1AAS0|M1AAS0_SOLTU	Uncharacterized protein OS=Solanum tuberosum OX=4113 GN=102601580 PE=4 SV=1	SOLTU	2	1.07059	0.834832	1.252	0.842584
1243	2.37	2.5	13.1	tr|M1CA53|M1CA53_SOLTU	Non-specific serine/threonine protein kinase OS=Solanum tuberosum OX=4113 GN=102606284 PE=4 SV=1	SOLTU	3	1.04132	1.03177	0.932425	0.994481
1244	2.2	53.18	77.8	sp|Q41433|SPI6_SOLTU	Probable serine protease inhibitor 6 OS=Solanum tuberosum OX=4113 PE=2 SV=1	SOLTU	157	0.972724	1.14823	0.879022	1.00003
1245	2.22	2.34	16.6	tr|M1CQQ9|M1CQQ9_SOLTU	Threonine dehydratase OS=Solanum tuberosum OX=4113 GN=102592163 PE=3 SV=1	SOLTU	2	1.18903	1.56749	0.53357	0.709912
1246	2.36	2.59	12.8	tr|M1BMR7|M1BMR7_SOLTU	Uncharacterized protein OS=Solanum tuberosum OX=4113 PE=4 SV=1	SOLTU	1	0.965419	0.921913	0.930425	1.18224
1247	2.22	2.3	41.2	tr|M1A1V7|M1A1V7_SOLTU	Uncharacterized protein OS=Solanum tuberosum OX=4113 GN=102584131 PE=3 SV=1	SOLTU	2	1.14012	0.788753	1.14012	0.931012
1248	2.21	4.77	42	tr|M1ARK1|M1ARK1_SOLTU	Uncharacterized protein OS=Solanum tuberosum OX=4113 PE=4 SV=1	SOLTU	2	0.916754	1.4264	0.748535	0.908306
1249	2.21	2.27	4	tr|M1AG30|M1AG30_SOLTU	Uncharacterized protein OS=Solanum tuberosum OX=4113 GN=102586340 PE=4 SV=1	SOLTU	1	1.18742	0.868112	1.04375	0.900718
1250	2.21	2.24	19.8	tr|M1CZR5|M1CZR5_SOLTU	Uncharacterized protein OS=Solanum tuberosum OX=4113 GN=102600261 PE=4 SV=1	SOLTU	1	0.993491	0.914422	0.897701	1.19439
1251	2.21	2.24	27.1	tr|M1BZP2|M1BZP2_SOLTU	Uncharacterized protein OS=Solanum tuberosum OX=4113 GN=102598598 PE=4 SV=1	SOLTU	1	1.03952	1.01119	0.965646	0.983647
1252	2.21	2.23	53.5	tr|M0ZNS6|M0ZNS6_SOLTU	Uncharacterized protein OS=Solanum tuberosum OX=4113 GN=102588076 PE=3 SV=1	SOLTU	2	1.26324	0.541387	1.26324	0.93214
1253	2.2	8.7	31.7	tr|M0ZPP3|M0ZPP3_SOLTU	Uncharacterized protein OS=Solanum tuberosum OX=4113 PE=4 SV=1	SOLTU	4	0.588291	0.733809	0.949665	1.72824
1254	2.2	2.7	28	tr|M1BPP2|M1BPP2_SOLTU	Uncharacterized protein OS=Solanum tuberosum OX=4113 GN=102584392 PE=4 SV=1	SOLTU	2	0.826339	1.80787	1.02131	0.34448
1255	2.2	2.3	15.6	tr|M0ZZV1|M0ZZV1_SOLTU	Uncharacterized protein OS=Solanum tuberosum OX=4113 GN=102584411 PE=4 SV=1	SOLTU	1	0.913114	1.12849	0.938609	1.01978
1256	2.32	2.35	18.9	tr|M1CLW9|M1CLW9_SOLTU	Uncharacterized protein OS=Solanum tuberosum OX=4113 GN=102584339 PE=4 SV=1	SOLTU	1	1.33243	1.11854	0.322561	1.22647
1257	2.2	2.23	19.4	tr|M1CQF8|M1CQF8_SOLTU	NADH-cytochrome b5 reductase OS=Solanum tuberosum OX=4113 GN=102598093 PE=3 SV=1	SOLTU	1	0.22678	0.469517	1.05613	2.24757
1258	2.19	2.38	12.5	tr|M1A0H1|M1A0H1_SOLTU	Uncharacterized protein OS=Solanum tuberosum OX=4113 GN=102583970 PE=3 SV=1	SOLTU	2	1.16279	1.08018	0.850219	0.906803
1259	2.19	2.25	16.4	tr|M1BS64|M1BS64_SOLTU	Uncharacterized protein OS=Solanum tuberosum OX=4113 GN=102602957 PE=4 SV=1	SOLTU	1	0.99021	0.387025	1.31745	1.30531
1260	2.19	2.22	29.5	tr|M1AA65|M1AA65_SOLTU	Ribokinase OS=Solanum tuberosum OX=4113 GN=102591122 PE=3 SV=1	SOLTU	1	1.03746	0.887186	1.01855	1.0568
1261	2.19	2.21	13	tr|M1AD15|M1AD15_SOLTU	Citrate synthase OS=Solanum tuberosum OX=4113 GN=102595659 PE=3 SV=1	SOLTU	1	0.81508	0.998094	1.23363	0.953198
1262	2.19	2.21	15.3	tr|M1AE02|M1AE02_SOLTU	Uncharacterized protein OS=Solanum tuberosum OX=4113 GN=102579885 PE=4 SV=1	SOLTU	1	1.05418	1.55208	1.05418	0.339556
1263	2.18	2.2	18.3	tr|M1AM44|M1AM44_SOLTU	Uncharacterized protein OS=Solanum tuberosum OX=4113 GN=102591184 PE=4 SV=1	SOLTU	1	0.880732	1.06861	1.03949	1.01117
1264	2.18	2.2	19.3	tr|M1D193|M1D193_SOLTU	Uncharacterized protein OS=Solanum tuberosum OX=4113 GN=102578911 PE=4 SV=1	SOLTU	1	1.04415	0.0684024	1.65497	1.23248
1265	2.18	2.2	22.1	tr|M1A3E1|M1A3E1_SOLTU	Uncharacterized protein OS=Solanum tuberosum OX=4113 GN=102581154 PE=4 SV=1	SOLTU	1	0.8923	0.917322	0.900555	1.28982
1266	2.17	4.01	19.9	tr|M0ZP30|M0ZP30_SOLTU	Pyruvate dehydrogenase E1 component subunit alpha OS=Solanum tuberosum OX=4113 GN=102594416 PE=4 SV=1	SOLTU	3	1.17433	0.701072	1.1112	1.0134
1267	2.17	2.37	24.1	tr|M1CN57|M1CN57_SOLTU	Uncharacterized protein OS=Solanum tuberosum OX=4113 PE=4 SV=1	SOLTU	1	0.772124	1.10582	1.07568	1.04638
1268	2.17	2.2	20.2	tr|M0ZNL5|M0ZNL5_SOLTU	Uncharacterized protein OS=Solanum tuberosum OX=4113 GN=102592934 PE=3 SV=1	SOLTU	1	1.03496	0.961448	1.09382	0.909773
1269	2.16	2.24	17.5	tr|M1BBJ6|M1BBJ6_SOLTU	Uncharacterized protein OS=Solanum tuberosum OX=4113 GN=102595669 PE=3 SV=1	SOLTU	1	0.907017	0.882285	1.25211	0.958589
1270	2.25	2.34	17.2	tr|M1CVY5|M1CVY5_SOLTU	Uncharacterized protein OS=Solanum tuberosum OX=4113 GN=102584098 PE=4 SV=1	SOLTU	1	1.04019	1.02124	0.849363	1.08921
1271	2.16	2.22	12.7	tr|M1BJJ1|M1BJJ1_SOLTU	Pantothenate kinase 2 OS=Solanum tuberosum OX=4113 GN=102587678 PE=3 SV=1	SOLTU	1	0.544503	0.203141	0.260583	2.99177
1272	2.25	2.34	31.4	tr|M1CFH5|M1CFH5_SOLTU	Uncharacterized protein OS=Solanum tuberosum OX=4113 GN=102580493 PE=4 SV=1	SOLTU	1	0.800182	0.97993	1.0844	1.13549
1273	2.16	2.21	11.9	tr|M1D3T2|M1D3T2_SOLTU	Transmembrane 9 superfamily member OS=Solanum tuberosum OX=4113 PE=3 SV=1	SOLTU	1	0.710775	1.25818	0.73755	1.29349
1274	2.16	2.18	8.5	tr|M1AP57|M1AP57_SOLTU	Uncharacterized protein OS=Solanum tuberosum OX=4113 PE=4 SV=1	SOLTU	1	1.0104	0.871971	1.01984	1.09779
1275	2.25	2.29	14.4	tr|M1CCP8|M1CCP8_SOLTU	Uncharacterized protein OS=Solanum tuberosum OX=4113 GN=102594783 PE=4 SV=1	SOLTU	1	0.97086	0.918736	1.08434	1.02606
1276	2.15	7.07	29	tr|M1CY07|M1CY07_SOLTU	Uncharacterized protein OS=Solanum tuberosum OX=4113 PE=4 SV=1	SOLTU	3	0.384488	1.10896	1.80685	0.699704
1277	2.15	3.67	19.9	tr|M1BYI8|M1BYI8_SOLTU	Uncharacterized protein OS=Solanum tuberosum OX=4113 GN=102598609 PE=4 SV=1	SOLTU	3	0.867365	1.09195	0.96867	1.07201
1278	2.23	6.32	51.2	tr|M0ZZF1|M0ZZF1_SOLTU	Peptidyl-prolyl cis-trans isomerase OS=Solanum tuberosum OX=4113 GN=102600807 PE=3 SV=1	SOLTU	6	0.918269	1.01615	1.10404	0.961538
1279	2.14	4.98	12.6	tr|M1A957|M1A957_SOLTU	Uncharacterized protein OS=Solanum tuberosum OX=4113 PE=4 SV=1	SOLTU	5	1.33922	0.970163	0.86865	0.821963
1280	2.14	2.33	12.2	tr|M1BAX0|M1BAX0_SOLTU	Uncharacterized protein OS=Solanum tuberosum OX=4113 GN=102600519 PE=4 SV=1	SOLTU	1	1.03892	0.896624	1.10816	0.956297
1281	2.22	2.41	15.5	tr|Q2I2N3|Q2I2N3_SOLTU	UDP-apiose/xylose synthase OS=Solanum tuberosum OX=4113 GN=UAXs PE=2 SV=1	SOLTU	1	1.12922	1.01109	1.07844	0.78125
1282	2.14	2.24	11.9	tr|M1D5V8|M1D5V8_SOLTU	Uncharacterized protein OS=Solanum tuberosum OX=4113 PE=4 SV=1	SOLTU	2	0.918649	0.677831	1.26812	1.1354
1283	2.14	2.21	12.8	tr|M1CQH5|M1CQH5_SOLTU	Uncharacterized protein OS=Solanum tuberosum OX=4113 GN=102593182 PE=3 SV=1	SOLTU	1	1.00168	1.00168	0.947766	1.04888
1284	2.1	2.43	8.6	tr|M1ASJ7|M1ASJ7_SOLTU	Uncharacterized protein OS=Solanum tuberosum OX=4113 GN=102597432 PE=3 SV=1	SOLTU	2	1.21275	0.60225	0.972258	1.21275
1285	2.14	2.16	8.9	tr|M1BI11|M1BI11_SOLTU	Uncharacterized protein OS=Solanum tuberosum OX=4113 PE=4 SV=1	SOLTU	1	1.09131	1.02314	0.986172	0.899382
1286	2.14	2.15	22.5	tr|M1B9N6|M1B9N6_SOLTU	Uncharacterized protein OS=Solanum tuberosum OX=4113 GN=102604989 PE=4 SV=1	SOLTU	1	1.06076	0.858181	1.13132	0.949735
1287	2.13	10.12	33.4	tr|M1AYE1|M1AYE1_SOLTU	Adenylosuccinate synthetase, chloroplastic OS=Solanum tuberosum OX=4113 GN=PURA PE=3 SV=1	SOLTU	6	1.11122	0.915768	1.02285	0.950164
1288	2.13	2.26	16.8	tr|M1BQ11|M1BQ11_SOLTU	Uncharacterized protein OS=Solanum tuberosum OX=4113 GN=102594969 PE=4 SV=1	SOLTU	1	0.874752	0.967974	0.915963	1.24131
1289	2.22	2.24	11.3	tr|M1BQD6|M1BQD6_SOLTU	Uncharacterized protein OS=Solanum tuberosum OX=4113 GN=102592303 PE=3 SV=1	SOLTU	1	0.853875	1.43029	0.846047	0.869792
1290	2.09	4.15	18.7	tr|M1BA41|M1BA41_SOLTU	Uncharacterized protein OS=Solanum tuberosum OX=4113 PE=4 SV=1	SOLTU	2	0.972585	0.666667	0.954871	1.40588
1291	2.13	2.17	26.3	tr|M1AA90|M1AA90_SOLTU	Uncharacterized protein OS=Solanum tuberosum OX=4113 GN=102580397 PE=4 SV=1	SOLTU	1	1.01613	0.988391	0.979347	1.01613
1292	2.09	2.16	12.6	tr|M0ZJY7|M0ZJY7_SOLTU	Uncharacterized protein OS=Solanum tuberosum OX=4113 GN=102596335 PE=4 SV=1	SOLTU	1	0.38728	1.40607	1.77013	0.436519
1293	2.13	2.16	8.2	tr|M1C0Y3|M1C0Y3_SOLTU	Uncharacterized protein OS=Solanum tuberosum OX=4113 GN=102584719 PE=4 SV=1	SOLTU	1	1.08941	0.889615	0.931558	1.08941
1294	2.12	4.95	27	tr|M1D2T1|M1D2T1_SOLTU	Uncharacterized protein OS=Solanum tuberosum OX=4113 PE=4 SV=1	SOLTU	2	0.971344	1.40399	0.845974	0.778695
1295	2.12	2.2	35.6	tr|M1CRF1|M1CRF1_SOLTU	Uncharacterized protein OS=Solanum tuberosum OX=4113 PE=4 SV=1	SOLTU	1	1.10549	0.902744	0.886273	1.10549
1296	2.12	2.14	45.8	tr|M0ZGR0|M0ZGR0_SOLTU	Uncharacterized protein OS=Solanum tuberosum OX=4113 PE=4 SV=1	SOLTU	1	0.755366	0.908172	1.0237	1.31277
1297	2.12	2.13	12.7	tr|M1CS94|M1CS94_SOLTU	Uncharacterized protein OS=Solanum tuberosum OX=4113 PE=4 SV=1	SOLTU	2	1.36586	0.980404	0.815425	0.838311
1298	2.11	2.12	15.2	tr|M1C0Q0|M1C0Q0_SOLTU	Obg-like ATPase 1 OS=Solanum tuberosum OX=4113 GN=102582505 PE=3 SV=1	SOLTU	1	1.43888	0.977269	1.11177	0.472088
1299	2.11	2.12	13.8	tr|M1BP26|M1BP26_SOLTU	Uncharacterized protein OS=Solanum tuberosum OX=4113 PE=4 SV=1	SOLTU	1	0.920899	1.23659	0.946699	0.895817
1300	2.19	2.26	11.9	tr|M1D1X1|M1D1X1_SOLTU	Uncharacterized protein OS=Solanum tuberosum OX=4113 GN=102589172 PE=4 SV=1	SOLTU	2	1.04158	0.949879	1.03201	0.976539
1301	2.11	2.12	30.2	tr|M1AVU8|M1AVU8_SOLTU	Uncharacterized protein OS=Solanum tuberosum OX=4113 GN=102581379 PE=3 SV=1	SOLTU	4	0.855563	0.417191	1.55701	1.17024
1302	2.1	2.15	18.4	tr|M1A9H9|M1A9H9_SOLTU	Glucose-6-phosphate 1-epimerase OS=Solanum tuberosum OX=4113 GN=102592943 PE=3 SV=1	SOLTU	1	1.27109	1.47294	0.128327	1.12765
1303	2.18	2.57	13.2	tr|M0ZU92|M0ZU92_SOLTU	Uncharacterized protein OS=Solanum tuberosum OX=4113 GN=102587049 PE=4 SV=1	SOLTU	2	0.992649	0.856573	1.01111	1.13967
1304	2.1	2.14	13.6	tr|M1BLX9|M1BLX9_SOLTU	RuvB-like helicase OS=Solanum tuberosum OX=4113 GN=102601112 PE=3 SV=1	SOLTU	1	1.02215	1.05075	0.92361	1.00349
1305	2.1	2.11	13.5	tr|M1DGN4|M1DGN4_SOLTU	Uncharacterized protein OS=Solanum tuberosum OX=4113 GN=102602027 PE=4 SV=1	SOLTU	1	1.10323	0.900821	1.04391	0.952041
1306	2.09	6.43	41.4	tr|M1CCB0|M1CCB0_SOLTU	Uncharacterized protein OS=Solanum tuberosum OX=4113 GN=102585783 PE=4 SV=1	SOLTU	4	1.21911	1.02334	0.959499	0.798053
1307	2.07	2.18	12.8	tr|M1CR40|M1CR40_SOLTU	Sulfotransferase OS=Solanum tuberosum OX=4113 GN=102583626 PE=3 SV=1	SOLTU	2	1.06798	0.766575	1.26061	0.904834
1308	2.09	4.13	31.3	tr|M1BFR4|M1BFR4_SOLTU	Uncharacterized protein OS=Solanum tuberosum OX=4113 GN=102602290 PE=4 SV=1	SOLTU	3	1.09918	0.914229	0.993295	0.993295
1309	2.09	2.2	6.1	tr|M0ZN99|M0ZN99_SOLTU	Uncharacterized protein OS=Solanum tuberosum OX=4113 GN=102589798 PE=4 SV=1	SOLTU	1	0.942764	1.0243	1.0726	0.960338
1310	2.09	2.13	66.3	tr|M1D1J4|M1D1J4_SOLTU	Ubiquitin-fold modifier 1 OS=Solanum tuberosum OX=4113 GN=102578404 PE=3 SV=1	SOLTU	1	0.986091	1.03257	0.986091	0.995248
1311	2.07	2.08	17.5	tr|M1B980|M1B980_SOLTU	Uncharacterized protein OS=Solanum tuberosum OX=4113 GN=102594865 PE=4 SV=1	SOLTU	1	1.01924	0.904228	1.04783	1.0287
1312	2.09	2.11	11.9	tr|M1BF65|M1BF65_SOLTU	Exocyst subunit Exo70 family protein OS=Solanum tuberosum OX=4113 PE=3 SV=1	SOLTU	1	1.57129	1.64535	0.370061	0.413291
1313	2.07	2.08	16.1	tr|M0ZNL3|M0ZNL3_SOLTU	Uncharacterized protein OS=Solanum tuberosum OX=4113 GN=102592934 PE=3 SV=1	SOLTU	1	0.543987	1.83487	0.870199	0.750948
1314	2.09	2.11	15.4	tr|M1CDF4|M1CDF4_SOLTU	Uncharacterized protein OS=Solanum tuberosum OX=4113 GN=102600638 PE=3 SV=1	SOLTU	1	0.899255	0.977058	1.03249	1.0912
1315	2.09	2.11	16.2	tr|M1ANP9|M1ANP9_SOLTU	Uncharacterized protein OS=Solanum tuberosum OX=4113 GN=102578726 PE=3 SV=1	SOLTU	2	1.02506	0.934927	1.1137	0.926312
1316	2.06	2.25	26.4	tr|M0ZKU6|M0ZKU6_SOLTU	Uncharacterized protein OS=Solanum tuberosum OX=4113 GN=102591139 PE=3 SV=1	SOLTU	1	0.981783	0.946255	1.11692	0.955041
1317	2.09	2.1	26	tr|M1CN20|M1CN20_SOLTU	Uroporphyrinogen decarboxylase OS=Solanum tuberosum OX=4113 GN=102582223 PE=3 SV=1	SOLTU	1	1.01079	0.81783	1.16059	1.01079
1318	2.06	2.18	22.4	tr|M1AID5|M1AID5_SOLTU	Uncharacterized protein OS=Solanum tuberosum OX=4113 GN=102580192 PE=4 SV=1	SOLTU	2	1.08985	0.940463	0.975748	0.993937
1319	2.09	2.1	17.1	tr|M1CAV0|M1CAV0_SOLTU	Uncharacterized protein OS=Solanum tuberosum OX=4113 PE=4 SV=1	SOLTU	1	1.17343	1.03143	1.04101	0.754134
1320	2.15	2.17	23.9	tr|M1ANS7|M1ANS7_SOLTU	Uncharacterized protein OS=Solanum tuberosum OX=4113 PE=3 SV=1	SOLTU	1	1.01566	0.876579	1.06359	1.04417
1321	2.08	3.74	18.2	tr|M1C8V2|M1C8V2_SOLTU	Uncharacterized protein OS=Solanum tuberosum OX=4113 GN=102585347 PE=3 SV=1	SOLTU	3	0.919822	0.162842	1.70481	1.21253
1322	2.08	2.22	12.3	tr|M1B403|M1B403_SOLTU	Uncharacterized protein OS=Solanum tuberosum OX=4113 GN=102582142 PE=4 SV=1	SOLTU	1	0.985821	0.994919	1.05144	0.96782
1323	2.08	2.2	29.7	tr|M1BAC2|M1BAC2_SOLTU	Uncharacterized protein OS=Solanum tuberosum OX=4113 GN=102581514 PE=4 SV=1	SOLTU	3	0.938726	0.856145	1.00132	1.2038
1324	2.08	2.13	12.2	tr|M0ZHQ8|M0ZHQ8_SOLTU	Uncharacterized protein OS=Solanum tuberosum OX=4113 GN=102596014 PE=3 SV=1	SOLTU	1	0.977782	1.33743	0.670285	1.01451
1325	2.14	2.64	14.4	tr|M1C306|M1C306_SOLTU	Uncharacterized protein OS=Solanum tuberosum OX=4113 GN=102597825 PE=4 SV=1	SOLTU	2	1.28126	0.473798	1.17927	1.06567
1326	2.05	49.97	73.9	tr|M1ARI6|M1ARI6_SOLTU	Uncharacterized protein OS=Solanum tuberosum OX=4113 GN=102595588 PE=3 SV=1	SOLTU	65	1.07729	1.02878	0.955692	0.93824
1327	2.08	2.11	21.8	tr|M1B992|M1B992_SOLTU	Uncharacterized protein OS=Solanum tuberosum OX=4113 GN=102586149 PE=4 SV=1	SOLTU	1	1.02424	0.987192	1.11278	0.875791
1328	2.08	2.11	31.2	tr|M1A1S2|M1A1S2_SOLTU	Glutathione peroxidase OS=Solanum tuberosum OX=4113 GN=102600306 PE=3 SV=1	SOLTU	1	0.856578	0.872525	0.974427	1.29647
1329	2.13	53.68	67.9	sp|Q2MY37|PAT14_SOLTU	Patatin-14 OS=Solanum tuberosum OX=4113 PE=2 SV=1	SOLTU	176	0.955914	1.08756	0.982789	0.973734
1330	2.08	2.1	25.5	tr|M0ZXB7|M0ZXB7_SOLTU	Uncharacterized protein OS=Solanum tuberosum OX=4113 GN=102603355 PE=4 SV=1	SOLTU	2	0.986024	1.11145	1.05163	0.850901
1331	2.07	11.68	45.7	sp|P31212|THD1_SOLTU	Threonine dehydratase biosynthetic (Fragment) OS=Solanum tuberosum OX=4113 GN=TD PE=2 SV=1	SOLTU	6	1.02243	1.20687	0.63919	1.13151
1332	2.13	2.3	12.4	tr|M1AH87|M1AH87_SOLTU	Uncharacterized protein OS=Solanum tuberosum OX=4113 GN=102582244 PE=4 SV=1	SOLTU	2	0.960239	1.09248	0.96914	0.978139
1333	2.07	4.16	34.3	tr|M1CB05|M1CB05_SOLTU	Histone H2A OS=Solanum tuberosum OX=4113 GN=102598032 PE=3 SV=1	SOLTU	2	1.36155	0.472081	1.52065	0.645713
1334	2.13	2.18	19	tr|M1B0W9|M1B0W9_SOLTU	Inositol-1-monophosphatase OS=Solanum tuberosum OX=4113 GN=102594242 PE=3 SV=1	SOLTU	1	0.800315	1.02622	0.962146	1.21131
1335	2.07	2.19	16.5	tr|M1BMY7|M1BMY7_SOLTU	Uncharacterized protein OS=Solanum tuberosum OX=4113 PE=4 SV=1	SOLTU	2	1.24386	0.709157	1.10346	0.94353
1336	2.04	7.31	59.8	tr|M1CLD3|M1CLD3_SOLTU	Uncharacterized protein OS=Solanum tuberosum OX=4113 GN=102589364 PE=3 SV=1	SOLTU	4	1.00384	1.00384	1.05118	0.941154
1337	2.07	2.14	7.3	tr|M1AL20|M1AL20_SOLTU	Uncharacterized protein OS=Solanum tuberosum OX=4113 GN=102595577 PE=4 SV=1	SOLTU	1	1.01552	0.969875	1.05367	0.960938
1338	2.07	2.14	19.9	tr|M1D6Y6|M1D6Y6_SOLTU	Uncharacterized protein OS=Solanum tuberosum OX=4113 PE=4 SV=1	SOLTU	1	1.00075	0.49697	1.52878	0.973497
1339	2.07	2.13	21.4	tr|M1D1J1|M1D1J1_SOLTU	ATP-dependent Clp protease proteolytic subunit OS=Solanum tuberosum OX=4113 GN=102605723 PE=3 SV=1	SOLTU	1	1.19421	0.45401	1.46244	0.889343
1340	2.04	2.16	12.1	tr|M1B311|M1B311_SOLTU	Uncharacterized protein OS=Solanum tuberosum OX=4113 GN=102577844 PE=4 SV=1	SOLTU	2	1.05684	0.666901	1.10667	1.16959
1341	2.07	2.09	17.2	tr|M0ZS68|M0ZS68_SOLTU	Uncharacterized protein OS=Solanum tuberosum OX=4113 GN=102597482 PE=4 SV=1	SOLTU	1	0.834585	1.16273	0.88199	1.1207
1342	2.04	2.09	42.1	tr|M1AAD4|M1AAD4_SOLTU	Uncharacterized protein OS=Solanum tuberosum OX=4113 GN=102583301 PE=4 SV=1	SOLTU	1	0.85123	1.28838	0.88309	0.977302
1343	2.07	2.09	21.3	tr|M1AW71|M1AW71_SOLTU	2-C-methyl-D-erythritol 2,4-cyclodiphosphate synthase OS=Solanum tuberosum OX=4113 PE=3 SV=1	SOLTU	1	0.890722	1.26394	1.16342	0.681919
1344	2.04	2.08	17.8	tr|M0ZXS4|M0ZXS4_SOLTU	Uncharacterized protein OS=Solanum tuberosum OX=4113 PE=4 SV=1	SOLTU	1	0.736455	2.04721	0.538445	0.677886
1345	2.07	2.08	20.3	tr|M1DCR5|M1DCR5_SOLTU	Uncharacterized protein OS=Solanum tuberosum OX=4113 GN=102603168 PE=4 SV=1	SOLTU	1	0.954931	1.04707	1.12711	0.87089
1346	2.07	2.08	23.5	tr|M1CH96|M1CH96_SOLTU	ATP-dependent Clp protease proteolytic subunit OS=Solanum tuberosum OX=4113 GN=102591717 PE=3 SV=1	SOLTU	1	0.617329	1.44057	1.11313	0.828964
1347	2.07	2.08	16.9	tr|M1C7H0|M1C7H0_SOLTU	Uncharacterized protein OS=Solanum tuberosum OX=4113 GN=102590982 PE=4 SV=1	SOLTU	1	1.08076	0.932698	1.07087	0.915667
1348	2.04	2.05	24.5	tr|M0ZLS3|M0ZLS3_SOLTU	Uncharacterized protein OS=Solanum tuberosum OX=4113 PE=4 SV=1	SOLTU	1	0.857514	1.13045	1.13045	0.881582
1349	2.07	2.08	14.4	tr|M1B0S5|M1B0S5_SOLTU	Uncharacterized protein OS=Solanum tuberosum OX=4113 GN=102582984 PE=4 SV=1	SOLTU	1	0.953652	1.08488	1.00782	0.953652
1350	2.07	2.07	19.5	tr|M1C800|M1C800_SOLTU	Uncharacterized protein OS=Solanum tuberosum OX=4113 GN=102604311 PE=4 SV=1	SOLTU	1	0.930023	1.06777	1.0011	1.0011
1351	2.06	4.84	27.2	tr|M1BDB3|M1BDB3_SOLTU	Phosphotransferase OS=Solanum tuberosum OX=4113 PE=3 SV=1	SOLTU	3	0.937264	1.21299	1.01825	0.831497
1352	2.06	4.07	28.9	tr|M0ZTU6|M0ZTU6_SOLTU	Uncharacterized protein OS=Solanum tuberosum OX=4113 GN=102592706 PE=4 SV=1	SOLTU	2	0.755481	0.701825	1.27723	1.26546
1353	2.06	2.35	34.8	tr|M1CY09|M1CY09_SOLTU	Uncharacterized protein OS=Solanum tuberosum OX=4113 GN=102591178 PE=4 SV=1	SOLTU	1	1.08229	0.933942	0.969051	1.01471
1354	2.06	2.2	13.1	tr|M1AS65|M1AS65_SOLTU	Transmembrane 9 superfamily member OS=Solanum tuberosum OX=4113 GN=102587236 PE=3 SV=1	SOLTU	2	0.747586	0.790043	1.29917	1.1632
1355	2.06	2.1	12.2	tr|M1C3X2|M1C3X2_SOLTU	Uncharacterized protein OS=Solanum tuberosum OX=4113 GN=102578605 PE=4 SV=1	SOLTU	1	0.773976	0.340951	1.23797	1.64711
1356	2.08	2.17	22	tr|M0ZZG9|M0ZZG9_SOLTU	Uncharacterized protein OS=Solanum tuberosum OX=4113 GN=102588568 PE=4 SV=1	SOLTU	1	1.0538	0.961061	0.987984	0.997158
1357	2.06	2.09	21.7	sp|P93788|REMO_SOLTU	Remorin OS=Solanum tuberosum OX=4113 PE=1 SV=1	SOLTU	1	0.946991	0.809764	1.02884	1.2144
1358	2.08	2.14	10.9	tr|M1CDL1|M1CDL1_SOLTU	ATP-dependent Clp protease proteolytic subunit OS=Solanum tuberosum OX=4113 PE=3 SV=1	SOLTU	1	1.03954	0.965675	1.00201	0.992778
1359	2.06	2.07	24	tr|M1AZE6|M1AZE6_SOLTU	Uncharacterized protein OS=Solanum tuberosum OX=4113 GN=102587193 PE=4 SV=1	SOLTU	1	0.912452	1.0769	0.982182	1.02846
1360	2.06	2.07	32	tr|M0ZN39|M0ZN39_SOLTU	Acyl carrier protein OS=Solanum tuberosum OX=4113 GN=102585513 PE=3 SV=1	SOLTU	1	0.948089	1.00196	1.16107	0.888889
1361	2.05	4.3	27.2	tr|M0ZRS0|M0ZRS0_SOLTU	Uncharacterized protein OS=Solanum tuberosum OX=4113 PE=3 SV=1	SOLTU	2	0.97821	1.01492	1.07266	0.934208
1362	2.05	2.18	13.1	RRRRRtr|M1CE10|M1CE10_SOLTU	REVERSED Exocyst subunit Exo70 family protein OS=Solanum tuberosum OX=4113 GN=102595914 PE=3 SV=1	SOLTU	1	0.879882	0.766396	0.879882	1.47384
1363	2.08	2.09	14.8	tr|M1CNF3|M1CNF3_SOLTU	Uncharacterized protein OS=Solanum tuberosum OX=4113 GN=107057868 PE=4 SV=1	SOLTU	1	1.19752	1.21975	0.960022	0.622704
1364	2.05	2.16	11.4	tr|M1AFU6|M1AFU6_SOLTU	Uncharacterized protein OS=Solanum tuberosum OX=4113 GN=102585477 PE=4 SV=1	SOLTU	1	0.76082	0.873585	0.993758	1.37184
1365	2.03	2.04	21.6	tr|M0ZJU4|M0ZJU4_SOLTU	Uncharacterized protein OS=Solanum tuberosum OX=4113 GN=102604487 PE=3 SV=1	SOLTU	2	1.04127	0.866058	1.07041	1.02226
1366	2.05	2.08	20.3	tr|M1C2R1|M1C2R1_SOLTU	Uncharacterized protein OS=Solanum tuberosum OX=4113 GN=102578848 PE=4 SV=1	SOLTU	1	1.01874	0.903787	0.990927	1.08654
1367	2.03	2.04	35.9	RRRRRtr|M1CWZ8|M1CWZ8_SOLTU	REVERSED Uncharacterized protein OS=Solanum tuberosum OX=4113 GN=102594575 PE=4 SV=1	SOLTU	1	1.56026	0.781997	0.70012	0.957625
1368	2.05	2.07	14.7	tr|M1BE03|M1BE03_SOLTU	Uncharacterized protein OS=Solanum tuberosum OX=4113 GN=102587245 PE=4 SV=1	SOLTU	1	1.06348	0.952201	1.0833	0.901023
1369	2.05	2.06	20.7	tr|M0ZH84|M0ZH84_SOLTU	Uncharacterized protein OS=Solanum tuberosum OX=4113 GN=102593817 PE=3 SV=1	SOLTU	1	0.993268	1.04973	1.05942	0.897585
1370	2.03	2.04	6.6	tr|M1CHR8|M1CHR8_SOLTU	Uncharacterized protein OS=Solanum tuberosum OX=4113 GN=102602681 PE=4 SV=1	SOLTU	1	0.974255	1.09811	1.03912	0.888514
1371	2.05	2.06	10.6	tr|M1CA54|M1CA54_SOLTU	Uncharacterized protein OS=Solanum tuberosum OX=4113 GN=102606284 PE=3 SV=1	SOLTU	1	0.935456	1.03512	0.935456	1.09397
1372	2.05	2.05	7.3	tr|M1DUF2|M1DUF2_SOLTU	Glycosyltransferase OS=Solanum tuberosum OX=4113 GN=107062006 PE=3 SV=1	SOLTU	1	1.09046	0.657018	1.11067	1.14185
1373	2.07	2.21	16.8	tr|M1CJQ7|M1CJQ7_SOLTU	Uncharacterized protein OS=Solanum tuberosum OX=4113 GN=102578536 PE=4 SV=1	SOLTU	3	1.07683	0.937844	1.04748	0.937844
1374	2.04	12.07	45.6	tr|M1A554|M1A554_SOLTU	Uncharacterized protein OS=Solanum tuberosum OX=4113 GN=102589135 PE=3 SV=1	SOLTU	8	1.4485	1.21594	0.913938	0.421616
1375	2.04	10.35	54.3	tr|M1BD68|M1BD68_SOLTU	Uncharacterized protein OS=Solanum tuberosum OX=4113 PE=4 SV=1	SOLTU	10	0.873986	1.00349	1.0222	1.10032
1376	2.07	2.17	15.8	tr|M1AME5|M1AME5_SOLTU	Patatin OS=Solanum tuberosum OX=4113 GN=102589148 PE=3 SV=1	SOLTU	5	1.3635	1.1446	1.20964	0.282263
1377	2.04	2.27	12.7	tr|M1BGK9|M1BGK9_SOLTU	Uncharacterized protein OS=Solanum tuberosum OX=4113 GN=102603059 PE=4 SV=1	SOLTU	1	0.732254	1.1605	1.03904	1.0682
1378	2.04	2.14	13.1	tr|M1A466|M1A466_SOLTU	Uncharacterized protein OS=Solanum tuberosum OX=4113 GN=102580136 PE=4 SV=1	SOLTU	1	0.781685	1.17226	1.14028	0.905777
1379	2.04	2.1	48.9	tr|M1AX88|M1AX88_SOLTU	Uncharacterized protein OS=Solanum tuberosum OX=4113 GN=102588026 PE=4 SV=1	SOLTU	2	0.803611	1.27364	0.873098	1.04965
1380	2.02	2.55	23.9	sp|P17642|PRS2_SOLTU	Pathogenesis-related protein STH-2 OS=Solanum tuberosum OX=4113 GN=STH-2 PE=2 SV=1	SOLTU	1	0.999975	0.990761	1.0185	0.990761
1381	2.04	2.09	25.8	tr|M1B4G0|M1B4G0_SOLTU	Uncharacterized protein OS=Solanum tuberosum OX=4113 GN=102596379 PE=4 SV=1	SOLTU	2	1.6089	0.210183	1.52245	0.658469
1382	2.02	2.37	19.4	tr|M1BQZ1|M1BQZ1_SOLTU	Uncharacterized protein OS=Solanum tuberosum OX=4113 PE=3 SV=1	SOLTU	5	1.23939	0.782022	1.01206	0.966534
1383	2.04	2.05	19	tr|M1BYS8|M1BYS8_SOLTU	Uncharacterized protein OS=Solanum tuberosum OX=4113 GN=102604529 PE=3 SV=1	SOLTU	1	0.907434	1.25263	1.07112	0.768817
1384	2.04	2.04	16.9	tr|M1B164|M1B164_SOLTU	Uncharacterized protein OS=Solanum tuberosum OX=4113 GN=102602739 PE=4 SV=1	SOLTU	2	0.925958	1.0534	0.742402	1.27824
1385	2.02	2.18	29.8	tr|M1CHJ4|M1CHJ4_SOLTU	Glutathione peroxidase OS=Solanum tuberosum OX=4113 GN=102591042 PE=3 SV=1	SOLTU	1	1.04608	1.00833	0.87014	1.07544
1386	2.04	2.04	7.9	tr|M0ZH35|M0ZH35_SOLTU	Uncharacterized protein OS=Solanum tuberosum OX=4113 GN=102585095 PE=3 SV=1	SOLTU	1	1.19961	0.845291	1.09405	0.861048
1387	2.03	45.95	75.7	tr|M1ARI7|M1ARI7_SOLTU	Uncharacterized protein OS=Solanum tuberosum OX=4113 GN=102595588 PE=3 SV=1	SOLTU	56	1.48677	1.17017	1.08705	0.256005
1388	2.03	37.41	72.4	tr|M1CUZ9|M1CUZ9_SOLTU	Uncharacterized protein OS=Solanum tuberosum OX=4113 GN=102595069 PE=3 SV=1	SOLTU	25	0.91205	1.04719	0.672959	1.3678
1389	2.02	2.05	8.9	tr|M1BF35|M1BF35_SOLTU	Uncharacterized protein OS=Solanum tuberosum OX=4113 PE=4 SV=1	SOLTU	1	0.932806	1.21851	0.835208	1.01348
1390	2.03	27.07	69	tr|Q2XPV8|Q2XPV8_SOLTU	40S ribosomal protein S3a OS=Solanum tuberosum OX=4113 PE=2 SV=1	SOLTU	14	0.55169	1.31138	1.14218	0.994753
1391	2.06	2.07	26.9	tr|M1D7P8|M1D7P8_SOLTU	ATP-dependent Clp protease proteolytic subunit OS=Solanum tuberosum OX=4113 GN=102589998 PE=3 SV=1	SOLTU	1	1.13024	0.957584	0.88141	1.03077
1392	2.03	6.05	19.5	tr|M1B1N0|M1B1N0_SOLTU	Uncharacterized protein OS=Solanum tuberosum OX=4113 GN=102601968 PE=4 SV=1	SOLTU	3	0.575128	1.76905	0.801248	0.854573
1393	2.03	2.91	14.3	tr|M1CSB2|M1CSB2_SOLTU	Uncharacterized protein OS=Solanum tuberosum OX=4113 PE=4 SV=1	SOLTU	2	1.13067	0.914803	1.03123	0.923297
1394	2.06	2.07	27.1	tr|M1BCJ2|M1BCJ2_SOLTU	Uncharacterized protein OS=Solanum tuberosum OX=4113 GN=102600260 PE=4 SV=1	SOLTU	1	0.969471	1.07288	0.951768	1.00588
1395	2.03	2.23	47.9	tr|M1AKV0|M1AKV0_SOLTU	Uncharacterized protein OS=Solanum tuberosum OX=4113 PE=4 SV=1	SOLTU	3	0.963114	1.09569	0.894784	1.04641
1396	2.03	2.18	20.5	tr|M0ZLC3|M0ZLC3_SOLTU	Uncharacterized protein OS=Solanum tuberosum OX=4113 GN=102577858 PE=3 SV=1	SOLTU	2	1.0052	0.908282	1.01442	1.0721
1397	2.03	2.11	17.9	tr|M1D0R8|M1D0R8_SOLTU	Uncharacterized protein OS=Solanum tuberosum OX=4113 GN=102586858 PE=4 SV=1	SOLTU	1	1.12452	0.909861	1.36449	0.601124
1398	2.02	2.02	23.4	tr|M1D7P4|M1D7P4_SOLTU	Uncharacterized protein OS=Solanum tuberosum OX=4113 PE=4 SV=1	SOLTU	1	0.996751	0.934511	1.05341	1.01533
1399	2.03	2.09	9.8	tr|M1CSN8|M1CSN8_SOLTU	Uncharacterized protein OS=Solanum tuberosum OX=4113 GN=102605426 PE=4 SV=1	SOLTU	1	0.856028	1.19258	1.31973	0.631662
1400	2.03	2.07	22.6	tr|M1AD90|M1AD90_SOLTU	Elongation factor Ts, mitochondrial OS=Solanum tuberosum OX=4113 GN=EFTS PE=3 SV=1	SOLTU	2	0.90543	1.03013	0.965748	1.09869
1401	2.03	2.07	28.4	tr|M1CW40|M1CW40_SOLTU	Uncharacterized protein OS=Solanum tuberosum OX=4113 PE=4 SV=1	SOLTU	1	0.902524	0.98958	1.51162	0.596276
1402	2.03	2.06	5.7	tr|M1BBW8|M1BBW8_SOLTU	Uncharacterized protein OS=Solanum tuberosum OX=4113 GN=102596999 PE=3 SV=1	SOLTU	2	1.17457	0.418624	1.14246	1.26434
1403	2.03	2.06	10.8	tr|M1CY18|M1CY18_SOLTU	Uncharacterized protein OS=Solanum tuberosum OX=4113 PE=4 SV=1	SOLTU	1	0.946813	1.01924	1.08713	0.946813
1404	2.05	2.12	25.3	tr|M0ZM24|M0ZM24_SOLTU	Chorismate mutase OS=Solanum tuberosum OX=4113 GN=102599197 PE=4 SV=1	SOLTU	1	1.07824	0.921938	0.795617	1.2042
1405	2.03	2.05	15.2	tr|M1D258|M1D258_SOLTU	Uncharacterized protein OS=Solanum tuberosum OX=4113 GN=102580287 PE=4 SV=1	SOLTU	1	1.51244	0.772113	1.58372	0.131728
1406	2.03	2.05	51.3	tr|M1B7U0|M1B7U0_SOLTU	Uncharacterized protein OS=Solanum tuberosum OX=4113 PE=3 SV=1	SOLTU	2	0.851057	1.18557	0.968102	0.995272
1407	2.03	2.04	7.5	tr|M1B5Q4|M1B5Q4_SOLTU	Uncharacterized protein OS=Solanum tuberosum OX=4113 PE=3 SV=1	SOLTU	1	0.988105	1.04424	1.00646	0.961192
1408	2.04	14.04	66.5	tr|M1CUT3|M1CUT3_SOLTU	Uncharacterized protein OS=Solanum tuberosum OX=4113 PE=4 SV=1	SOLTU	8	0.901948	1.00735	1.02608	1.06462
1409	2.03	2.04	10	tr|M1BW15|M1BW15_SOLTU	Uncharacterized protein OS=Solanum tuberosum OX=4113 PE=4 SV=1	SOLTU	1	0.965437	1.02027	1.04885	0.965437
1410	2.03	2.04	14.3	tr|M1C3S5|M1C3S5_SOLTU	Uncharacterized protein OS=Solanum tuberosum OX=4113 PE=3 SV=1	SOLTU	1	1.30068	0.63993	1.0818	0.977589
1411	2.03	2.04	12.2	tr|M1ASJ4|M1ASJ4_SOLTU	Uncharacterized protein OS=Solanum tuberosum OX=4113 GN=102596118 PE=4 SV=1	SOLTU	1	0.898222	0.898222	0.740177	1.46338
1412	2.03	2.04	23	tr|M1AM97|M1AM97_SOLTU	Uncharacterized protein OS=Solanum tuberosum OX=4113 GN=102605586 PE=4 SV=1	SOLTU	2	0.412691	1.3665	0.962989	1.25782
1413	2.04	2.13	13.2	tr|M0ZJL8|M0ZJL8_SOLTU	Uncharacterized protein OS=Solanum tuberosum OX=4113 GN=102579708 PE=4 SV=1	SOLTU	1	1.22295	0.885883	0.980419	0.910747
1414	2.01	7.47	52.4	tr|M1AUH6|M1AUH6_SOLTU	Uncharacterized protein OS=Solanum tuberosum OX=4113 GN=102601976 PE=4 SV=1	SOLTU	4	1.09678	1.01885	0.946544	0.937822
1415	2.03	2.04	12.2	tr|M1CX91|M1CX91_SOLTU	Uncharacterized protein OS=Solanum tuberosum OX=4113 PE=3 SV=1	SOLTU	1	0.42797	0.703781	1.01717	1.85108
1416	2.04	2.06	13.1	tr|M0ZL57|M0ZL57_SOLTU	Uncharacterized protein OS=Solanum tuberosum OX=4113 GN=102588822 PE=4 SV=1	SOLTU	1	0.395281	1.46202	0.74644	1.39626
1417	2.03	2.04	20.8	tr|M1CLH9|M1CLH9_SOLTU	Prefoldin subunit 3 OS=Solanum tuberosum OX=4113 GN=102579992 PE=3 SV=1	SOLTU	1	1.0502	1.05998	0.966651	0.923169
1418	2.03	2.04	18.5	tr|M1C7Y9|M1C7Y9_SOLTU	Uncharacterized protein OS=Solanum tuberosum OX=4113 GN=102580875 PE=4 SV=1	SOLTU	1	0.650398	1.2976	1.02126	1.03074
1419	2.03	2.04	9.2	tr|M0ZS24|M0ZS24_SOLTU	Uncharacterized protein OS=Solanum tuberosum OX=4113 GN=102583578 PE=4 SV=1	SOLTU	1	0.954371	1.26975	0.838939	0.936944
1420	2.01	2.13	7.1	tr|M1A3X7|M1A3X7_SOLTU	Uncharacterized protein OS=Solanum tuberosum OX=4113 PE=4 SV=1	SOLTU	1	1.2477	0.809326	0.79451	1.14847
1421	2.03	2.03	16.7	tr|M0ZQ59|M0ZQ59_SOLTU	Uncharacterized protein OS=Solanum tuberosum OX=4113 GN=102605325 PE=4 SV=1	SOLTU	1	1.13477	0.799636	1.15588	0.909711
1422	2.03	3.66	23.6	tr|M1B668|M1B668_SOLTU	Uncharacterized protein OS=Solanum tuberosum OX=4113 PE=4 SV=1	SOLTU	2	0.974088	0.956363	1.06812	1.00143
1423	2.01	2.08	45.1	tr|K7X8C6|K7X8C6_SOLTU	Ubiquitin-conjugating enzyme E2 36 OS=Solanum tuberosum OX=4113 GN=102604957 PE=2 SV=1	SOLTU	1	1.05292	1.26582	0.925501	0.755758
1424	2.03	2.03	44.4	tr|M1A6J5|M1A6J5_SOLTU	Uncharacterized protein OS=Solanum tuberosum OX=4113 PE=4 SV=1	SOLTU	1	0.98032	0.838213	1.04552	1.13594
1425	2.02	25.4	34.1	tr|M1BJD2|M1BJD2_SOLTU	Uncharacterized protein OS=Solanum tuberosum OX=4113 GN=102600114 PE=4 SV=1	SOLTU	18	1.08216	0.358262	1.02396	1.53563
1426	2.01	2.03	10	tr|M1AXK3|M1AXK3_SOLTU	Uncharacterized protein OS=Solanum tuberosum OX=4113 PE=4 SV=1	SOLTU	1	0.865263	1.11974	0.984308	1.03069
1427	2.02	2.8	20.8	tr|M1BTX4|M1BTX4_SOLTU	Uncharacterized protein OS=Solanum tuberosum OX=4113 GN=102590543 PE=4 SV=1	SOLTU	2	1.03596	1.16774	0.902309	0.893995
1428	2.02	2.12	23.7	tr|M1CDE0|M1CDE0_SOLTU	Alpha-galactosidase OS=Solanum tuberosum OX=4113 GN=102601663 PE=3 SV=1	SOLTU	1	1.06777	1.0011	0.930023	1.0011
1429	2.03	2.09	9.3	tr|M1AUJ1|M1AUJ1_SOLTU	Uncharacterized protein OS=Solanum tuberosum OX=4113 GN=102605217 PE=3 SV=1	SOLTU	1	1.00103	0.759401	1.05799	1.18158
1430	2.02	2.1	5.8	tr|M0ZK80|M0ZK80_SOLTU	Uncharacterized protein OS=Solanum tuberosum OX=4113 GN=102577931 PE=4 SV=1	SOLTU	1	1.11864	1.23793	0.833063	0.810373
1431	2.03	2.07	44.8	tr|M1A9Q2|M1A9Q2_SOLTU	Carbonic anhydrase OS=Solanum tuberosum OX=4113 PE=3 SV=1	SOLTU	2	0.870725	0.954745	0.972534	1.202
1432	2.02	2.05	13.3	tr|M1ASA9|M1ASA9_SOLTU	Carboxypeptidase OS=Solanum tuberosum OX=4113 GN=102601568 PE=3 SV=1	SOLTU	1	1.40482	0.330817	1.72035	0.544018
1433	2.03	2.06	9.1	tr|M1BSH9|M1BSH9_SOLTU	Uncharacterized protein OS=Solanum tuberosum OX=4113 PE=4 SV=1	SOLTU	1	1.15756	0.878041	0.927996	1.0364
1434	2.02	2.04	4.3	tr|M1APN1|M1APN1_SOLTU	Uncharacterized protein OS=Solanum tuberosum OX=4113 GN=102601545 PE=4 SV=1	SOLTU	1	0.80141	1.15835	1.34227	0.697971
1435	2.03	2.05	43	tr|M1BSD7|M1BSD7_SOLTU	Uncharacterized protein OS=Solanum tuberosum OX=4113 GN=102593694 PE=4 SV=1	SOLTU	1	1.06532	0.927823	0.99879	1.00806
1436	2.02	2.04	15.9	tr|M1C3L1|M1C3L1_SOLTU	Uncharacterized protein OS=Solanum tuberosum OX=4113 GN=102601782 PE=3 SV=1	SOLTU	1	0.169745	0.669819	1.98573	1.17471
1437	2.01	2.02	19.8	tr|M1APP3|M1APP3_SOLTU	ATP-dependent Clp protease proteolytic subunit OS=Solanum tuberosum OX=4113 GN=102601523 PE=3 SV=1	SOLTU	1	1.03187	0.782722	1.16304	1.02236
1438	2.02	2.04	31.7	tr|M1CDH9|M1CDH9_SOLTU	Uncharacterized protein OS=Solanum tuberosum OX=4113 PE=4 SV=1	SOLTU	1	1.17722	0.777808	0.96137	1.0836
1439	2.03	2.04	18.2	tr|M1C5B7|M1C5B7_SOLTU	Serine/threonine-protein phosphatase OS=Solanum tuberosum OX=4113 GN=102587690 PE=3 SV=1	SOLTU	1	1.0609	1.00386	0.976536	0.958704
1440	2.02	2.04	7.2	tr|M1ABS3|M1ABS3_SOLTU	Uncharacterized protein OS=Solanum tuberosum OX=4113 PE=4 SV=1	SOLTU	1	0.212525	0.641771	0.81538	2.33032
1441	2.02	2.03	12.2	tr|M1CSA7|M1CSA7_SOLTU	Mevalonate kinase OS=Solanum tuberosum OX=4113 GN=102582697 PE=3 SV=1	SOLTU	1	0.706053	1.26127	0.913729	1.11894
1442	2.03	2.04	7.8	tr|M1ACS9|M1ACS9_SOLTU	Uncharacterized protein OS=Solanum tuberosum OX=4113 GN=102597833 PE=4 SV=1	SOLTU	1	1.37551	0.925676	0.942911	0.755901
1443	2.02	2.03	10.3	tr|M1BQG9|M1BQG9_SOLTU	Uncharacterized protein OS=Solanum tuberosum OX=4113 PE=4 SV=1	SOLTU	1	0.807171	1.156	0.647071	1.38976
1444	2.03	2.03	7.2	tr|M1C0B2|M1C0B2_SOLTU	Uncharacterized protein OS=Solanum tuberosum OX=4113 GN=102583609 PE=4 SV=1	SOLTU	1	1.02772	1.01828	0.981523	0.972479
1445	2.02	2.03	9	tr|M0ZRQ4|M0ZRQ4_SOLTU	Glycylpeptide N-tetradecanoyltransferase OS=Solanum tuberosum OX=4113 GN=102582029 PE=3 SV=1	SOLTU	1	1.01808	1.85259	0.510215	0.619118
1446	2.02	2.03	39.4	tr|M1D605|M1D605_SOLTU	Uncharacterized protein OS=Solanum tuberosum OX=4113 PE=4 SV=1	SOLTU	1	0.800161	0.998124	0.861413	1.3403
1447	2.01	2.01	16	tr|M1AYM5|M1AYM5_SOLTU	Uncharacterized protein OS=Solanum tuberosum OX=4113 GN=102594927 PE=4 SV=1	SOLTU	1	1.03539	0.641284	1.15629	1.16703
1448	2.02	2.02	20.6	tr|M1BWD2|M1BWD2_SOLTU	Coatomer subunit epsilon OS=Solanum tuberosum OX=4113 GN=102581548 PE=3 SV=1	SOLTU	1	0.854545	0.779293	1.36681	0.99935
1449	2.03	2.03	30.8	tr|M1ALR2|M1ALR2_SOLTU	Uncharacterized protein OS=Solanum tuberosum OX=4113 GN=102590824 PE=4 SV=1	SOLTU	1	1.10798	1.14956	0.759522	0.982946
1450	2.02	2.02	31.7	tr|M1B8L2|M1B8L2_SOLTU	Uncharacterized protein OS=Solanum tuberosum OX=4113 GN=102601983 PE=4 SV=1	SOLTU	2	1.005	1.005	1.08183	0.908183
1451	2.02	2.02	14.2	RRRRRtr|M1CA93|M1CA93_SOLTU	REVERSED Uncharacterized protein OS=Solanum tuberosum OX=4113 GN=102582173 PE=3 SV=1	SOLTU	1	0.808699	1.24674	0.878525	1.06604
1452	2.02	2.51	9.6	tr|M1ACK9|M1ACK9_SOLTU	Uncharacterized protein OS=Solanum tuberosum OX=4113 PE=4 SV=1	SOLTU	1	1.23606	1.25907	0.831822	0.673049
1453	2.02	2.02	10.2	tr|M1CKV9|M1CKV9_SOLTU	Uncharacterized protein OS=Solanum tuberosum OX=4113 GN=102591549 PE=3 SV=1	SOLTU	1	1.28565	0.171063	1.01183	1.53145
1454	2.02	2.02	10.2	tr|M1A587|M1A587_SOLTU	Uncharacterized protein OS=Solanum tuberosum OX=4113 GN=102578228 PE=4 SV=1	SOLTU	1	1.76558	0.220249	1.65535	0.358828
1455	2.01	2.01	9	tr|M1CWH3|M1CWH3_SOLTU	Uncharacterized protein OS=Solanum tuberosum OX=4113 GN=102583142 PE=3 SV=1	SOLTU	1	1.184	1.16246	0.834388	0.819152
1456	2.02	2.02	4.6	tr|M1CQM5|M1CQM5_SOLTU	Uncharacterized protein OS=Solanum tuberosum OX=4113 GN=102585652 PE=4 SV=1	SOLTU	1	0.981613	1.01848	1.09636	0.903546
1457	2.02	2.02	22.3	tr|M1A2Y2|M1A2Y2_SOLTU	Uncharacterized protein OS=Solanum tuberosum OX=4113 PE=4 SV=1	SOLTU	1	1.18623	0.883343	0.135015	1.79541
1458	2.01	23.3	30	tr|M1AX28|M1AX28_SOLTU	Uncharacterized protein OS=Solanum tuberosum OX=4113 GN=102605963 PE=3 SV=1	SOLTU	10	0.846505	0.911187	1.13663	1.10567
1459	2.01	22.88	41.8	tr|M1AMY0|M1AMY0_SOLTU	Uncharacterized protein OS=Solanum tuberosum OX=4113 PE=4 SV=1	SOLTU	68	0.882511	1.43788	0.526901	1.1527
1460	2.01	15.98	62.2	sp|P62981|RS27A_SOLTU	Ubiquitin-40S ribosomal protein S27a OS=Solanum tuberosum OX=4113 GN=UBI3 PE=2 SV=2	SOLTU	12	1.03548	0.901876	0.99811	1.06454
1461	2.01	8.09	43.1	tr|M1BNI9|M1BNI9_SOLTU	Uncharacterized protein OS=Solanum tuberosum OX=4113 GN=102605529 PE=4 SV=1	SOLTU	5	1.46807	0.926293	1.12397	0.481667
1462	2.01	6.56	26.1	tr|M1AVJ2|M1AVJ2_SOLTU	Fructose-bisphosphate aldolase OS=Solanum tuberosum OX=4113 PE=3 SV=1	SOLTU	3	1.21016	0.821994	1.00656	0.961284
1463	2.02	2.04	11.9	tr|M1AH97|M1AH97_SOLTU	Uncharacterized protein OS=Solanum tuberosum OX=4113 GN=102583799 PE=3 SV=1	SOLTU	1	0.76541	0.999812	1.15855	1.07622
1464	2	19.92	50	tr|O04829|O04829_SOLTU	Ubiquitin extension protein-like protein OS=Solanum tuberosum OX=4113 GN=102593024 PE=2 SV=1	SOLTU	12	1.12256	0.634218	1.30085	0.942374
1465	2.01	6.06	19.3	tr|M1CYF9|M1CYF9_SOLTU	Malic enzyme OS=Solanum tuberosum OX=4113 GN=102589524 PE=3 SV=1	SOLTU	5	0.780887	1.2958	0.603353	1.31996
1466	2	19.73	20.7	tr|M1B4C0|M1B4C0_SOLTU	Uncharacterized protein OS=Solanum tuberosum OX=4113 GN=102583477 PE=3 SV=1	SOLTU	11	0.944298	0.486481	1.55275	1.01647
1467	2.01	6.06	13.8	tr|M1A5N7|M1A5N7_SOLTU	Uncharacterized protein OS=Solanum tuberosum OX=4113 PE=4 SV=1	SOLTU	4	1.47689	0.740181	1.19497	0.587959
1468	2.01	5.79	47.7	tr|M1C755|M1C755_SOLTU	Uncharacterized protein OS=Solanum tuberosum OX=4113 GN=102604069 PE=4 SV=1	SOLTU	3	1.02084	0.914031	1.21605	0.849077
1469	2.01	4.11	17.7	tr|Q38HT9|Q38HT9_SOLTU	DnaJ-like protein OS=Solanum tuberosum OX=4113 GN=102577512 PE=2 SV=1	SOLTU	2	0.816395	0.972534	1.00908	1.202
1470	2.01	2.43	21.2	tr|M1ASX8|M1ASX8_SOLTU	Uncharacterized protein OS=Solanum tuberosum OX=4113 PE=4 SV=1	SOLTU	1	0.712165	1.21509	1.32009	0.752658
1471	2.01	2.27	30.9	tr|M1BCQ4|M1BCQ4_SOLTU	Uncharacterized protein OS=Solanum tuberosum OX=4113 GN=102581420 PE=4 SV=1	SOLTU	1	1.33589	1.13183	0.932798	0.599484
1472	2.01	2.14	27.5	tr|M0ZW28|M0ZW28_SOLTU	Uncharacterized protein OS=Solanum tuberosum OX=4113 GN=102583906 PE=3 SV=1	SOLTU	1	0.812548	0.562072	1.00417	1.62121
1473	2.02	2.03	26.5	tr|M0ZNN0|M0ZNN0_SOLTU	Uncharacterized protein OS=Solanum tuberosum OX=4113 PE=3 SV=1	SOLTU	1	1.23309	0.885151	1.14555	0.736214
1474	2.01	2.07	14.8	tr|M0ZVF7|M0ZVF7_SOLTU	Uncharacterized protein OS=Solanum tuberosum OX=4113 PE=4 SV=1	SOLTU	1	0.7684	1.17381	0.967397	1.09039
1475	2.02	2.02	21.6	tr|M1BBH5|M1BBH5_SOLTU	Non-specific lipid-transfer protein OS=Solanum tuberosum OX=4113 GN=102598725 PE=3 SV=1	SOLTU	1	1.0785	0.913655	1.06855	0.939298
1476	2.01	2.07	9.6	tr|M0ZI03|M0ZI03_SOLTU	Uncharacterized protein OS=Solanum tuberosum OX=4113 GN=102587281 PE=4 SV=1	SOLTU	1	0.211272	1.37032	1.43484	0.983574
1477	2.01	2.04	8.6	tr|M1D6Q4|M1D6Q4_SOLTU	Uncharacterized protein OS=Solanum tuberosum OX=4113 GN=102605445 PE=4 SV=1	SOLTU	1	1.02883	1.0974	1.01008	0.863688
1478	2.01	2.04	9.6	tr|M1BEB1|M1BEB1_SOLTU	Uncharacterized protein OS=Solanum tuberosum OX=4113 GN=102582184 PE=4 SV=1	SOLTU	1	1.28495	0.680578	0.96572	1.06875
1479	2.01	2.03	15.9	RRRRRtr|M1BNR4|M1BNR4_SOLTU	REVERSED Uncharacterized protein OS=Solanum tuberosum OX=4113 GN=102603624 PE=3 SV=1	SOLTU	1	0.946621	1.08691	0.937982	1.02849
1480	2	7.93	46.8	tr|M1A5K0|M1A5K0_SOLTU	Cysteine proteinase inhibitor OS=Solanum tuberosum OX=4113 PE=3 SV=1	SOLTU	10	0.530112	1.17057	1.11788	1.18144
1481	2.01	2.03	15.4	tr|M1C1C6|M1C1C6_SOLTU	Uncharacterized protein OS=Solanum tuberosum OX=4113 GN=102582385 PE=4 SV=1	SOLTU	1	1.14416	0.239063	1.35055	1.26622
1482	2.01	2.03	29.7	sp|P17641|PRS1_SOLTU	Pathogenesis-related protein STH-21 OS=Solanum tuberosum OX=4113 GN=STH-21 PE=2 SV=1	SOLTU	1	1.02537	1.32697	0.970227	0.677438
1483	2.01	3.7	11.2	tr|M1AV74|M1AV74_SOLTU	Uncharacterized protein OS=Solanum tuberosum OX=4113 GN=102583099 PE=4 SV=1	SOLTU	2	1.05543	0.919205	1.02667	0.998702
1484	2.01	2.02	10.6	tr|M1CP57|M1CP57_SOLTU	Uncharacterized protein OS=Solanum tuberosum OX=4113 GN=102579266 PE=3 SV=1	SOLTU	1	0.685694	1.36803	0.787227	1.15905
1485	2.01	2.02	25.6	tr|M1BCD5|M1BCD5_SOLTU	Uncharacterized protein OS=Solanum tuberosum OX=4113 GN=102601948 PE=4 SV=1	SOLTU	1	0.98647	1.87966	0.867132	0.266736
1486	2.01	2.2	9.4	tr|M1BYT5|M1BYT5_SOLTU	Mechanosensitive ion channel protein OS=Solanum tuberosum OX=4113 GN=102579442 PE=3 SV=1	SOLTU	1	1.18456	1.18456	0.890345	0.740535
1487	2.01	2.02	13.9	tr|M0ZUW6|M0ZUW6_SOLTU	Uncharacterized protein OS=Solanum tuberosum OX=4113 GN=102587685 PE=4 SV=1	SOLTU	1	1.19352	1.24974	0.545542	1.0112
1488	2.01	2.15	5.8	tr|M1B2A9|M1B2A9_SOLTU	DNA helicase OS=Solanum tuberosum OX=4113 GN=102596741 PE=3 SV=1	SOLTU	1	0.745698	1.13913	1.36947	0.745698
1489	2.01	2.02	4.5	tr|M1ABG7|M1ABG7_SOLTU	Uncharacterized protein OS=Solanum tuberosum OX=4113 GN=102598440 PE=4 SV=1	SOLTU	1	0.921527	1.03869	1.00109	1.03869
1490	2	4.02	10.3	tr|M0ZY43|M0ZY43_SOLTU	Peroxidase OS=Solanum tuberosum OX=4113 GN=102581043 PE=3 SV=1	SOLTU	2	1.02208	0.804474	1.27499	0.898452
1491	2.01	2.01	23.9	tr|M1A8I6|M1A8I6_SOLTU	Uncharacterized protein OS=Solanum tuberosum OX=4113 PE=4 SV=1	SOLTU	1	0.977059	1.00453	1.02314	0.995272
1492	2.01	2.07	8.7	tr|M1CL36|M1CL36_SOLTU	Phosphoinositide phospholipase C OS=Solanum tuberosum OX=4113 PE=4 SV=1	SOLTU	1	1.00933	1.29431	0.887226	0.809143
1493	2	85.94	89.9	sp|Q3YJT4|PT1K2_SOLTU	Patatin-1-Kuras 2 OS=Solanum tuberosum OX=4113 GN=pat1-k2 PE=1 SV=1	SOLTU	397	1.05424	1.04458	0.88505	1.01613
1494	2.01	2.04	11.8	tr|M1AIW2|M1AIW2_SOLTU	Uncharacterized protein OS=Solanum tuberosum OX=4113 GN=102585217 PE=4 SV=1	SOLTU	1	0.748848	0.542559	1.68432	1.02428
1495	2	55.34	79.6	sp|Q2MY38|PAT13_SOLTU	Patatin-13 OS=Solanum tuberosum OX=4113 PE=2 SV=1	SOLTU	200	0.845491	0.877195	0.961784	1.31553
1496	2	50.2	60	tr|M1CII0|M1CII0_SOLTU	Uncharacterized protein OS=Solanum tuberosum OX=4113 GN=102582778 PE=3 SV=1	SOLTU	32	1.1748	0.891244	0.633817	1.30014
1497	2.01	2.04	10.1	tr|M0ZKT6|M0ZKT6_SOLTU	Uncharacterized protein OS=Solanum tuberosum OX=4113 GN=102586162 PE=4 SV=1	SOLTU	1	0.858485	1.11096	0.898885	1.13167
1498	2	48.8	85.8	tr|M1AKE5|M1AKE5_SOLTU	Uncharacterized protein OS=Solanum tuberosum OX=4113 GN=102604582 PE=1 SV=1	SOLTU	166	0.464113	2.36932	0.464113	0.702457
1499	2	47.73	72.4	tr|M1CVH4|M1CVH4_SOLTU	Catalase OS=Solanum tuberosum OX=4113 PE=3 SV=1	SOLTU	86	1.24181	0.676132	1.38695	0.695108
1500	2	39.49	78.5	tr|M0ZXL7|M0ZXL7_SOLTU	Uncharacterized protein OS=Solanum tuberosum OX=4113 GN=102599168 PE=3 SV=1	SOLTU	40	1.08342	0.934989	1.06368	0.917915
1501	2	2.39	12.4	tr|M0ZVA7|M0ZVA7_SOLTU	Uncharacterized protein OS=Solanum tuberosum OX=4113 PE=4 SV=1	SOLTU	1	1.00629	0.806726	1.07333	1.11365
1502	2	28.3	45.9	sp|P25083|ADT1_SOLTU	ADP,ATP carrier protein, mitochondrial OS=Solanum tuberosum OX=4113 GN=ANT PE=2 SV=1	SOLTU	17	0.85904	0.907861	0.968317	1.26478
1503	2.01	2.03	12.5	tr|M1C539|M1C539_SOLTU	Uncharacterized protein OS=Solanum tuberosum OX=4113 GN=102592777 PE=4 SV=1	SOLTU	2	1.06376	0.860646	0.876592	1.199
1504	2	2.16	7.5	tr|M1CFS3|M1CFS3_SOLTU	Glycosyltransferase OS=Solanum tuberosum OX=4113 PE=3 SV=1	SOLTU	1	1.55733	0.00924057	1.60095	0.832484
1505	2	26.87	56.8	tr|M1CXM3|M1CXM3_SOLTU	Tubulin beta chain OS=Solanum tuberosum OX=4113 PE=3 SV=1	SOLTU	31	1.07971	1.09978	0.826675	0.993838
1506	2.01	2.03	7.5	tr|M0ZVC8|M0ZVC8_SOLTU	Uncharacterized protein OS=Solanum tuberosum OX=4113 GN=102581134 PE=4 SV=1	SOLTU	1	1.00666	1.01598	1.01598	0.961377
1507	2	23.74	37.5	tr|M1CBS3|M1CBS3_SOLTU	Uncharacterized protein OS=Solanum tuberosum OX=4113 GN=102590107 PE=3 SV=1	SOLTU	12	1.15318	0.663638	1.06142	1.12177
1508	2	22.85	87.1	tr|M1B3W0|M1B3W0_SOLTU	Uncharacterized protein OS=Solanum tuberosum OX=4113 PE=4 SV=1	SOLTU	76	1.15378	0.916481	1.25347	0.67627
1509	2.01	2.02	12.1	tr|M0ZND6|M0ZND6_SOLTU	Uncharacterized protein OS=Solanum tuberosum OX=4113 PE=4 SV=1	SOLTU	1	1.06149	1.14269	0.734336	1.06149
1510	2	15.69	57.8	tr|M1CVD3|M1CVD3_SOLTU	60S ribosomal protein L13 OS=Solanum tuberosum OX=4113 GN=102589955 PE=3 SV=1	SOLTU	12	1.32069	0.746088	0.92212	1.0111
1511	2	13.22	61.9	tr|Q38HU6|Q38HU6_SOLTU	ADP-ribosylation factor 1-like protein OS=Solanum tuberosum OX=4113 GN=102577686 PE=2 SV=1	SOLTU	12	0.849392	0.739781	1.19428	1.21655
1512	2	10.66	54.4	sp|Q41435|IP2T_SOLTU	Proteinase inhibitor type-2 T OS=Solanum tuberosum OX=4113 GN=PIN2T PE=2 SV=1	SOLTU	17	0.76682	0.896813	0.674064	1.6623
1513	2.01	2.01	7.8	tr|M0ZRB1|M0ZRB1_SOLTU	Serine/threonine-protein phosphatase 2A 55 kDa regulatory subunit B OS=Solanum tuberosum OX=4113 PE=3 SV=1	SOLTU	1	0.694688	1.10096	1.15291	1.05144
1514	2	8.22	54.9	tr|M1C5A4|M1C5A4_SOLTU	Uncharacterized protein OS=Solanum tuberosum OX=4113 GN=102583185 PE=3 SV=1	SOLTU	4	0.858218	1.15239	0.804668	1.18473
1515	2	2.03	15.6	tr|M1CGK2|M1CGK2_SOLTU	Uncharacterized protein OS=Solanum tuberosum OX=4113 GN=102597632 PE=4 SV=1	SOLTU	2	1.29064	0.988105	0.868557	0.852697
1516	2	7.7	54.6	tr|M1AUH7|M1AUH7_SOLTU	Uncharacterized protein OS=Solanum tuberosum OX=4113 GN=102601976 PE=4 SV=1	SOLTU	4	1.05301	0.883976	0.960388	1.10263
1517	2	6.39	35.7	tr|M1A0P3|M1A0P3_SOLTU	Uncharacterized protein OS=Solanum tuberosum OX=4113 GN=102579337 PE=3 SV=1	SOLTU	3	0.436207	1.59838	0.660184	1.30523
1518	2.01	2.01	9.1	tr|M1BE04|M1BE04_SOLTU	Protein-lysine N-methyltransferase 102587567 OS=Solanum tuberosum OX=4113 GN=102587567 PE=3 SV=1	SOLTU	1	0.836812	0.884344	1.15515	1.12369
1519	2	2.02	10.8	tr|M1D1I8|M1D1I8_SOLTU	Uncharacterized protein OS=Solanum tuberosum OX=4113 GN=102585795 PE=4 SV=1	SOLTU	1	1.13075	1.03124	0.768029	1.06998
1520	2	4.96	27.5	tr|M1A2Z2|M1A2Z2_SOLTU	Peroxidase OS=Solanum tuberosum OX=4113 GN=102589372 PE=3 SV=1	SOLTU	2	1.18675	0.728416	0.951463	1.13337
1521	2	4.87	13.9	tr|M1A2V6|M1A2V6_SOLTU	Uncharacterized protein OS=Solanum tuberosum OX=4113 PE=4 SV=1	SOLTU	3	1.05339	0.934584	1.00601	1.00601
1522	2.01	2.01	18.1	tr|M1CVH3|M1CVH3_SOLTU	Uncharacterized protein OS=Solanum tuberosum OX=4113 GN=102578172 PE=4 SV=1	SOLTU	1	0.916589	0.820726	0.875386	1.3873
1523	2	4.63	22.6	tr|M1AD88|M1AD88_SOLTU	Uncharacterized protein OS=Solanum tuberosum OX=4113 PE=4 SV=1	SOLTU	3	1.0974	1.55731	0.824846	0.52044
1524	2	2.02	38.1	tr|M1AI67|M1AI67_SOLTU	Cytochrome c oxidase subunit 5C OS=Solanum tuberosum OX=4113 GN=102599273 PE=3 SV=1	SOLTU	1	1.0123	0.931803	1.14111	0.914788
1525	2	4.2	11.6	tr|M1BWU4|M1BWU4_SOLTU	Uncharacterized protein OS=Solanum tuberosum OX=4113 GN=102582241 PE=3 SV=1	SOLTU	3	1.32886	1.32886	1.32886	0.0134116
1526	2	4.03	14.4	tr|M1AD17|M1AD17_SOLTU	Uncharacterized protein OS=Solanum tuberosum OX=4113 PE=4 SV=1	SOLTU	2	0.784404	0.943018	1.38844	0.884134
1527	2	4.01	45.1	tr|M0ZPV5|M0ZPV5_SOLTU	40S ribosomal protein S21 OS=Solanum tuberosum OX=4113 GN=102592155 PE=3 SV=1	SOLTU	4	1.02822	0.887346	0.946518	1.13792
1528	2	3.24	46.6	tr|Q3HVN0|Q3HVN0_SOLTU	Ubiquitin-conjugating enzyme family protein-like protein OS=Solanum tuberosum OX=4113 GN=102588901 PE=2 SV=1	SOLTU	2	1.11764	0.879608	1.03827	0.964483
1529	2	3.21	31.7	tr|M1AHP7|M1AHP7_SOLTU	Uncharacterized protein OS=Solanum tuberosum OX=4113 GN=102585767 PE=3 SV=1	SOLTU	2	1.1529	1.16353	0.651338	1.03223
1530	2	2.01	8.1	tr|M1CUK9|M1CUK9_SOLTU	Uncharacterized protein OS=Solanum tuberosum OX=4113 GN=102601433 PE=4 SV=1	SOLTU	1	0.962062	0.962062	1.22238	0.853497
1531	2	2.62	28	tr|M1D4J2|M1D4J2_SOLTU	Uncharacterized protein OS=Solanum tuberosum OX=4113 GN=102600083 PE=4 SV=1	SOLTU	1	1.29594	0.360242	0.896479	1.44734
1532	2	2.29	14.1	tr|M1BN36|M1BN36_SOLTU	Uncharacterized protein OS=Solanum tuberosum OX=4113 GN=102605923 PE=4 SV=1	SOLTU	1	1.07064	1.09053	0.797355	1.04148
1533	2	2.26	6.4	tr|M1BU14|M1BU14_SOLTU	Uncharacterized protein OS=Solanum tuberosum OX=4113 GN=102600994 PE=3 SV=1	SOLTU	1	0.882874	0.741157	1.26446	1.11151
1534	2	2.1	6.9	tr|M1ANT0|M1ANT0_SOLTU	Uncharacterized protein OS=Solanum tuberosum OX=4113 GN=102606041 PE=4 SV=1	SOLTU	1	0.68546	1.72182	1.12715	0.465571
1535	2	2.01	11	tr|M1CKQ7|M1CKQ7_SOLTU	Uncharacterized protein OS=Solanum tuberosum OX=4113 GN=102597848 PE=4 SV=1	SOLTU	1	0.96148	0.736094	1.18831	1.11411
1536	2	2.09	23.6	tr|M1C4Z5|M1C4Z5_SOLTU	Uncharacterized protein OS=Solanum tuberosum OX=4113 GN=102579084 PE=4 SV=1	SOLTU	1	1.20859	0.695471	1.40047	0.695471
1537	2	2.08	8.5	tr|M1AI59|M1AI59_SOLTU	Uncharacterized protein OS=Solanum tuberosum OX=4113 GN=102604407 PE=4 SV=1	SOLTU	1	1.04605	1.10549	0.894464	0.953994
1538	2	2.01	7.4	tr|M1A4T6|M1A4T6_SOLTU	Uncharacterized protein OS=Solanum tuberosum OX=4113 GN=102599002 PE=4 SV=1	SOLTU	1	0.893595	0.861317	1.04515	1.19994
1539	2	2.07	4.6	tr|M0ZVN2|M0ZVN2_SOLTU	Uncharacterized protein OS=Solanum tuberosum OX=4113 GN=102579162 PE=3 SV=1	SOLTU	1	0.914459	1.40982	0.833989	0.841733
1540	2	2.07	21.7	tr|M1CIQ7|M1CIQ7_SOLTU	Uncharacterized protein OS=Solanum tuberosum OX=4113 PE=4 SV=1	SOLTU	1	0.497729	0.826071	1.44875	1.22745
1541	2	2	6.5	tr|M1BW43|M1BW43_SOLTU	Uncharacterized protein OS=Solanum tuberosum OX=4113 PE=4 SV=1	SOLTU	2	1.22403	0.831367	0.981263	0.963345
1542	2	14.05	61.2	tr|M0ZHU8|M0ZHU8_SOLTU	Histone H4 OS=Solanum tuberosum OX=4113 GN=102597419 PE=3 SV=1	SOLTU	10	0.972322	1.0467	1.08599	0.894995
1543	2	2	8.6	tr|M1BWE7|M1BWE7_SOLTU	Uncharacterized protein OS=Solanum tuberosum OX=4113 GN=102586297 PE=4 SV=1	SOLTU	1	1.06829	1.21539	0.95652	0.759806
1544	2	2.05	16.6	tr|M1BQZ2|M1BQZ2_SOLTU	Uncharacterized protein OS=Solanum tuberosum OX=4113 PE=3 SV=1	SOLTU	2	1.18332	0.803775	1.21653	0.796369
1545	2	2.04	9.1	tr|M0ZVA1|M0ZVA1_SOLTU	Uncharacterized protein OS=Solanum tuberosum OX=4113 PE=4 SV=1	SOLTU	1	0.785715	1.52492	1.13569	0.553672
1546	2	2.04	5.7	tr|M1AJY0|M1AJY0_SOLTU	Uncharacterized protein OS=Solanum tuberosum OX=4113 PE=4 SV=1	SOLTU	1	1.31304	1.3623	0.942471	0.382186
1547	2	2.03	12.9	tr|M1CTJ1|M1CTJ1_SOLTU	Uncharacterized protein OS=Solanum tuberosum OX=4113 GN=102580560 PE=4 SV=1	SOLTU	2	0.920058	0.672626	1.37978	1.02754
1548	2	8.41	41.2	tr|M1AHA4|M1AHA4_SOLTU	Uncharacterized protein OS=Solanum tuberosum OX=4113 GN=102587980 PE=4 SV=1	SOLTU	4	0.975311	1.13014	0.873286	1.02127
1549	2	2.03	7.6	tr|M1CC55|M1CC55_SOLTU	Uncharacterized protein OS=Solanum tuberosum OX=4113 GN=102577668 PE=3 SV=1	SOLTU	1	0.739579	0.662214	1.82378	0.774428
1550	2	2.02	12.7	tr|M1B887|M1B887_SOLTU	Uncharacterized protein OS=Solanum tuberosum OX=4113 GN=102583865 PE=4 SV=1	SOLTU	1	1.08636	0.946153	0.920395	1.04709
1551	2	2.02	13.6	tr|M1ANE8|M1ANE8_SOLTU	Uncharacterized protein OS=Solanum tuberosum OX=4113 GN=102580568 PE=4 SV=1	SOLTU	1	1.67496	0.61373	0.887177	0.824131
1552	2	5.84	60.2	tr|M1CMR6|M1CMR6_SOLTU	Uncharacterized protein OS=Solanum tuberosum OX=4113 GN=102583223 PE=4 SV=1	SOLTU	3	0.99888	0.823203	0.99888	1.17904
1553	2	2.02	10.9	tr|M1C861|M1C861_SOLTU	Uncharacterized protein OS=Solanum tuberosum OX=4113 GN=102592417 PE=4 SV=1	SOLTU	1	0.966598	1.04052	0.923167	1.06972
1554	2	2.02	15.2	tr|M1D227|M1D227_SOLTU	Carbonic anhydrase OS=Solanum tuberosum OX=4113 PE=3 SV=1	SOLTU	1	0.393551	0.543217	1.05429	2.00894
1555	2	2	13.2	tr|M1D7G5|M1D7G5_SOLTU	Uncharacterized protein OS=Solanum tuberosum OX=4113 GN=102600005 PE=4 SV=1	SOLTU	1	1.11782	1.02888	0.973541	0.879759
1556	2	2.02	17.2	tr|M1A270|M1A270_SOLTU	Uncharacterized protein OS=Solanum tuberosum OX=4113 GN=102590066 PE=3 SV=1	SOLTU	1	0.0917584	1.45454	1.63952	0.814183
1557	2	2.02	17.2	tr|M1BPS2|M1BPS2_SOLTU	Prefoldin subunit 4 OS=Solanum tuberosum OX=4113 GN=102582738 PE=3 SV=1	SOLTU	1	0.920395	1.27048	0.946197	0.862924
1558	2	2	6.4	tr|M1CL63|M1CL63_SOLTU	AT-hook motif nuclear-localized protein OS=Solanum tuberosum OX=4113 GN=102597116 PE=4 SV=1	SOLTU	1	0.851953	1.13356	1.15462	0.859864
1559	2	2.01	9.9	tr|M1C4Z7|M1C4Z7_SOLTU	Uncharacterized protein OS=Solanum tuberosum OX=4113 GN=102580607 PE=4 SV=1	SOLTU	2	0.801521	1.02781	0.586007	1.58466
1560	2	2.01	15.3	tr|M1AMQ2|M1AMQ2_SOLTU	Uncharacterized protein OS=Solanum tuberosum OX=4113 GN=102599309 PE=3 SV=1	SOLTU	1	1.29825	0.775116	1.09993	0.826702
1561	2	2.24	10.4	tr|M1ABV9|M1ABV9_SOLTU	Uncharacterized protein OS=Solanum tuberosum OX=4113 GN=102590753 PE=3 SV=1	SOLTU	1	1.08664	1.03777	0.946434	0.929152
1562	2	2.01	13.1	tr|M1AF41|M1AF41_SOLTU	Uncharacterized protein OS=Solanum tuberosum OX=4113 GN=102591437 PE=4 SV=1	SOLTU	1	0.837651	1.01638	1.45564	0.690334
1563	2	2.24	7.9	tr|M0ZT28|M0ZT28_SOLTU	Uncharacterized protein OS=Solanum tuberosum OX=4113 PE=4 SV=1	SOLTU	2	0.815209	1.16756	0.902183	1.11504
1564	2	2.01	11.1	tr|M1CQR5|M1CQR5_SOLTU	Uncharacterized protein OS=Solanum tuberosum OX=4113 GN=102590243 PE=4 SV=1	SOLTU	1	1.02957	1.28434	0.781048	0.905039
1565	2	2.01	6.4	tr|M1C2P2|M1C2P2_SOLTU	Uncharacterized protein OS=Solanum tuberosum OX=4113 GN=102601451 PE=3 SV=1	SOLTU	1	1.1602	1.03881	1.04845	0.752545
1566	2	2.01	14.5	tr|M0ZTP6|M0ZTP6_SOLTU	Uncharacterized protein OS=Solanum tuberosum OX=4113 GN=102581237 PE=4 SV=1	SOLTU	1	1.10483	0.989237	0.716656	1.18927
1567	2	2.01	7.9	tr|M1CL17|M1CL17_SOLTU	Uncharacterized protein OS=Solanum tuberosum OX=4113 GN=102580208 PE=3 SV=1	SOLTU	1	0.903632	1.15876	0.870994	1.06661
1568	2	2.01	6	tr|M1AC83|M1AC83_SOLTU	Uncharacterized protein OS=Solanum tuberosum OX=4113 GN=102603540 PE=4 SV=1	SOLTU	1	1.06015	1.31027	0.966829	0.662756
1569	2	2	17.2	tr|M1CDD7|M1CDD7_SOLTU	Transcription elongation factor SPT4 homolog OS=Solanum tuberosum OX=4113 GN=102600981 PE=3 SV=1	SOLTU	1	1.61348	0.894902	0.660307	0.831307
1570	2	2.01	11.1	tr|M1DSS4|M1DSS4_SOLTU	Uncharacterized protein OS=Solanum tuberosum OX=4113 GN=107061878 PE=4 SV=1	SOLTU	1	1.04671	0.981332	0.972335	0.999625
1571	2	2.07	17.6	tr|M0ZNV0|M0ZNV0_SOLTU	Uncharacterized protein OS=Solanum tuberosum OX=4113 GN=102578921 PE=4 SV=1	SOLTU	1	0.931772	0.700323	1.17302	1.19489
1572	2	2.01	22	tr|M1ATB8|M1ATB8_SOLTU	Uncharacterized protein OS=Solanum tuberosum OX=4113 GN=102580146 PE=4 SV=1	SOLTU	1	1.08919	0.98427	1.06931	0.857229
1573	2	2.04	5.6	tr|M1D5H3|M1D5H3_SOLTU	Uncharacterized protein OS=Solanum tuberosum OX=4113 PE=3 SV=1	SOLTU	1	1.0421	0.820197	0.907654	1.23005
1574	2	2.01	27.4	tr|M0ZQX8|M0ZQX8_SOLTU	40S ribosomal protein S30 OS=Solanum tuberosum OX=4113 GN=102582763 PE=3 SV=1	SOLTU	1	1.24896	1.75614	0.0817296	0.913179
1575	2	2	9.7	tr|M1A8D2|M1A8D2_SOLTU	Phosphoinositide phospholipase C OS=Solanum tuberosum OX=4113 PE=4 SV=1	SOLTU	1	0.0168067	2.07086	0.398213	1.51412
1576	2	2.04	17.1	tr|M1D1V1|M1D1V1_SOLTU	Uncharacterized protein OS=Solanum tuberosum OX=4113 PE=3 SV=1	SOLTU	1	1.13046	0.598844	0.834273	1.43642
1577	2	2	18.1	tr|M1A1B3|M1A1B3_SOLTU	Uncharacterized protein OS=Solanum tuberosum OX=4113 PE=4 SV=1	SOLTU	1	1.07582	0.831187	0.945584	1.14741
1578	2	2	11.1	tr|M1BHQ9|M1BHQ9_SOLTU	Uncharacterized protein OS=Solanum tuberosum OX=4113 GN=102599305 PE=4 SV=1	SOLTU	1	0.690787	1.28027	0.736788	1.29216
1579	2	2.04	10.2	tr|M0ZG21|M0ZG21_SOLTU	Uncharacterized protein OS=Solanum tuberosum OX=4113 GN=102581238 PE=4 SV=1	SOLTU	1	1.02521	0.997214	1.02521	0.952358
1580	2	2	20.9	tr|M1ACH3|M1ACH3_SOLTU	Uncharacterized protein OS=Solanum tuberosum OX=4113 PE=4 SV=1	SOLTU	2	1.26527	0.670161	1.16466	0.899908
1581	2	2	13.1	tr|M1A3Z1|M1A3Z1_SOLTU	Uncharacterized protein OS=Solanum tuberosum OX=4113 GN=102588309 PE=3 SV=1	SOLTU	1	1.26622	1.17629	0.728599	0.828895
1582	2	2.03	12.8	tr|M0ZL28|M0ZL28_SOLTU	Uncharacterized protein OS=Solanum tuberosum OX=4113 GN=102592794 PE=4 SV=1	SOLTU	1	1.07924	0.940058	0.881352	1.09935
1583	2	2	18.7	tr|Q38M68|Q38M68_SOLTU	Uncharacterized protein OS=Solanum tuberosum OX=4113 GN=102598711 PE=2 SV=1	SOLTU	1	0.823538	1.62808	0.13045	1.41794
1584	2	2	4.9	tr|M1C9L0|M1C9L0_SOLTU	Uncharacterized protein OS=Solanum tuberosum OX=4113 GN=102598136 PE=4 SV=1	SOLTU	1	1.06886	0.913983	0.948294	1.06886
1585	2	2.02	7.4	tr|M1AQ27|M1AQ27_SOLTU	Uncharacterized protein OS=Solanum tuberosum OX=4113 PE=4 SV=1	SOLTU	1	1.07383	0.9794	1.09379	0.852988
1586	2	2	8.6	tr|M1CIK3|M1CIK3_SOLTU	Uncharacterized protein OS=Solanum tuberosum OX=4113 GN=102581125 PE=4 SV=1	SOLTU	1	0.961452	1.16669	0.901482	0.970379
1587	2	2.02	10.7	tr|M1BPI3|M1BPI3_SOLTU	Uncharacterized protein OS=Solanum tuberosum OX=4113 GN=102603555 PE=4 SV=1	SOLTU	1	1.06883	0.99291	1.04927	0.888988
1588	2	2	5.7	tr|M1A8S9|M1A8S9_SOLTU	Serine/threonine-protein phosphatase 2A 55 kDa regulatory subunit B OS=Solanum tuberosum OX=4113 PE=3 SV=1	SOLTU	1	0.748436	1.46622	0.508364	1.27698
1589	2	2.02	10.9	tr|M1ASJ3|M1ASJ3_SOLTU	Uncharacterized protein OS=Solanum tuberosum OX=4113 GN=102596118 PE=4 SV=1	SOLTU	1	0.964336	1.06717	1.09706	0.871441
1590	2	2	9.2	tr|M1A7G9|M1A7G9_SOLTU	Ubiquitin-fold modifier-conjugating enzyme 1 OS=Solanum tuberosum OX=4113 GN=102595850 PE=3 SV=1	SOLTU	1	1.03928	1.15009	0.921976	0.888652
1591	2	2	86.7	sp|P80268|NUO2_SOLTU	NADH-ubiquinone oxidoreductase 18 kDa subunit (Fragment) OS=Solanum tuberosum OX=4113 PE=1 SV=2	SOLTU	2	1.06314	0.943163	1.09296	0.900739
1592	2	2	13.3	tr|M1CY21|M1CY21_SOLTU	Uncharacterized protein OS=Solanum tuberosum OX=4113 GN=102588048 PE=4 SV=1	SOLTU	1	1.13946	0.699389	0.840799	1.32035
1593	1.96	2	15	tr|M1B853|M1B853_SOLTU	Uncharacterized protein OS=Solanum tuberosum OX=4113 GN=102605196 PE=4 SV=1	SOLTU	1	1.1677	1.08475	0.590617	1.15694
1594	2	2.02	11.2	tr|M1C836|M1C836_SOLTU	Uncharacterized protein OS=Solanum tuberosum OX=4113 PE=4 SV=1	SOLTU	1	1.00855	0.954272	0.981096	1.05608
1595	2	2	20	tr|M1CMH2|M1CMH2_SOLTU	Uncharacterized protein OS=Solanum tuberosum OX=4113 PE=4 SV=1	SOLTU	1	1.35447	0.301846	2.12703	0.216657
1596	2	2.01	6.4	tr|M1CA81|M1CA81_SOLTU	Uncharacterized protein OS=Solanum tuberosum OX=4113 PE=4 SV=1	SOLTU	1	0.575907	1.02879	1.20319	1.19211
1597	2	2	8	tr|M1AA62|M1AA62_SOLTU	Chalcone-flavonone isomerase family protein OS=Solanum tuberosum OX=4113 GN=102592573 PE=3 SV=1	SOLTU	1	0.935245	1.30291	0.885002	0.876847
1598	2	2	22.6	tr|M1A9W3|M1A9W3_SOLTU	Protein transport protein Sec61 subunit beta OS=Solanum tuberosum OX=4113 GN=102592209 PE=3 SV=1	SOLTU	1	0.930512	0.421466	1.4214	1.22662
1599	2	2.01	7.1	tr|M1AT97|M1AT97_SOLTU	Uncharacterized protein OS=Solanum tuberosum OX=4113 GN=102604479 PE=4 SV=1	SOLTU	1	0.949825	1.01305	0.976345	1.06078
1600	2	2	11.2	tr|M0ZW83|M0ZW83_SOLTU	Uncharacterized protein OS=Solanum tuberosum OX=4113 GN=102605813 PE=4 SV=1	SOLTU	1	0.332511	0.663589	1.41218	1.59172
1601	1.91	4.66	25.3	tr|M1CEI7|M1CEI7_SOLTU	Uncharacterized protein OS=Solanum tuberosum OX=4113 GN=102595393 PE=4 SV=1	SOLTU	3	1.36515	0.60139	1.30371	0.729754
1602	2	2	13.4	tr|Q3HVP1|Q3HVP1_SOLTU	V-type proton ATPase proteolipid subunit OS=Solanum tuberosum OX=4113 GN=102592440 PE=2 SV=1	SOLTU	3	1.03763	0.809173	1.0766	1.0766
1603	1.9	1.99	16.6	tr|M1AJ46|M1AJ46_SOLTU	Uncharacterized protein OS=Solanum tuberosum OX=4113 GN=102588481 PE=4 SV=1	SOLTU	1	1.03514	1.08391	0.979423	0.90153
1604	2	2	13.7	tr|M1CX08|M1CX08_SOLTU	Uncharacterized protein OS=Solanum tuberosum OX=4113 GN=102597751 PE=4 SV=1	SOLTU	1	1.22653	0.781006	1.18212	0.81034
1605	2	2	9.2	tr|M1CGU5|M1CGU5_SOLTU	Uncharacterized protein OS=Solanum tuberosum OX=4113 GN=102597437 PE=4 SV=1	SOLTU	1	1.11861	1.02023	0.947705	0.913451
1606	1.89	2.03	12.6	tr|M1BB17|M1BB17_SOLTU	Uncharacterized protein OS=Solanum tuberosum OX=4113 PE=4 SV=1	SOLTU	1	0.941241	0.907212	1.06089	1.09066
1607	2	2	10.3	tr|M1C6U7|M1C6U7_SOLTU	Uncharacterized protein OS=Solanum tuberosum OX=4113 GN=102588482 PE=4 SV=1	SOLTU	1	0.839637	1.35548	0.831951	0.972928
1608	2	2	13.9	tr|M1BSP0|M1BSP0_SOLTU	Uncharacterized protein OS=Solanum tuberosum OX=4113 PE=4 SV=1	SOLTU	1	0.815581	0.962597	1.22307	0.998752
1609	2	2	16.5	tr|M0ZXM4|M0ZXM4_SOLTU	Uncharacterized protein OS=Solanum tuberosum OX=4113 GN=102597966 PE=4 SV=1	SOLTU	1	0.892193	1.338	0.791528	0.978282
1610	2	2	15.7	tr|Q9ZRB5|Q9ZRB5_SOLTU	Ci21B protein OS=Solanum tuberosum OX=4113 GN=ci21B PE=4 SV=1	SOLTU	1	1.01253	1.041	0.915064	1.03141
1611	2	2	5	tr|M1CNB8|M1CNB8_SOLTU	Uncharacterized protein OS=Solanum tuberosum OX=4113 PE=4 SV=1	SOLTU	1	1.16217	0.841855	1.13049	0.865482
1612	2	2	7.1	tr|M1C2I3|M1C2I3_SOLTU	CASP-like protein OS=Solanum tuberosum OX=4113 GN=102602009 PE=3 SV=1	SOLTU	1	0.968822	1.08207	0.925204	1.02391
1613	2	2	11.8	tr|M1BNQ0|M1BNQ0_SOLTU	Uncharacterized protein OS=Solanum tuberosum OX=4113 GN=102600583 PE=4 SV=1	SOLTU	1	0.835238	1.20725	0.866548	1.09096
1614	1.86	1.99	21	tr|M1A7D2|M1A7D2_SOLTU	Peptidylprolyl isomerase OS=Solanum tuberosum OX=4113 GN=102605512 PE=4 SV=1	SOLTU	1	0.988554	0.88512	1.1995	0.926827
1615	2	2	11	tr|M1BDZ9|M1BDZ9_SOLTU	Uncharacterized protein OS=Solanum tuberosum OX=4113 PE=4 SV=1	SOLTU	1	0.972229	0.886612	0.92845	1.21271
1616	2	2	46.4	tr|M1BXL6|M1BXL6_SOLTU	Uncharacterized protein OS=Solanum tuberosum OX=4113 PE=4 SV=1	SOLTU	2	0.974998	1.10924	0.993173	0.922594
1617	1.85	2	21.4	tr|M0ZT62|M0ZT62_SOLTU	Uncharacterized protein OS=Solanum tuberosum OX=4113 GN=102597291 PE=4 SV=1	SOLTU	1	0.963544	1.10631	0.911813	1.01833
1618	2	2	24.2	tr|M1B4S3|M1B4S3_SOLTU	Uncharacterized protein OS=Solanum tuberosum OX=4113 PE=4 SV=1	SOLTU	1	1.42625	0.89163	0.695365	0.986753
1619	2	2	5.6	tr|M1AAI2|M1AAI2_SOLTU	Uncharacterized protein OS=Solanum tuberosum OX=4113 GN=102591890 PE=3 SV=1	SOLTU	3	1.22484	0.93773	1.0282	0.809225
1620	2	2	8	tr|M0ZUC8|M0ZUC8_SOLTU	Uncharacterized protein OS=Solanum tuberosum OX=4113 GN=102596849 PE=3 SV=1	SOLTU	1	1.27864	0.852632	0.658802	1.20992
1621	2	2	10.6	sp|Q93X17|SNAK2_SOLTU	Snakin-2 OS=Solanum tuberosum OX=4113 GN=SN2 PE=1 SV=1	SOLTU	1	0.882581	0.882581	0.899011	1.33583
1622	1.97	4.02	8.8	tr|M1CUA7|M1CUA7_SOLTU	Uncharacterized protein OS=Solanum tuberosum OX=4113 PE=4 SV=1	SOLTU	2	0.490732	0.612109	0.961332	1.93583
1623	1.96	9.1	41.4	tr|M1BU65|M1BU65_SOLTU	Uncharacterized protein OS=Solanum tuberosum OX=4113 PE=4 SV=1	SOLTU	8	0.967885	1.02288	1.03236	0.976873
1624	2	2	5.3	tr|M1ALM1|M1ALM1_SOLTU	Uncharacterized protein OS=Solanum tuberosum OX=4113 GN=102605585 PE=4 SV=1	SOLTU	1	0.864116	0.956231	1.36949	0.810159
1625	1.96	2	8.7	tr|M0ZMW6|M0ZMW6_SOLTU	Dirigent protein OS=Solanum tuberosum OX=4113 GN=102587761 PE=3 SV=1	SOLTU	1	0.881917	1.04099	0.881917	1.19517
1626	2	2	8.8	tr|M0ZIC4|M0ZIC4_SOLTU	Peroxidase OS=Solanum tuberosum OX=4113 GN=102580657 PE=3 SV=1	SOLTU	1	1.53104	0.905735	0.774395	0.78883
1627	1.94	2.49	28.9	tr|M1D4E2|M1D4E2_SOLTU	Uncharacterized protein OS=Solanum tuberosum OX=4113 GN=102603821 PE=4 SV=1	SOLTU	1	0.996751	0.934511	1.05341	1.01533
1628	1.93	7.28	26.9	tr|M1AN74|M1AN74_SOLTU	Uncharacterized protein OS=Solanum tuberosum OX=4113 GN=102597699 PE=4 SV=1	SOLTU	6	0.530067	0.316504	1.44629	1.70714
1629	1.93	2.1	15.8	tr|M1BBC0|M1BBC0_SOLTU	Uncharacterized protein OS=Solanum tuberosum OX=4113 GN=102586706 PE=4 SV=1	SOLTU	2	0.963495	0.990479	1.02775	1.01828
1630	2	2	11.6	tr|M1CGN0|M1CGN0_SOLTU	Uncharacterized protein OS=Solanum tuberosum OX=4113 PE=4 SV=1	SOLTU	1	1.04562	1.00774	1.03597	0.910664
1631	1.92	32.36	57	tr|M1DFM6|M1DFM6_SOLTU	Uncharacterized protein OS=Solanum tuberosum OX=4113 GN=102595924 PE=3 SV=1	SOLTU	23	1.14715	1.12621	1.5546	0.172036
1632	1.77	46.83	41	sp|P30924|GLGB_SOLTU	1,4-alpha-glucan-branching enzyme OS=Solanum tuberosum OX=4113 GN=SBE1 PE=2 SV=2	SOLTU	31	0.499478	1.76415	0.884164	0.852206
1633	1.92	16.04	59.1	tr|M1ASG4|M1ASG4_SOLTU	Uncharacterized protein OS=Solanum tuberosum OX=4113 GN=102587939 PE=4 SV=1	SOLTU	11	0.956216	1.02934	0.956216	1.05823
1634	2	2	7.4	tr|M1A3D4|M1A3D4_SOLTU	Peptidyl-prolyl cis-trans isomerase OS=Solanum tuberosum OX=4113 GN=102586272 PE=3 SV=1	SOLTU	1	1.22735	1.16137	0.864905	0.74638
1635	1.92	2	4.7	tr|K7WVC7|K7WVC7_SOLTU	O-linked GlcNAc transferase OS=Solanum tuberosum OX=4113 GN=102596649 PE=2 SV=1	SOLTU	1	1.20495	0.111983	1.48921	1.19385
1636	1.92	2	17.7	tr|M1AG13|M1AG13_SOLTU	Uncharacterized protein OS=Solanum tuberosum OX=4113 PE=4 SV=1	SOLTU	1	0.816786	0.772805	1.47265	0.937756
1637	2	2	19.7	tr|M1C8N1|M1C8N1_SOLTU	Uncharacterized protein OS=Solanum tuberosum OX=4113 PE=4 SV=1	SOLTU	2	1.23756	0.788046	1.24902	0.725374
1638	1.75	1.86	10.4	tr|M1BPR7|M1BPR7_SOLTU	Uncharacterized protein OS=Solanum tuberosum OX=4113 PE=4 SV=1	SOLTU	1	0.902751	1.24624	0.870188	0.980825
1639	1.89	2.76	7.8	tr|M1CC88|M1CC88_SOLTU	NADPH-protochlorophyllide oxidoreductase OS=Solanum tuberosum OX=4113 GN=102594293 PE=3 SV=1	SOLTU	2	0.745473	1.08748	1.23719	0.929865
1640	2	2	19.4	tr|M1A6J6|M1A6J6_SOLTU	Uncharacterized protein OS=Solanum tuberosum OX=4113 PE=4 SV=1	SOLTU	1	0.997684	1.08383	0.293064	1.62542
1641	1.74	6.24	47.7	tr|M1BCG7|M1BCG7_SOLTU	Uncharacterized protein OS=Solanum tuberosum OX=4113 GN=102587065 PE=3 SV=1	SOLTU	9	1.01692	0.893931	1.13572	0.953425
1642	1.88	3.77	18	tr|M1AY37|M1AY37_SOLTU	Uncharacterized protein OS=Solanum tuberosum OX=4113 GN=102579349 PE=4 SV=1	SOLTU	2	0.997157	0.952271	1.04416	1.00642
1643	1.88	2.04	60.5	tr|M1C5S8|M1C5S8_SOLTU	Uncharacterized protein OS=Solanum tuberosum OX=4113 GN=102580838 PE=4 SV=1	SOLTU	3	1.00342	0.932149	0.994221	1.07021
1644	1.88	2	14.6	tr|M1ABF8|M1ABF8_SOLTU	Uncharacterized protein OS=Solanum tuberosum OX=4113 PE=4 SV=1	SOLTU	1	1.05258	0.708384	1.18646	1.05258
1645	1.87	2.14	25.5	tr|M1C8P1|M1C8P1_SOLTU	Uncharacterized protein OS=Solanum tuberosum OX=4113 GN=102599477 PE=4 SV=1	SOLTU	1	1.0042	0.599513	1.13202	1.26426
1646	1.73	1.91	12	tr|M0ZSD8|M0ZSD8_SOLTU	Uncharacterized protein OS=Solanum tuberosum OX=4113 GN=102596604 PE=4 SV=1	SOLTU	1	1.48665	0.802076	0.673258	1.03802
1647	1.87	2.01	21	tr|M1A3D2|M1A3D2_SOLTU	Trafficking protein particle complex subunit OS=Solanum tuberosum OX=4113 GN=102586597 PE=3 SV=1	SOLTU	1	1.25918	0.353216	1.43245	0.955155
1648	1.87	1.97	18.5	tr|M1CHQ6|M1CHQ6_SOLTU	Uncharacterized protein OS=Solanum tuberosum OX=4113 GN=102595618 PE=4 SV=1	SOLTU	2	0.881528	1.13045	0.857563	1.13045
1649	1.95	2.07	8.5	tr|E1AXT4|E1AXT4_SOLTU	Vacuolar invertase OS=Solanum tuberosum OX=4113 GN=Pain-1 PE=2 SV=1	SOLTU	1	0.677214	1.58008	0.464218	1.27849
1650	1.72	1.8	19.7	RRRRRtr|M1CZ00|M1CZ00_SOLTU	REVERSED Uncharacterized protein OS=Solanum tuberosum OX=4113 PE=4 SV=1	SOLTU	1	0.989937	1.25771	1.00831	0.744034
1651	1.86	2.02	14	tr|M1CLI1|M1CLI1_SOLTU	Uncharacterized protein OS=Solanum tuberosum OX=4113 GN=107062160 PE=4 SV=1	SOLTU	2	0.917198	1.06284	0.875897	1.14407
1652	1.94	2.03	14.7	tr|M1C1I3|M1C1I3_SOLTU	Uncharacterized protein OS=Solanum tuberosum OX=4113 GN=102595528 PE=4 SV=1	SOLTU	1	0.911778	0.954722	1.09621	1.03729
1653	1.85	1.95	21.6	tr|M1AXT6|M1AXT6_SOLTU	Uncharacterized protein OS=Solanum tuberosum OX=4113 GN=102604305 PE=4 SV=1	SOLTU	1	0.929857	1.14934	0.964845	0.955954
1654	1.93	2.05	27.2	tr|M1C2I2|M1C2I2_SOLTU	CASP-like protein OS=Solanum tuberosum OX=4113 GN=102602009 PE=3 SV=1	SOLTU	1	0.988188	0.997308	1.04436	0.970144
1655	1.83	4.45	16.5	tr|M1CDW4|M1CDW4_SOLTU	Uncharacterized protein OS=Solanum tuberosum OX=4113 GN=102591116 PE=3 SV=1	SOLTU	2	1.0186	1.81969	0.570144	0.591558
1656	1.7	1.82	9.5	tr|M1B9H1|M1B9H1_SOLTU	Uncharacterized protein OS=Solanum tuberosum OX=4113 GN=102605714 PE=3 SV=1	SOLTU	2	1.04155	0.835049	1.02262	1.10078
1657	1.82	1.93	23	tr|M1CDM8|M1CDM8_SOLTU	Uncharacterized protein OS=Solanum tuberosum OX=4113 GN=102602925 PE=4 SV=1	SOLTU	1	1.49662	0.623844	0.369019	1.51052
1658	1.82	1.92	14.8	tr|M1D7G6|M1D7G6_SOLTU	Uncharacterized protein OS=Solanum tuberosum OX=4113 GN=102600005 PE=4 SV=1	SOLTU	1	1.14534	1.1039	1.05424	0.696512
1659	1.82	1.91	12.9	tr|M1B5S3|M1B5S3_SOLTU	Uncharacterized protein OS=Solanum tuberosum OX=4113 GN=102581041 PE=3 SV=1	SOLTU	1	1.02429	0.798821	1.04333	1.13356
1660	1.89	2.04	13	tr|M1BWE6|M1BWE6_SOLTU	Uncharacterized protein OS=Solanum tuberosum OX=4113 GN=102586297 PE=4 SV=1	SOLTU	1	0.764401	0.989284	0.989284	1.25703
1661	1.81	10.16	58.9	tr|M1BXI3|M1BXI3_SOLTU	Uncharacterized protein OS=Solanum tuberosum OX=4113 PE=3 SV=1	SOLTU	6	1.06074	0.994495	1.00372	0.941044
1662	1.88	4.86	25.5	tr|M1B1S3|M1B1S3_SOLTU	Uncharacterized protein OS=Solanum tuberosum OX=4113 GN=102585745 PE=4 SV=1	SOLTU	2	1.06511	0.919113	1.01718	0.998602
1663	1.81	1.98	6.7	tr|M1BMR6|M1BMR6_SOLTU	Uncharacterized protein OS=Solanum tuberosum OX=4113 PE=4 SV=1	SOLTU	2	1.0478	0.991494	1.09719	0.863521
1664	1.8	1.95	20.9	tr|M1A0F2|M1A0F2_SOLTU	Uncharacterized protein OS=Solanum tuberosum OX=4113 GN=102591802 PE=3 SV=1	SOLTU	1	1.07727	0.506184	1.09733	1.31922
1665	1.87	1.95	14.7	tr|M1CCF6|M1CCF6_SOLTU	Uncharacterized protein OS=Solanum tuberosum OX=4113 GN=102579680 PE=4 SV=1	SOLTU	2	1.03226	0.924187	0.707635	1.33592
1666	1.79	4.28	49	tr|M0ZI82|M0ZI82_SOLTU	Uncharacterized protein OS=Solanum tuberosum OX=4113 GN=102594809 PE=3 SV=1	SOLTU	2	1.13397	1.56535	0.791807	0.508873
1667	1.79	2.5	27.3	tr|M1A3Z3|M1A3Z3_SOLTU	Uncharacterized protein OS=Solanum tuberosum OX=4113 GN=102586216 PE=4 SV=1	SOLTU	3	0.835116	1.02268	1.09081	1.05139
1668	1.86	1.93	9.7	tr|M1AYC9|M1AYC9_SOLTU	Uncharacterized protein OS=Solanum tuberosum OX=4113 GN=102578177 PE=4 SV=1	SOLTU	1	1.03659	1.11586	0.772015	1.07553
1669	1.79	2.04	8.7	RRRRRtr|M1BJR3|M1BJR3_SOLTU	REVERSED Uncharacterized protein OS=Solanum tuberosum OX=4113 PE=4 SV=1	SOLTU	1	0.601991	0.911091	1.32924	1.15768
1670	1.78	2.89	18.4	tr|M1BT92|M1BT92_SOLTU	Uncharacterized protein OS=Solanum tuberosum OX=4113 GN=102583167 PE=3 SV=1	SOLTU	2	1.04069	0.940373	1.06983	0.949104
1671	1.77	2.3	26.6	tr|M1CTW1|M1CTW1_SOLTU	Uncharacterized protein OS=Solanum tuberosum OX=4113 GN=102593067 PE=4 SV=1	SOLTU	2	0.960893	0.978739	1.06338	0.996984
1672	1.77	1.9	9.7	tr|M1BYV2|M1BYV2_SOLTU	Uncharacterized protein OS=Solanum tuberosum OX=4113 GN=102600647 PE=3 SV=1	SOLTU	1	0.748103	1.52034	0.512752	1.21881
1673	1.77	1.89	16	tr|M1CUU8|M1CUU8_SOLTU	6,7-dimethyl-8-ribityllumazine synthase OS=Solanum tuberosum OX=4113 GN=102603912 PE=3 SV=1	SOLTU	1	1.04474	0.918316	0.837472	1.19947
1674	1.66	1.73	5.5	tr|M0ZTP0|M0ZTP0_SOLTU	Uncharacterized protein OS=Solanum tuberosum OX=4113 GN=102579677 PE=4 SV=1	SOLTU	1	1.29615	0.833025	0.896639	0.974184
1675	1.76	3.97	12.6	tr|M1AA54|M1AA54_SOLTU	Uncharacterized protein OS=Solanum tuberosum OX=4113 PE=4 SV=1	SOLTU	2	0.926016	1.36341	0.926016	0.78456
1676	1.76	2.31	8.9	tr|M1CC25|M1CC25_SOLTU	Uncharacterized protein OS=Solanum tuberosum OX=4113 PE=4 SV=1	SOLTU	1	1.03332	0.851645	1.07212	1.04292
1677	1.76	1.87	14.2	tr|M1BLS8|M1BLS8_SOLTU	Uncharacterized protein OS=Solanum tuberosum OX=4113 PE=4 SV=1	SOLTU	1	1.12703	0.816478	1.05664	0.99985
1678	1.84	2.42	11.9	tr|M1AQJ3|M1AQJ3_SOLTU	Glucose-6-phosphate 1-dehydrogenase OS=Solanum tuberosum OX=4113 PE=3 SV=1	SOLTU	1	0.932675	0.91566	1.06094	1.09072
1679	1.75	1.98	14.9	tr|M1AWM1|M1AWM1_SOLTU	Uncharacterized protein OS=Solanum tuberosum OX=4113 PE=4 SV=1	SOLTU	2	1.10445	0.944359	0.953141	0.998054
1680	1.74	2.32	8.7	RRRRRtr|M1BCI8|M1BCI8_SOLTU	REVERSED Uncharacterized protein OS=Solanum tuberosum OX=4113 GN=102595890 PE=4 SV=1	SOLTU	1	0.769861	0.742013	1.1868	1.30132
1681	1.74	1.85	8.2	tr|M1CV08|M1CV08_SOLTU	Uncharacterized protein OS=Solanum tuberosum OX=4113 PE=4 SV=1	SOLTU	2	0.649852	1.07852	0.913812	1.35782
1682	1.81	1.97	20.6	tr|M1D9C7|M1D9C7_SOLTU	Uncharacterized protein OS=Solanum tuberosum OX=4113 GN=102604196 PE=4 SV=1	SOLTU	2	0.660611	1.25874	0.436516	1.64413
1683	1.73	1.84	15.2	tr|M1C5F4|M1C5F4_SOLTU	Uncharacterized protein OS=Solanum tuberosum OX=4113 GN=102581846 PE=4 SV=1	SOLTU	2	0.940446	0.966817	1.003	1.08974
1684	1.79	4.46	21.4	tr|M1BCJ0|M1BCJ0_SOLTU	Acyl-[acyl-carrier-protein] desaturase OS=Solanum tuberosum OX=4113 GN=102599603 PE=3 SV=1	SOLTU	2	0.840647	0.983156	1.06804	1.10816
1685	1.71	1.85	24	tr|M1D3Q7|M1D3Q7_SOLTU	Uncharacterized protein OS=Solanum tuberosum OX=4113 GN=102579186 PE=4 SV=1	SOLTU	1	1.04054	0.906322	1.00294	1.0502
1686	1.71	1.81	8.5	tr|M1D4K8|M1D4K8_SOLTU	Uncharacterized protein OS=Solanum tuberosum OX=4113 PE=3 SV=1	SOLTU	1	1.01501	0.867899	1.09266	1.02443
1687	1.7	40.21	37.5	tr|M1ACN9|M1ACN9_SOLTU	Uncharacterized protein OS=Solanum tuberosum OX=4113 GN=102577510 PE=4 SV=1	SOLTU	21	1.36456	0.736207	0.901526	0.997705
1688	1.77	5.87	10.8	tr|M1AYC6|M1AYC6_SOLTU	Uncharacterized protein OS=Solanum tuberosum OX=4113 GN=102604588 PE=4 SV=1	SOLTU	3	0.965329	0.896759	1.10834	1.02957
1689	1.7	12.91	46.7	tr|M0ZZE2|M0ZZE2_SOLTU	Uncharacterized protein OS=Solanum tuberosum OX=4113 GN=102601486 PE=3 SV=1	SOLTU	8	0.695624	1.08244	1.40085	0.821085
1690	1.6	1.69	11.7	tr|M1CH87|M1CH87_SOLTU	Uncharacterized protein OS=Solanum tuberosum OX=4113 GN=102589708 PE=4 SV=1	SOLTU	1	0.956417	1.03914	1.03914	0.965298
1691	1.7	1.97	24	tr|M1C0K5|M1C0K5_SOLTU	Imidazole glycerol phosphate synthase hisHF OS=Solanum tuberosum OX=4113 GN=102604045 PE=3 SV=1	SOLTU	2	0.90805	1.12225	0.783632	1.18606
1692	1.7	1.8	10.9	tr|M1D062|M1D062_SOLTU	Uncharacterized protein OS=Solanum tuberosum OX=4113 GN=102581171 PE=4 SV=1	SOLTU	1	0.988466	0.988466	1.00686	1.01621
1693	1.69	2.01	23.3	tr|M0ZFY4|M0ZFY4_SOLTU	ATPase 102598324 OS=Solanum tuberosum OX=4113 GN=102598324 PE=3 SV=1	SOLTU	3	1.06584	0.98099	0.963069	0.990099
1694	1.69	1.9	28.5	tr|M1BBH4|M1BBH4_SOLTU	Uncharacterized protein OS=Solanum tuberosum OX=4113 PE=4 SV=1	SOLTU	2	1.08418	0.910182	1.02589	0.979744
1695	1.74	7.95	42.4	tr|M1C6A5|M1C6A5_SOLTU	Uncharacterized protein OS=Solanum tuberosum OX=4113 GN=102600468 PE=4 SV=1	SOLTU	7	1.01149	0.993088	1.01149	0.983937
1696	1.69	1.79	14.8	tr|M1BU80|M1BU80_SOLTU	Uncharacterized protein OS=Solanum tuberosum OX=4113 PE=4 SV=1	SOLTU	1	1.19153	1.11712	0.946461	0.744893
1697	1.69	1.78	5	tr|M1CSW3|M1CSW3_SOLTU	Uncharacterized protein OS=Solanum tuberosum OX=4113 GN=102586442 PE=4 SV=1	SOLTU	1	0.83805	0.927427	1.18918	1.04534
1698	1.68	2.66	12.3	tr|M1A1K1|M1A1K1_SOLTU	Uncharacterized protein OS=Solanum tuberosum OX=4113 GN=102597340 PE=4 SV=1	SOLTU	2	1.07723	0.964466	1.0287	0.929606
1699	1.68	1.78	8.1	tr|M1DUY3|M1DUY3_SOLTU	Uncharacterized protein OS=Solanum tuberosum OX=4113 PE=4 SV=1	SOLTU	1	1.28978	0.563004	1.32591	0.821305
1700	1.74	1.82	9.1	tr|M1CU92|M1CU92_SOLTU	Uncharacterized protein OS=Solanum tuberosum OX=4113 GN=102591020 PE=4 SV=1	SOLTU	1	1.04892	1.02973	1.04892	0.872429
1701	1.67	1.83	38.2	tr|M1A047|M1A047_SOLTU	Uncharacterized protein OS=Solanum tuberosum OX=4113 GN=102585827 PE=4 SV=1	SOLTU	2	0.901607	1.09402	0.837548	1.16683
1702	1.74	1.82	10.5	tr|M1A6K9|M1A6K9_SOLTU	Uncharacterized protein OS=Solanum tuberosum OX=4113 GN=102600301 PE=4 SV=1	SOLTU	1	1.03355	1.04318	1.01474	0.908533
1703	1.65	6.96	24.4	tr|M1B638|M1B638_SOLTU	Uncharacterized protein OS=Solanum tuberosum OX=4113 PE=4 SV=1	SOLTU	5	1.07974	0.966743	0.931801	1.02171
1704	1.65	1.82	22.5	tr|M1BFR5|M1BFR5_SOLTU	Uncharacterized protein OS=Solanum tuberosum OX=4113 PE=3 SV=1	SOLTU	2	0.963211	0.972087	1.0561	1.0086
1705	1.65	1.82	5.1	tr|M1AWF5|M1AWF5_SOLTU	Purple acid phosphatase OS=Solanum tuberosum OX=4113 GN=102585903 PE=3 SV=1	SOLTU	2	0.961078	0.979038	1.01569	1.0442
1706	1.65	1.78	27.4	tr|M1C452|M1C452_SOLTU	Uncharacterized protein OS=Solanum tuberosum OX=4113 PE=4 SV=1	SOLTU	1	1.0803	0.985225	0.967235	0.967235
1707	1.64	1.78	18.9	tr|M0ZTY1|M0ZTY1_SOLTU	Uncharacterized protein OS=Solanum tuberosum OX=4113 GN=102604916 PE=4 SV=1	SOLTU	1	1.07413	0.918486	0.952863	1.05452
1708	1.64	1.75	49.3	tr|M1BL96|M1BL96_SOLTU	Uncharacterized protein OS=Solanum tuberosum OX=4113 GN=107061245 PE=3 SV=1	SOLTU	1	0.9852	0.976126	0.95841	1.08026
1709	1.64	1.74	13.4	tr|O24391|O24391_SOLTU	Mitochondrial uncoupling protein OS=Solanum tuberosum OX=4113 GN=UCP PE=2 SV=1	SOLTU	1	0.809215	1.30631	0.920548	0.963925
1710	1.7	1.8	25	tr|M1B785|M1B785_SOLTU	Uncharacterized protein OS=Solanum tuberosum OX=4113 PE=4 SV=1	SOLTU	1	1.70183	1.1453	0.423578	0.729302
1711	1.63	1.8	17.7	tr|M1C4X6|M1C4X6_SOLTU	Uncharacterized protein OS=Solanum tuberosum OX=4113 GN=102599141 PE=4 SV=1	SOLTU	1	1.17137	1.04879	0.939065	0.840778
1712	1.62	2.37	19.7	tr|M1DBH4|M1DBH4_SOLTU	Uncharacterized protein OS=Solanum tuberosum OX=4113 GN=102577850 PE=4 SV=1	SOLTU	3	1.14659	0.92772	0.936229	0.989462
1713	1.62	1.79	27.2	tr|M1ARE1|M1ARE1_SOLTU	Uncharacterized protein OS=Solanum tuberosum OX=4113 GN=102587200 PE=3 SV=1	SOLTU	1	1.01537	0.97869	1.11338	0.892558
1714	1.69	1.76	8.7	tr|M1A5R8|M1A5R8_SOLTU	Glycosyltransferase OS=Solanum tuberosum OX=4113 PE=3 SV=1	SOLTU	1	0.891841	0.851718	1.15418	1.10226
1715	1.62	1.71	8.8	tr|M1CLC0|M1CLC0_SOLTU	Uncharacterized protein OS=Solanum tuberosum OX=4113 GN=102585403 PE=4 SV=1	SOLTU	1	0.961554	1.48242	0.785184	0.770847
1716	1.6	3.78	16.8	tr|M1C8M4|M1C8M4_SOLTU	Uncharacterized protein OS=Solanum tuberosum OX=4113 GN=102596028 PE=3 SV=1	SOLTU	2	0.848871	0.760064	1.02059	1.37047
1717	1.59	1.7	20.5	tr|M1BH53|M1BH53_SOLTU	Glycosyltransferase OS=Solanum tuberosum OX=4113 GN=102592699 PE=3 SV=1	SOLTU	1	1.00356	0.866103	1.2066	0.923745
1718	1.58	1.75	18.3	tr|M1DSX3|M1DSX3_SOLTU	Uncharacterized protein OS=Solanum tuberosum OX=4113 GN=102584904 PE=4 SV=1	SOLTU	2	1.07224	0.70191	1.14366	1.08219
1719	1.57	1.7	17	tr|M1AFW4|M1AFW4_SOLTU	Clathrin light chain OS=Solanum tuberosum OX=4113 GN=102585812 PE=3 SV=1	SOLTU	1	1.01763	0.911188	1.16839	0.902792
1720	1.65	1.74	13.2	tr|M0ZJK6|M0ZJK6_SOLTU	RING-type E3 ubiquitin transferase OS=Solanum tuberosum OX=4113 GN=102603918 PE=4 SV=1	SOLTU	1	0.992794	0.965793	1.03011	1.0113
1721	1.5	1.64	16.4	tr|M1AQ69|M1AQ69_SOLTU	Uncharacterized protein OS=Solanum tuberosum OX=4113 GN=102595104 PE=4 SV=1	SOLTU	1	1.02609	0.893734	1.27999	0.800192
1722	1.56	1.74	17.1	tr|M1A0J1|M1A0J1_SOLTU	Uncharacterized protein OS=Solanum tuberosum OX=4113 GN=102604413 PE=3 SV=1	SOLTU	1	0.926294	0.926294	1.04403	1.10339
1723	1.56	1.71	17.6	tr|M1D5X5|M1D5X5_SOLTU	Uncharacterized protein OS=Solanum tuberosum OX=4113 GN=102597587 PE=3 SV=1	SOLTU	1	1.16164	0.841552	0.966249	1.03056
1724	1.55	1.75	13.4	tr|M1CAY1|M1CAY1_SOLTU	Uncharacterized protein OS=Solanum tuberosum OX=4113 GN=102586571 PE=4 SV=1	SOLTU	2	1.05144	0.907435	0.950199	1.09093
1725	1.54	1.66	26.6	tr|M0ZIM7|M0ZIM7_SOLTU	NADH dehydrogenase [ubiquinone] 1 alpha subcomplex subunit 12 OS=Solanum tuberosum OX=4113 GN=102605402 PE=3 SV=1	SOLTU	1	0.999931	0.660669	1.41899	0.920408
1726	1.63	1.71	23.2	tr|M1AP45|M1AP45_SOLTU	Uncharacterized protein OS=Solanum tuberosum OX=4113 GN=102593772 PE=4 SV=1	SOLTU	1	1.05233	0.813102	1.04272	1.09185
1727	1.53	1.63	6.8	tr|M1D297|M1D297_SOLTU	Uncharacterized protein OS=Solanum tuberosum OX=4113 GN=102600482 PE=4 SV=1	SOLTU	1	1.05089	1.42412	0.650919	0.874069
1728	1.5	1.62	13.8	tr|M1C6C2|M1C6C2_SOLTU	Uncharacterized protein OS=Solanum tuberosum OX=4113 GN=102593463 PE=4 SV=1	SOLTU	1	1.03114	0.675033	1.10998	1.18385
1729	1.62	1.7	12.3	tr|M1D061|M1D061_SOLTU	Uncharacterized protein OS=Solanum tuberosum OX=4113 GN=102581171 PE=4 SV=1	SOLTU	1	0.89768	1.02122	1.06928	1.01181
1730	1.49	1.65	22.8	tr|M1D5J8|M1D5J8_SOLTU	Uncharacterized protein OS=Solanum tuberosum OX=4113 GN=102595383 PE=4 SV=1	SOLTU	1	0.895879	1.1919	0.794748	1.11747
1731	1.62	1.7	10.2	tr|M1CS34|M1CS34_SOLTU	Uncharacterized protein OS=Solanum tuberosum OX=4113 GN=102593052 PE=4 SV=1	SOLTU	1	0.828181	0.986662	1.13283	1.05233
1732	1.49	1.64	19.7	tr|M1BT03|M1BT03_SOLTU	Peroxidase OS=Solanum tuberosum OX=4113 GN=102578144 PE=3 SV=1	SOLTU	2	0.865343	1.17271	0.789235	1.17271
1733	1.61	2.44	15.9	tr|M1C817|M1C817_SOLTU	Uncharacterized protein OS=Solanum tuberosum OX=4113 PE=3 SV=1	SOLTU	2	0.970163	1.02533	0.979186	1.02533
1734	1.49	1.6	9.4	tr|M1A7H4|M1A7H4_SOLTU	Uncharacterized protein OS=Solanum tuberosum OX=4113 PE=4 SV=1	SOLTU	1	0.609565	0.993126	1.42232	0.974991
1735	1.42	5.99	32	tr|M1A7Q6|M1A7Q6_SOLTU	Uncharacterized protein OS=Solanum tuberosum OX=4113 PE=4 SV=1	SOLTU	3	1.0556	0.902582	1.10533	0.936483
1736	1.48	1.63	6.7	tr|M1BJF6|M1BJF6_SOLTU	Uncharacterized protein OS=Solanum tuberosum OX=4113 GN=102582603 PE=4 SV=1	SOLTU	1	0.959803	0.26192	2.26044	0.517833
1737	1.6	1.8	7	tr|M0ZT85|M0ZT85_SOLTU	Uncharacterized protein OS=Solanum tuberosum OX=4113 PE=3 SV=1	SOLTU	1	0.912545	0.982231	1.03804	1.06718
1738	1.48	1.57	22.2	tr|M1BQN2|M1BQN2_SOLTU	Uncharacterized protein OS=Solanum tuberosum OX=4113 GN=102598670 PE=4 SV=1	SOLTU	1	1.18762	0.42332	1.45438	0.934689
1739	1.42	1.49	10.2	tr|M1C3D5|M1C3D5_SOLTU	Uncharacterized protein OS=Solanum tuberosum OX=4113 PE=4 SV=1	SOLTU	1	1.0385	1.35644	0.78774	0.817327
1740	1.48	1.57	9.8	RRRRRtr|M1CB74|M1CB74_SOLTU	REVERSED Uncharacterized protein OS=Solanum tuberosum OX=4113 PE=4 SV=1	SOLTU	1	0.368889	1.53784	1.11401	0.979264
1741	1.41	2.6	29.1	tr|M1B661|M1B661_SOLTU	Uncharacterized protein OS=Solanum tuberosum OX=4113 PE=4 SV=1	SOLTU	2	1.07039	0.958371	0.958371	1.01286
1742	1.46	1.55	7.6	tr|M1D284|M1D284_SOLTU	Uncharacterized protein OS=Solanum tuberosum OX=4113 GN=102578316 PE=4 SV=1	SOLTU	1	0.782004	1.02149	0.650433	1.54607
1743	1.46	1.54	4.3	sp|P29757|CYB_SOLTU	Cytochrome b OS=Solanum tuberosum OX=4113 GN=MT-CYB PE=1 SV=4	SOLTU	1	0.393923	0.355891	1.12546	2.12472
1744	1.41	1.51	5.8	tr|M1CNU5|M1CNU5_SOLTU	Uncharacterized protein OS=Solanum tuberosum OX=4113 PE=4 SV=1	SOLTU	1	1.17456	0.915979	0.950317	0.959141
1745	1.43	7.76	26.4	tr|M1CVE4|M1CVE4_SOLTU	Serine hydroxymethyltransferase OS=Solanum tuberosum OX=4113 GN=102596065 PE=3 SV=1	SOLTU	5	1.17324	0.414438	1.20616	1.20616
1746	1.55	1.76	24.1	tr|M0ZQP4|M0ZQP4_SOLTU	Uncharacterized protein OS=Solanum tuberosum OX=4113 GN=102579606 PE=4 SV=1	SOLTU	1	0.965598	1.02992	1.02992	0.974564
1747	1.43	3.77	30.8	tr|M1BIS3|M1BIS3_SOLTU	Ribosomal protein L19 OS=Solanum tuberosum OX=4113 GN=102577496 PE=3 SV=1	SOLTU	3	1.35716	0.904937	0.904937	0.832969
1748	1.43	2.11	13.4	tr|M1AVB2|M1AVB2_SOLTU	Peroxidase OS=Solanum tuberosum OX=4113 PE=3 SV=1	SOLTU	1	1.0008	0.938302	1.08735	0.973544
1749	1.39	1.73	6.6	tr|M1BN37|M1BN37_SOLTU	Uncharacterized protein OS=Solanum tuberosum OX=4113 GN=102605923 PE=4 SV=1	SOLTU	1	0.92304	1.0309	1.07952	0.966534
1750	1.43	1.62	20.3	tr|M0ZSJ5|M0ZSJ5_SOLTU	Uncharacterized protein OS=Solanum tuberosum OX=4113 GN=102580709 PE=4 SV=1	SOLTU	1	1.21142	0.936015	1.22263	0.629931
1751	1.43	1.61	20.1	tr|M1ADW0|M1ADW0_SOLTU	Uncharacterized protein OS=Solanum tuberosum OX=4113 PE=3 SV=1	SOLTU	1	0.65724	0.775779	1.14223	1.42476
1752	1.38	1.48	9.5	tr|M1A3A0|M1A3A0_SOLTU	Uncharacterized protein OS=Solanum tuberosum OX=4113 PE=4 SV=1	SOLTU	1	1.81078	0.65745	1.08109	0.450679
1753	1.42	1.52	29.3	tr|M1CPI8|M1CPI8_SOLTU	Uncharacterized protein OS=Solanum tuberosum OX=4113 GN=102587460 PE=4 SV=1	SOLTU	2	0.801642	0.93743	1.30602	0.954905
1754	1.52	17.42	41.4	tr|M1C0G3|M1C0G3_SOLTU	40S ribosomal protein S8 OS=Solanum tuberosum OX=4113 GN=102593985 PE=3 SV=1	SOLTU	12	1.03228	1.0041	0.95019	1.01343
1755	1.38	1.47	18.9	tr|M1CR44|M1CR44_SOLTU	Uncharacterized protein OS=Solanum tuberosum OX=4113 PE=4 SV=1	SOLTU	1	0.940638	1.31046	0.842268	0.906639
1756	1.41	85.27	71.9	sp|P10691|SUS1_SOLTU	Sucrose synthase OS=Solanum tuberosum OX=4113 PE=2 SV=1	SOLTU	103	0.569629	1.06553	1.2694	1.09544
1757	1.52	1.6	8	tr|M1CJ43|M1CJ43_SOLTU	Mg-protoporphyrin IX chelatase OS=Solanum tuberosum OX=4113 GN=102591731 PE=3 SV=1	SOLTU	1	0.968628	1.0331	0.916486	1.08178
1758	1.38	1.46	35	tr|M1AE31|M1AE31_SOLTU	Uncharacterized protein OS=Solanum tuberosum OX=4113 GN=102591615 PE=4 SV=1	SOLTU	1	1.06981	0.834285	1.12025	0.975657
1759	1.41	1.6	27.7	tr|M0ZPT0|M0ZPT0_SOLTU	Uncharacterized protein OS=Solanum tuberosum OX=4113 GN=102580567 PE=4 SV=1	SOLTU	2	0.921407	1.04821	0.991821	1.03856
1760	1.52	1.6	6.6	tr|M1AWM8|M1AWM8_SOLTU	Uncharacterized protein OS=Solanum tuberosum OX=4113 PE=4 SV=1	SOLTU	1	0.917386	0.670627	0.917386	1.4946
1761	1.41	1.52	18	tr|M1CVX7|M1CVX7_SOLTU	Uncharacterized protein OS=Solanum tuberosum OX=4113 GN=102579886 PE=3 SV=1	SOLTU	1	1.08697	0.718173	1.12773	1.06712
1762	1.47	1.58	8.5	tr|M1C3M3|M1C3M3_SOLTU	Uncharacterized protein OS=Solanum tuberosum OX=4113 GN=102597193 PE=4 SV=1	SOLTU	1	1.21575	0.848891	1.02997	0.905387
1763	1.36	1.51	18.2	tr|M1BK34|M1BK34_SOLTU	Uncharacterized protein OS=Solanum tuberosum OX=4113 PE=3 SV=1	SOLTU	1	1.50899	0.518432	1.16593	0.806647
1764	1.38	1.51	16.7	tr|M1C5D1|M1C5D1_SOLTU	Uncharacterized protein OS=Solanum tuberosum OX=4113 PE=4 SV=1	SOLTU	1	1.05516	0.910551	0.998394	1.03589
1765	1.36	1.5	12	tr|M1BMI5|M1BMI5_SOLTU	Uncharacterized protein OS=Solanum tuberosum OX=4113 PE=4 SV=1	SOLTU	1	1.07304	0.969628	0.969628	0.987703
1766	1.37	1.63	14.1	tr|M1D3N2|M1D3N2_SOLTU	Phenylalanine ammonia-lyase OS=Solanum tuberosum OX=4113 PE=3 SV=1	SOLTU	2	1.79199	0.966809	0.873631	0.367566
1767	1.44	1.58	25.6	tr|M1BPR6|M1BPR6_SOLTU	Uncharacterized protein OS=Solanum tuberosum OX=4113 GN=102588235 PE=4 SV=1	SOLTU	1	0.814339	0.702768	1.09347	1.38942
1768	1.37	1.61	10.1	tr|M1ADQ4|M1ADQ4_SOLTU	Annexin OS=Solanum tuberosum OX=4113 GN=102594355 PE=3 SV=1	SOLTU	1	0.938773	0.99204	1.06793	1.00125
1769	1.35	1.44	15.6	tr|M1CW30|M1CW30_SOLTU	Uncharacterized protein OS=Solanum tuberosum OX=4113 PE=3 SV=1	SOLTU	1	1.19346	0.956737	1.06854	0.781265
1770	1.37	1.46	5.3	tr|M1DUC5|M1DUC5_SOLTU	Uncharacterized protein OS=Solanum tuberosum OX=4113 PE=4 SV=1	SOLTU	1	1.02968	1.19318	0.888573	0.888573
1771	1.36	1.5	27.2	tr|M1B051|M1B051_SOLTU	Uncharacterized protein OS=Solanum tuberosum OX=4113 GN=102597861 PE=3 SV=1	SOLTU	2	1.26199	0.957307	1.27365	0.507048
1772	1.41	1.52	7.6	tr|M1CGW9|M1CGW9_SOLTU	Transmembrane 9 superfamily member OS=Solanum tuberosum OX=4113 GN=102595906 PE=3 SV=1	SOLTU	1	1.13097	1.08006	0.582733	1.20624
1773	1.35	5.78	34.2	tr|M1CN80|M1CN80_SOLTU	Uncharacterized protein OS=Solanum tuberosum OX=4113 GN=102603281 PE=3 SV=1	SOLTU	3	1.17252	0.753564	1.15111	0.922807
1774	1.4	1.57	19.5	tr|M1AYL6|M1AYL6_SOLTU	Uncharacterized protein OS=Solanum tuberosum OX=4113 PE=4 SV=1	SOLTU	1	0.934563	1.05338	1.0153	0.996761
1775	1.33	3.62	42.3	tr|M1B1K7|M1B1K7_SOLTU	Histone H2A OS=Solanum tuberosum OX=4113 GN=102592368 PE=3 SV=1	SOLTU	2	1.03779	0.981938	1.11711	0.863167
1776	1.35	1.49	8.6	tr|M1D1P2|M1D1P2_SOLTU	Uncharacterized protein OS=Solanum tuberosum OX=4113 GN=102586320 PE=4 SV=1	SOLTU	1	0.992242	1.26071	0.921763	0.825287
1777	1.34	7.74	41.2	tr|M0ZM42|M0ZM42_SOLTU	UDP-glucose 6-dehydrogenase OS=Solanum tuberosum OX=4113 GN=102590919 PE=3 SV=1	SOLTU	4	0.967317	0.958525	0.932378	1.14178
1778	1.33	1.4	18.8	tr|M1ADS2|M1ADS2_SOLTU	Uncharacterized protein OS=Solanum tuberosum OX=4113 PE=4 SV=1	SOLTU	1	0.665371	1.27962	0.87715	1.17786
1779	1.33	1.47	17.3	tr|M1BZZ0|M1BZZ0_SOLTU	Uncharacterized protein OS=Solanum tuberosum OX=4113 GN=102579917 PE=4 SV=1	SOLTU	2	0.748722	1.21983	1.06247	0.968969
1780	1.32	7.67	24.5	tr|M1BWT8|M1BWT8_SOLTU	Uncharacterized protein OS=Solanum tuberosum OX=4113 GN=102579690 PE=4 SV=1	SOLTU	4	0.853842	1.06513	1.13609	0.944934
1781	1.32	7.08	59.3	tr|M1AKL9|M1AKL9_SOLTU	Uncharacterized protein OS=Solanum tuberosum OX=4113 PE=3 SV=1	SOLTU	7	0.897809	1.0404	1.0404	1.0214
1782	1.38	1.49	9.1	tr|M1A2N5|M1A2N5_SOLTU	Uncharacterized protein OS=Solanum tuberosum OX=4113 GN=102588244 PE=4 SV=1	SOLTU	1	1.01355	1.07116	0.882843	1.03244
1783	1.32	4	25.6	tr|M1BCM1|M1BCM1_SOLTU	40S ribosomal protein S27 OS=Solanum tuberosum OX=4113 GN=102599917 PE=3 SV=1	SOLTU	3	1.01224	1.08963	0.940303	0.957831
1784	1.32	1.4	2.8	tr|M1B8Q1|M1B8Q1_SOLTU	Uncharacterized protein OS=Solanum tuberosum OX=4113 PE=4 SV=1	SOLTU	1	1.28672	0.932186	0.865928	0.915164
1785	1.32	1.41	47.4	tr|M1CHU9|M1CHU9_SOLTU	Uncharacterized protein OS=Solanum tuberosum OX=4113 GN=102601684 PE=4 SV=1	SOLTU	3	0.942502	0.942502	1.06239	1.0526
1786	1.36	1.61	13.5	tr|M1BVP9|M1BVP9_SOLTU	Uncharacterized protein OS=Solanum tuberosum OX=4113 GN=102595825 PE=3 SV=1	SOLTU	1	1.1848	0.740715	1.07067	1.00381
1787	1.31	1.39	4.1	tr|M1CBL9|M1CBL9_SOLTU	Uncharacterized protein OS=Solanum tuberosum OX=4113 GN=102587923 PE=3 SV=1	SOLTU	1	0.777682	0.821867	1.07358	1.32688
1788	1.36	1.46	13.8	tr|M1A5U0|M1A5U0_SOLTU	Uncharacterized protein OS=Solanum tuberosum OX=4113 GN=102588090 PE=4 SV=1	SOLTU	1	1.00735	0.998021	0.910298	1.08433
1789	1.29	1.38	19.7	tr|M1CW10|M1CW10_SOLTU	Uncharacterized protein OS=Solanum tuberosum OX=4113 GN=102578563 PE=4 SV=1	SOLTU	1	0.964002	1.00008	0.929139	1.10678
1790	1.3	4.49	22.3	tr|M1BB30|M1BB30_SOLTU	Glucose-1-phosphate adenylyltransferase OS=Solanum tuberosum OX=4113 GN=102600909 PE=3 SV=1	SOLTU	4	1.0391	1.0391	0.965352	0.956457
1791	1.3	1.57	8.2	tr|M1CF07|M1CF07_SOLTU	Pyruvate kinase OS=Solanum tuberosum OX=4113 GN=102604947 PE=3 SV=1	SOLTU	1	0.886643	1.16885	0.963277	0.981234
1792	1.35	1.48	13.6	tr|M1B4H3|M1B4H3_SOLTU	Uncharacterized protein OS=Solanum tuberosum OX=4113 GN=102601214 PE=4 SV=1	SOLTU	2	1.02527	1.02527	0.961237	0.988216
1793	1.28	1.42	26.1	tr|M1CLH2|M1CLH2_SOLTU	Uncharacterized protein OS=Solanum tuberosum OX=4113 GN=102603202 PE=3 SV=1	SOLTU	1	1.10118	0.899273	0.985936	1.01361
1794	1.3	1.39	18.5	RRRRRsp|Q00652|CPI9_SOLTU	REVERSED Cysteine protease inhibitor 9 OS=Solanum tuberosum OX=4113 PE=2 SV=1	SOLTU	1	1.60472	0.662801	0.42208	1.3104
1795	1.28	1.39	5	tr|M1B546|M1B546_SOLTU	Uncharacterized protein OS=Solanum tuberosum OX=4113 PE=4 SV=1	SOLTU	1	1.08184	1.07192	1.03313	0.813107
1796	1.29	1.42	13.6	tr|M1CSB5|M1CSB5_SOLTU	Uncharacterized protein OS=Solanum tuberosum OX=4113 PE=4 SV=1	SOLTU	1	1.3575	0.233733	1.08824	1.32052
1797	1.34	1.7	42.9	tr|M1CZL5|M1CZL5_SOLTU	Uncharacterized protein OS=Solanum tuberosum OX=4113 GN=102605425 PE=3 SV=1	SOLTU	1	0.979028	0.988091	0.979028	1.05385
1798	1.29	1.4	27.9	tr|M1ALW9|M1ALW9_SOLTU	Uncharacterized protein OS=Solanum tuberosum OX=4113 GN=102589731 PE=4 SV=1	SOLTU	1	0.97694	1.03249	0.97694	1.01363
1799	1.28	2.1	15.3	tr|M1C6D7|M1C6D7_SOLTU	ATP-dependent 6-phosphofructokinase OS=Solanum tuberosum OX=4113 GN=PFK PE=3 SV=1	SOLTU	1	1.18359	1.1303	0.796531	0.889581
1800	1.28	1.94	11.1	tr|M1CEE7|M1CEE7_SOLTU	Uncharacterized protein OS=Solanum tuberosum OX=4113 PE=4 SV=1	SOLTU	2	1.13122	0.923694	1.01282	0.932271
1801	1.28	1.49	16.9	tr|M1BGF6|M1BGF6_SOLTU	Uncharacterized protein OS=Solanum tuberosum OX=4113 GN=102580747 PE=3 SV=1	SOLTU	1	1.07432	0.901774	1.02592	0.997979
1802	1.32	1.4	16.1	tr|M0ZGQ9|M0ZGQ9_SOLTU	Uncharacterized protein OS=Solanum tuberosum OX=4113 GN=102582792 PE=3 SV=1	SOLTU	1	1.00801	0.980487	0.936408	1.0751
1803	1.28	1.37	9.2	tr|M1B6G0|M1B6G0_SOLTU	Uncharacterized protein OS=Solanum tuberosum OX=4113 GN=102589505 PE=4 SV=1	SOLTU	1	0.945641	0.801205	1.13696	1.1162
1804	1.28	1.37	6.5	RRRRRtr|M1BXN7|M1BXN7_SOLTU	REVERSED Uncharacterized protein OS=Solanum tuberosum OX=4113 GN=102599713 PE=4 SV=1	SOLTU	1	0.249985	0.805348	0.557035	2.38763
1805	1.31	1.48	7.4	tr|M1B1Y2|M1B1Y2_SOLTU	Uncharacterized protein OS=Solanum tuberosum OX=4113 PE=4 SV=1	SOLTU	3	1.09678	0.946544	1.01885	0.937822
1806	1.23	22.13	45.6	sp|P37225|MAON_SOLTU	NAD-dependent malic enzyme 59 kDa isoform, mitochondrial OS=Solanum tuberosum OX=4113 PE=1 SV=1	SOLTU	13	1.08209	0.996046	1.06232	0.85955
1807	1.28	1.37	3.1	tr|M1A0U7|M1A0U7_SOLTU	Uncharacterized protein OS=Solanum tuberosum OX=4113 GN=102587736 PE=4 SV=1	SOLTU	1	0.543793	1.64233	0.886064	0.927816
1808	1.23	15.19	43.4	tr|M1AB35|M1AB35_SOLTU	Uncharacterized protein OS=Solanum tuberosum OX=4113 GN=102580973 PE=4 SV=1	SOLTU	10	0.786464	1.05593	0.911227	1.24638
1809	1.31	1.39	19.2	tr|M1BJT8|M1BJT8_SOLTU	Uncharacterized protein OS=Solanum tuberosum OX=4113 GN=102588399 PE=3 SV=1	SOLTU	1	0.964014	1.01886	0.879242	1.13788
1810	1.26	1.35	19.3	tr|M0ZG93|M0ZG93_SOLTU	Mitogen-activated protein kinase OS=Solanum tuberosum OX=4113 GN=102580899 PE=2 SV=1	SOLTU	1	1.41638	1.15658	0.400985	1.02606
1811	1.3	1.44	11.8	tr|M1C7M2|M1C7M2_SOLTU	Uncharacterized protein OS=Solanum tuberosum OX=4113 GN=102579002 PE=4 SV=1	SOLTU	1	1.46184	0.545602	0.913867	1.07869
1812	1.25	1.34	17.9	tr|M1AFM3|M1AFM3_SOLTU	Uncharacterized protein OS=Solanum tuberosum OX=4113 GN=102585684 PE=4 SV=1	SOLTU	1	1.15304	0.874652	0.775953	1.19635
1813	1.23	1.3	19.1	tr|M1AFM2|M1AFM2_SOLTU	Uncharacterized protein OS=Solanum tuberosum OX=4113 GN=102585684 PE=4 SV=1	SOLTU	1	1.09436	0.961968	1.07437	0.869301
1814	1.23	1.32	21.3	tr|M0ZHA3|M0ZHA3_SOLTU	Uncharacterized protein OS=Solanum tuberosum OX=4113 GN=102583757 PE=4 SV=1	SOLTU	1	1.18261	0.856731	0.930683	1.02997
1815	1.22	8	25.3	tr|M1CK72|M1CK72_SOLTU	Pyruvate dehydrogenase E1 component subunit beta OS=Solanum tuberosum OX=4113 PE=4 SV=1	SOLTU	4	0.90875	0.925732	1.0628	1.10272
1816	1.29	1.38	7.3	tr|M1A3Z7|M1A3Z7_SOLTU	Uncharacterized protein OS=Solanum tuberosum OX=4113 GN=102585209 PE=4 SV=1	SOLTU	1	1.0186	0.912084	1.09652	0.972786
1817	1.22	1.59	17.7	tr|M1BC44|M1BC44_SOLTU	Beta-hexosaminidase OS=Solanum tuberosum OX=4113 GN=102599076 PE=3 SV=1	SOLTU	1	1.00667	0.970203	1.03484	0.988289
1818	1.28	1.41	8.6	tr|M1AM89|M1AM89_SOLTU	Uncharacterized protein OS=Solanum tuberosum OX=4113 PE=3 SV=1	SOLTU	1	0.73363	0.747232	0.775307	1.74383
1819	1.22	1.29	10.3	tr|M1BCI1|M1BCI1_SOLTU	Uncharacterized protein OS=Solanum tuberosum OX=4113 GN=102592921 PE=4 SV=1	SOLTU	1	0.80138	0.981324	1.35467	0.862627
1820	1.28	1.38	53.1	tr|M1CWN4|M1CWN4_SOLTU	Uncharacterized protein OS=Solanum tuberosum OX=4113 GN=102584927 PE=4 SV=1	SOLTU	1	0.969528	0.996781	0.96073	1.07296
1821	1.21	128.21	77	sp|P37831|LOX11_SOLTU	Linoleate 9S-lipoxygenase 1 OS=Solanum tuberosum OX=4113 GN=LOX1.1 PE=2 SV=1	SOLTU	217	0.910377	0.92731	1.20017	0.96214
1822	1.21	1.37	11.5	tr|M1D6N4|M1D6N4_SOLTU	Uncharacterized protein OS=Solanum tuberosum OX=4113 GN=102591367 PE=4 SV=1	SOLTU	1	1.05015	0.615517	1.32213	1.0122
1823	1.21	1.35	11.3	tr|M0ZV97|M0ZV97_SOLTU	Alpha-galactosidase OS=Solanum tuberosum OX=4113 GN=102582623 PE=3 SV=1	SOLTU	2	1.08873	0.913883	0.781469	1.21592
1824	1.2	1.28	7.3	tr|M1AL37|M1AL37_SOLTU	Uncharacterized protein OS=Solanum tuberosum OX=4113 GN=102596531 PE=4 SV=1	SOLTU	1	0.619803	1.1384	0.847733	1.39407
1825	1.19	1.32	27.4	tr|M1BIV0|M1BIV0_SOLTU	Tubulin-specific chaperone A OS=Solanum tuberosum OX=4113 GN=102586133 PE=3 SV=1	SOLTU	1	0.943118	0.721998	1.10301	1.23187
1826	1.19	1.29	43.3	tr|M1CNC4|M1CNC4_SOLTU	Uncharacterized protein OS=Solanum tuberosum OX=4113 GN=102594547 PE=4 SV=1	SOLTU	1	0.922582	1.00222	0.96606	1.10914
1827	1.18	1.74	15.2	tr|M1CMF9|M1CMF9_SOLTU	Adenylosuccinate lyase OS=Solanum tuberosum OX=4113 GN=102585452 PE=3 SV=1	SOLTU	1	0.80193	0.847449	1.15905	1.19158
1828	1.19	1.28	45.2	tr|M0ZLP1|M0ZLP1_SOLTU	Uncharacterized protein OS=Solanum tuberosum OX=4113 GN=102583239 PE=4 SV=1	SOLTU	1	0.974597	0.939291	1.12931	0.9568
1829	1.17	1.34	18.9	tr|M0ZS08|M0ZS08_SOLTU	Uncharacterized protein OS=Solanum tuberosum OX=4113 GN=102602342 PE=4 SV=1	SOLTU	1	0.978837	0.978837	0.978837	1.06349
1830	1.17	1.28	14	tr|M0ZKM5|M0ZKM5_SOLTU	Uncharacterized protein OS=Solanum tuberosum OX=4113 PE=3 SV=1	SOLTU	1	1.14094	0.668758	1.05988	1.13042
1831	1.25	1.43	13.7	tr|M1B6Z5|M1B6Z5_SOLTU	Uncharacterized protein OS=Solanum tuberosum OX=4113 PE=4 SV=1	SOLTU	1	0.960422	1.06282	1.03387	0.942885
1832	1.17	1.26	15.6	tr|M1BK35|M1BK35_SOLTU	Uncharacterized protein OS=Solanum tuberosum OX=4113 PE=3 SV=1	SOLTU	1	0.957398	1.10938	0.993303	0.939916
1833	1.25	1.37	10.8	tr|M1AUT7|M1AUT7_SOLTU	Uncharacterized protein OS=Solanum tuberosum OX=4113 GN=102604696 PE=4 SV=1	SOLTU	1	1.01152	0.931007	1.10911	0.948362
1834	1.16	1.54	18	tr|M0ZU86|M0ZU86_SOLTU	Uncharacterized protein OS=Solanum tuberosum OX=4113 GN=102583725 PE=4 SV=1	SOLTU	1	0.881528	0.873436	0.873436	1.3716
1835	1.18	1.42	13.8	tr|M1AQ65|M1AQ65_SOLTU	Uncharacterized protein OS=Solanum tuberosum OX=4113 PE=4 SV=1	SOLTU	4	0.93173	1.08969	1.00295	0.975634
1836	1.16	1.29	9.9	tr|M1CF54|M1CF54_SOLTU	Uncharacterized protein OS=Solanum tuberosum OX=4113 PE=4 SV=1	SOLTU	1	0.922274	0.725953	1.07862	1.27316
1837	1.16	1.24	13.5	tr|M1AB40|M1AB40_SOLTU	Uncharacterized protein OS=Solanum tuberosum OX=4113 PE=4 SV=1	SOLTU	1	0.914139	0.788946	1.01157	1.28535
1838	1.15	5.63	35.5	tr|M1B672|M1B672_SOLTU	Uncharacterized protein OS=Solanum tuberosum OX=4113 GN=102602353 PE=4 SV=1	SOLTU	6	1.23558	0.945932	1.12686	0.691623
1839	1.15	4.68	12.7	tr|M1BC24|M1BC24_SOLTU	Phospho-2-dehydro-3-deoxyheptonate aldolase OS=Solanum tuberosum OX=4113 PE=3 SV=1	SOLTU	4	1.17466	0.959201	0.924453	0.941686
1840	1.15	3.99	28.3	tr|M0ZGB8|M0ZGB8_SOLTU	Reticulon-like protein OS=Solanum tuberosum OX=4113 GN=102588292 PE=4 SV=1	SOLTU	2	1.04866	1.30811	0.832962	0.810274
1841	1.15	1.33	8.2	tr|M1C2V9|M1C2V9_SOLTU	3-hydroxy-3-methylglutaryl coenzyme A synthase OS=Solanum tuberosum OX=4113 GN=102601874 PE=3 SV=1	SOLTU	2	1.16255	0.789568	0.906554	1.14132
1842	1.15	1.25	16.5	tr|M1D5E5|M1D5E5_SOLTU	Uncharacterized protein OS=Solanum tuberosum OX=4113 GN=102578801 PE=4 SV=1	SOLTU	1	0.865243	1.04988	0.975312	1.10957
1843	1.15	1.23	6.4	tr|M1CQI8|M1CQI8_SOLTU	Uncharacterized protein OS=Solanum tuberosum OX=4113 GN=102589594 PE=4 SV=1	SOLTU	1	0.945273	1.12598	1.10548	0.823265
1844	1.15	1.23	2.9	tr|M1A273|M1A273_SOLTU	Uncharacterized protein OS=Solanum tuberosum OX=4113 PE=3 SV=1	SOLTU	2	0.998499	1.13591	1.11512	0.750469
1845	1.21	1.47	10.1	tr|M1AXY0|M1AXY0_SOLTU	Uncharacterized protein OS=Solanum tuberosum OX=4113 GN=102600595 PE=3 SV=1	SOLTU	2	1.3337	0.632474	1.11958	0.914244
1846	1.13	1.21	6.5	tr|M1C108|M1C108_SOLTU	Uncharacterized protein OS=Solanum tuberosum OX=4113 GN=102599038 PE=4 SV=1	SOLTU	1	1.17038	1.21427	0.444978	1.17038
1847	1.15	1.22	17.4	tr|M1CZA5|M1CZA5_SOLTU	Uncharacterized protein OS=Solanum tuberosum OX=4113 GN=102587502 PE=4 SV=1	SOLTU	1	0.780115	1.16991	0.731325	1.31865
1848	1.21	1.33	17.9	tr|M1CKR5|M1CKR5_SOLTU	Serine/threonine-protein phosphatase OS=Solanum tuberosum OX=4113 GN=102600476 PE=3 SV=1	SOLTU	2	0.945673	1.02746	0.999409	1.02746
1849	1.14	1.25	5.8	tr|M0ZP80|M0ZP80_SOLTU	Uncharacterized protein OS=Solanum tuberosum OX=4113 PE=4 SV=1	SOLTU	1	1.07549	0.87022	1.03661	1.01768
1850	1.14	1.22	7.6	tr|M1CF76|M1CF76_SOLTU	Uncharacterized protein OS=Solanum tuberosum OX=4113 GN=102602480 PE=3 SV=1	SOLTU	1	1.04984	1.00263	1.04984	0.897686
1851	1.14	1.21	25	tr|M1A9Q6|M1A9Q6_SOLTU	Uncharacterized protein OS=Solanum tuberosum OX=4113 PE=4 SV=1	SOLTU	2	1.0039	0.923994	0.842733	1.22937
1852	1.13	2.23	17.2	tr|M1AUM3|M1AUM3_SOLTU	Uncharacterized protein OS=Solanum tuberosum OX=4113 PE=3 SV=1	SOLTU	2	0.938124	1.04777	1.06727	0.946835
1853	1.11	2.49	20.2	tr|M0ZJY9|M0ZJY9_SOLTU	Uncharacterized protein OS=Solanum tuberosum OX=4113 GN=102595667 PE=3 SV=1	SOLTU	3	0.998947	1.04609	0.927983	1.02698
1854	1.13	1.21	8.8	tr|M1ARW6|M1ARW6_SOLTU	Uncharacterized protein OS=Solanum tuberosum OX=4113 GN=102590621 PE=4 SV=1	SOLTU	2	0.880822	1.46182	1.29686	0.36049
1855	1.13	1.2	11.5	tr|M1A1Y3|M1A1Y3_SOLTU	Uncharacterized protein OS=Solanum tuberosum OX=4113 GN=102604907 PE=4 SV=1	SOLTU	1	0.904268	1.02872	1.04778	1.01924
1856	1.12	1.58	6.7	tr|M1AED8|M1AED8_SOLTU	Uncharacterized protein OS=Solanum tuberosum OX=4113 GN=102598559 PE=4 SV=1	SOLTU	2	1.10831	0.89676	1.09817	0.89676
1857	1.19	1.34	25.4	tr|M1D596|M1D596_SOLTU	Uncharacterized protein OS=Solanum tuberosum OX=4113 PE=3 SV=1	SOLTU	1	1.03691	0.981173	1.02746	0.954449
1858	1.08	1.52	11.8	tr|M1B9S6|M1B9S6_SOLTU	Uncharacterized protein OS=Solanum tuberosum OX=4113 GN=102580486 PE=4 SV=1	SOLTU	3	0.728782	1.22073	0.51362	1.53687
1859	1.12	1.2	41.7	sp|P46270|QCR9_SOLTU	Cytochrome b-c1 complex subunit 9 OS=Solanum tuberosum OX=4113 PE=1 SV=1	SOLTU	1	0.975943	0.958083	1.09003	0.975943
1860	1.11	1.24	16	tr|M1CFH4|M1CFH4_SOLTU	Uncharacterized protein OS=Solanum tuberosum OX=4113 GN=102578867 PE=4 SV=1	SOLTU	1	0.683049	1.55043	1.2896	0.476923
1861	1.11	1.22	24.3	tr|M1A0K6|M1A0K6_SOLTU	Signal recognition particle 9 kDa protein OS=Solanum tuberosum OX=4113 GN=102597552 PE=3 SV=1	SOLTU	1	1.15403	0.875398	0.908328	1.06225
1862	1.18	1.29	7.9	tr|M1ASA8|M1ASA8_SOLTU	Uncharacterized protein OS=Solanum tuberosum OX=4113 GN=102600654 PE=4 SV=1	SOLTU	2	1.495	0.806561	0.884384	0.814051
1863	1.08	1.15	6.1	tr|M1C5U8|M1C5U8_SOLTU	Uncharacterized protein OS=Solanum tuberosum OX=4113 GN=102593336 PE=4 SV=1	SOLTU	1	1.02046	1.02988	1.10868	0.84099
1864	1.11	1.19	9.3	tr|K9MBJ7|K9MBJ7_SOLTU	Beta-1,3-glucanase 14 OS=Solanum tuberosum OX=4113 GN=B13G_14 PE=2 SV=1	SOLTU	2	0.574188	1.24456	1.21069	0.970568
1865	1.1	7.46	38.9	tr|M1CNI9|M1CNI9_SOLTU	Uncharacterized protein OS=Solanum tuberosum OX=4113 GN=102591326 PE=4 SV=1	SOLTU	4	1.52735	0.954845	1.12702	0.390785
1866	1.07	1.18	27.1	tr|M1BKR8|M1BKR8_SOLTU	Uncharacterized protein OS=Solanum tuberosum OX=4113 GN=102578673 PE=3 SV=1	SOLTU	1	1.03003	0.856799	1.12948	0.983695
1867	1.1	1.42	13	tr|M1B064|M1B064_SOLTU	Uncharacterized protein OS=Solanum tuberosum OX=4113 PE=3 SV=1	SOLTU	0	1.05796	1.01963	1.00101	0.921404
1868	1.09	14.95	81.1	sp|P56337|IF5A5_SOLTU	Eukaryotic translation initiation factor 5A-5 OS=Solanum tuberosum OX=4113 GN=EIF5A5 PE=2 SV=1	SOLTU	9	1.16997	0.65488	1.51419	0.66096
1869	1.07	1.13	5.4	tr|M1CSE0|M1CSE0_SOLTU	Signal peptidase complex subunit 3 OS=Solanum tuberosum OX=4113 GN=102584347 PE=3 SV=1	SOLTU	1	1.21992	0.996156	0.900181	0.883744
1870	1.09	1.16	6.6	sp|P33191|TUB8_SOLTU	Induced stolen tip protein TUB8 (Fragment) OS=Solanum tuberosum OX=4113 GN=TUB8 PE=2 SV=1	SOLTU	1	1.23115	0.851696	1.03347	0.883685
1871	1.17	1.25	15.8	tr|M1B524|M1B524_SOLTU	Uncharacterized protein OS=Solanum tuberosum OX=4113 GN=102605316 PE=4 SV=1	SOLTU	1	1.15835	1.01822	0.903294	0.920132
1872	1.07	5.59	32.5	tr|M0ZPM8|M0ZPM8_SOLTU	Uncharacterized protein OS=Solanum tuberosum OX=4113 GN=102602004 PE=4 SV=1	SOLTU	6	1.08278	0.756026	1.20938	0.951814
1873	1.16	1.24	15.5	tr|M0ZZS3|M0ZZS3_SOLTU	Uncharacterized protein OS=Solanum tuberosum OX=4113 PE=4 SV=1	SOLTU	1	0.764841	0.210662	1.80114	1.22335
1874	1.07	3.23	30.7	tr|M1CSJ1|M1CSJ1_SOLTU	Uncharacterized protein OS=Solanum tuberosum OX=4113 PE=4 SV=1	SOLTU	2	1.23957	1.23957	0.949021	0.571837
1875	1.15	33.55	64	tr|M1ARQ6|M1ARQ6_SOLTU	Tubulin beta chain OS=Solanum tuberosum OX=4113 GN=102585315 PE=3 SV=1	SOLTU	34	1.05384	0.988031	0.884655	1.07348
1876	1.05	1.27	11.1	tr|M1BNV6|M1BNV6_SOLTU	Uncharacterized protein OS=Solanum tuberosum OX=4113 GN=102581478 PE=4 SV=1	SOLTU	2	0.523714	0.427668	0.885404	2.16321
1877	1.05	1.16	21	tr|M1BJT9|M1BJT9_SOLTU	Uncharacterized protein OS=Solanum tuberosum OX=4113 GN=102588399 PE=4 SV=1	SOLTU	1	1.01923	0.904212	1.13838	0.938174
1878	1.15	13.93	35.9	tr|M1C8J5|M1C8J5_SOLTU	Uncharacterized protein OS=Solanum tuberosum OX=4113 GN=102578762 PE=3 SV=1	SOLTU	8	0.935185	0.970263	0.970263	1.12429
1879	1.05	1.12	18.3	tr|M1CBG1|M1CBG1_SOLTU	Uncharacterized protein OS=Solanum tuberosum OX=4113 GN=102590131 PE=4 SV=1	SOLTU	1	1.06265	1.03375	0.821151	1.08246
1880	1.05	1.16	30.4	tr|M1CKH6|M1CKH6_SOLTU	Uncharacterized protein OS=Solanum tuberosum OX=4113 GN=102599926 PE=4 SV=1	SOLTU	1	1.14849	1.33082	0.809291	0.711402
1881	1.05	1.13	5.9	RRRRRtr|M1C390|M1C390_SOLTU	REVERSED Uncharacterized protein OS=Solanum tuberosum OX=4113 GN=107063341 PE=4 SV=1	SOLTU	1	1.17317	0.993951	1.2172	0.615678
1882	1.15	1.27	6.5	tr|M1BMU3|M1BMU3_SOLTU	Uncharacterized protein OS=Solanum tuberosum OX=4113 PE=4 SV=1	SOLTU	1	0.961507	0.997573	0.884984	1.15594
1883	1.04	1.16	13.4	tr|M1CZ99|M1CZ99_SOLTU	Uncharacterized protein OS=Solanum tuberosum OX=4113 PE=3 SV=1	SOLTU	1	0.902873	1.72043	0.473828	0.902873
1884	1.05	1.13	24.1	tr|M0ZHH9|M0ZHH9_SOLTU	Translation machinery-associated protein 22 OS=Solanum tuberosum OX=4113 GN=102590541 PE=3 SV=1	SOLTU	1	0.948629	1.16172	0.914397	0.975253
1885	1.05	1.13	10.7	tr|M1A6I5|M1A6I5_SOLTU	Uncharacterized protein OS=Solanum tuberosum OX=4113 GN=102596955 PE=4 SV=1	SOLTU	1	1.00579	0.658463	1.30173	1.03402
1886	1.03	1.1	6.1	RRRRRtr|M1AWM6|M1AWM6_SOLTU	REVERSED Uncharacterized protein OS=Solanum tuberosum OX=4113 GN=102581710 PE=4 SV=1	SOLTU	1	0.946897	0.745278	1.25991	1.04792
1887	1.02	7.4	32.8	tr|M1B8A0|M1B8A0_SOLTU	Uncharacterized protein OS=Solanum tuberosum OX=4113 GN=102588806 PE=4 SV=1	SOLTU	10	1.12009	0.857477	1.14089	0.881543
1888	1.13	1.3	33.6	tr|M1AF31|M1AF31_SOLTU	Uncharacterized protein OS=Solanum tuberosum OX=4113 GN=102587902 PE=4 SV=1	SOLTU	1	0.917874	1.16626	0.90942	1.00644
1889	1	1.08	31.3	RRRRRtr|M1DZR3|M1DZR3_SOLTU	REVERSED Uncharacterized protein OS=Solanum tuberosum OX=4113 PE=4 SV=1	SOLTU	1	0.720543	0.768507	0.700995	1.80995
1890	1.02	4.47	37.9	tr|M1AD06|M1AD06_SOLTU	Uncharacterized protein OS=Solanum tuberosum OX=4113 GN=102592580 PE=4 SV=1	SOLTU	2	0.889099	1.05922	1.00223	1.04946
1891	1.02	1.16	23.3	tr|M0ZJU2|M0ZJU2_SOLTU	Uncharacterized protein OS=Solanum tuberosum OX=4113 GN=102604487 PE=3 SV=1	SOLTU	1	1.01496	0.892126	0.883905	1.20901
1892	1.11	1.21	10.6	tr|M1C203|M1C203_SOLTU	Vacuolar protein sorting-associated protein 35 OS=Solanum tuberosum OX=4113 GN=102583363 PE=3 SV=1	SOLTU	1	0.949833	0.985469	1.06086	1.00384
1893	1.02	1.11	22.8	tr|M1D154|M1D154_SOLTU	Acyl carrier protein OS=Solanum tuberosum OX=4113 GN=102579239 PE=3 SV=1	SOLTU	1	0.980575	1.03628	0.877898	1.10525
1894	1.11	1.19	4.5	tr|M1CYS1|M1CYS1_SOLTU	Uncharacterized protein OS=Solanum tuberosum OX=4113 GN=102583860 PE=4 SV=1	SOLTU	1	0.956657	0.856529	1.09847	1.08835
1895	0.99	1.14	8.1	tr|M1A082|M1A082_SOLTU	Uncharacterized protein OS=Solanum tuberosum OX=4113 GN=102601829 PE=4 SV=1	SOLTU	1	1.10363	0.852734	0.970074	1.07357
1896	1.01	1.47	9.9	tr|M1CE05|M1CE05_SOLTU	ATP-dependent 6-phosphofructokinase OS=Solanum tuberosum OX=4113 GN=PFK PE=3 SV=1	SOLTU	1	1.14461	0.814094	1.12369	0.9176
1897	1.01	1.23	7.7	tr|M1D0R2|M1D0R2_SOLTU	Uncharacterized protein OS=Solanum tuberosum OX=4113 GN=102588393 PE=4 SV=1	SOLTU	1	1.17386	0.633332	1.14181	1.051
1898	1.01	1.15	7.7	tr|M1CW03|M1CW03_SOLTU	Uncharacterized protein OS=Solanum tuberosum OX=4113 PE=4 SV=1	SOLTU	1	0.648954	1.75474	0.614085	0.982222
1899	1.08	1.18	6.6	tr|M0ZJ33|M0ZJ33_SOLTU	Uncharacterized protein OS=Solanum tuberosum OX=4113 GN=102603772 PE=4 SV=1	SOLTU	1	1.03209	1.07083	1.02265	0.874432
1900	0.98	1.16	11	tr|M1CGM0|M1CGM0_SOLTU	Uncharacterized protein OS=Solanum tuberosum OX=4113 GN=102588597 PE=4 SV=1	SOLTU	0	0.862154	1.83478	0.624529	0.678541
1901	1.01	1.13	22.6	tr|M1CDM1|M1CDM1_SOLTU	Uncharacterized protein OS=Solanum tuberosum OX=4113 GN=102601699 PE=4 SV=1	SOLTU	1	0.893562	1.0259	1.05463	1.0259
1902	1	1.17	11.2	tr|M1AHC3|M1AHC3_SOLTU	Uncharacterized protein OS=Solanum tuberosum OX=4113 PE=4 SV=1	SOLTU	1	0.641683	0.723352	1.45648	1.17848
1903	0.97	1.1	14.3	tr|M1BEH2|M1BEH2_SOLTU	Uncharacterized protein OS=Solanum tuberosum OX=4113 GN=102604710 PE=4 SV=1	SOLTU	4	0.997662	0.952764	1.11421	0.935366
1904	1	1.12	23.4	tr|M0ZS26|M0ZS26_SOLTU	Uncharacterized protein OS=Solanum tuberosum OX=4113 PE=3 SV=1	SOLTU	1	0.986638	0.959734	1.15382	0.899807
1905	0.97	1.09	21.4	tr|M0ZS36|M0ZS36_SOLTU	Uncharacterized protein OS=Solanum tuberosum OX=4113 GN=102588306 PE=4 SV=1	SOLTU	1	1.42048	0.679914	1.42048	0.479117
1906	1	1.08	28.7	tr|M1AM40|M1AM40_SOLTU	ERD10C OS=Solanum tuberosum OX=4113 GN=102589834 PE=2 SV=1	SOLTU	1	1.05552	1.10523	0.894202	0.945046
1907	1	1.08	7.3	RRRRRtr|M1A9V8|M1A9V8_SOLTU	REVERSED Peroxidase OS=Solanum tuberosum OX=4113 PE=3 SV=1	SOLTU	1	1.09123	0.754994	0.968166	1.18561
1908	1.06	1.2	8	tr|M1CW45|M1CW45_SOLTU	Uncharacterized protein OS=Solanum tuberosum OX=4113 GN=102577727 PE=4 SV=1	SOLTU	1	0.867791	1.10252	1.01484	1.01484
1909	0.95	1.29	11	tr|M1B6P7|M1B6P7_SOLTU	Uncharacterized protein OS=Solanum tuberosum OX=4113 GN=102582412 PE=4 SV=1	SOLTU	1	1.01389	0.827899	0.950483	1.20773
1910	0.98	15.99	51.3	tr|Q38JI8|Q38JI8_SOLTU	Ribosomal protein S14-like OS=Solanum tuberosum OX=4113 GN=102581547 PE=2 SV=1	SOLTU	8	1.04402	0.952186	0.978835	1.02496
1911	1.06	1.17	7.5	tr|M1C7W5|M1C7W5_SOLTU	Phytochrome OS=Solanum tuberosum OX=4113 GN=102577925 PE=3 SV=1	SOLTU	3	1.15832	0.846875	1.06621	0.928591
1912	0.98	1.19	16.7	tr|M1AH67|M1AH67_SOLTU	Uncharacterized protein OS=Solanum tuberosum OX=4113 GN=102599433 PE=3 SV=1	SOLTU	1	1.0293	1.0582	0.965063	0.947441
1913	1.05	38.28	46.7	tr|M1B4K0|M1B4K0_SOLTU	Uncharacterized protein OS=Solanum tuberosum OX=4113 GN=102583354 PE=3 SV=1	SOLTU	21	1.09393	0.901482	1.00693	0.997656
1914	0.98	1.08	17.4	tr|M1CN27|M1CN27_SOLTU	Uncharacterized protein OS=Solanum tuberosum OX=4113 GN=102597597 PE=4 SV=1	SOLTU	1	1.00077	0.879701	1.12798	0.991547
1915	1.05	9.82	48.9	tr|M1DKY7|M1DKY7_SOLTU	Uncharacterized protein OS=Solanum tuberosum OX=4113 PE=3 SV=1	SOLTU	8	1.09332	1.01572	0.884595	1.00637
1916	0.96	1.11	34.5	tr|M1B7F4|M1B7F4_SOLTU	Trafficking protein particle complex subunit OS=Solanum tuberosum OX=4113 GN=102598175 PE=3 SV=1	SOLTU	1	1.17543	0.87537	1.14344	0.805753
1917	1.04	1.16	33.7	tr|M1B4B9|M1B4B9_SOLTU	Uncharacterized protein OS=Solanum tuberosum OX=4113 GN=102583146 PE=4 SV=1	SOLTU	1	1.09367	1.48213	0.563448	0.860752
1918	0.96	1.11	21.6	tr|Q9ZTW5|Q9ZTW5_SOLTU	GDP-mannose pyrophosphorylase OS=Solanum tuberosum OX=4113 GN=Gmp PE=2 SV=1	SOLTU	0	1.06927	0.841606	1.14051	0.948609
1919	0.93	1.13	6.6	RRRRRtr|M1CVQ6|M1CVQ6_SOLTU	REVERSED Uncharacterized protein OS=Solanum tuberosum OX=4113 GN=102579235 PE=4 SV=1	SOLTU	2	1.04927	0.81821	0.905454	1.22707
1920	0.95	1.07	49.4	tr|M1AP15|M1AP15_SOLTU	Glycine cleavage system H protein OS=Solanum tuberosum OX=4113 GN=102590851 PE=3 SV=1	SOLTU	1	1.2356	0.88693	0.88693	0.99054
1921	1.04	1.12	6	tr|M1CZ96|M1CZ96_SOLTU	Uncharacterized protein OS=Solanum tuberosum OX=4113 GN=102583212 PE=4 SV=1	SOLTU	2	0.868326	1.48139	0.715598	0.934689
1922	0.95	1.05	14	tr|M0ZYT4|M0ZYT4_SOLTU	Uncharacterized protein OS=Solanum tuberosum OX=4113 PE=4 SV=1	SOLTU	1	0.868261	1.20966	0.978727	0.943352
1923	1.03	1.11	11.2	tr|M1CI13|M1CI13_SOLTU	Uncharacterized protein OS=Solanum tuberosum OX=4113 GN=102577500 PE=3 SV=1	SOLTU	1	1.01814	1.03712	0.981334	0.963414
1924	0.95	1.04	5.1	tr|M1BAW3|M1BAW3_SOLTU	Uncharacterized protein OS=Solanum tuberosum OX=4113 PE=4 SV=1	SOLTU	1	0.637156	0.673363	1.48662	1.20286
1925	0.94	1.09	29.4	tr|M0ZXA4|M0ZXA4_SOLTU	Uncharacterized protein OS=Solanum tuberosum OX=4113 GN=102598129 PE=4 SV=1	SOLTU	0	1.0924	0.82107	0.942664	1.14387
1926	1.01	1.26	7	tr|M1D0L0|M1D0L0_SOLTU	Uncharacterized protein OS=Solanum tuberosum OX=4113 GN=102583999 PE=3 SV=1	SOLTU	3	0.887549	1.17002	1.08696	0.855469
1927	0.92	1	13.4	tr|M1BQ22|M1BQ22_SOLTU	Uncharacterized protein OS=Solanum tuberosum OX=4113 GN=102598258 PE=3 SV=1	SOLTU	1	0.621122	0.83404	0.849636	1.6952
1928	0.94	1.03	10.7	tr|M1AUL6|M1AUL6_SOLTU	Glycosyltransferase OS=Solanum tuberosum OX=4113 PE=3 SV=1	SOLTU	1	1.8003	0.0935906	1.17855	0.927558
1929	1.01	1.17	19.1	tr|M1A8S7|M1A8S7_SOLTU	Serine/threonine-protein phosphatase OS=Solanum tuberosum OX=4113 GN=102590757 PE=3 SV=1	SOLTU	1	1.03622	1.04578	0.998713	0.919287
1930	0.94	1	17.5	tr|M1CLI8|M1CLI8_SOLTU	DNA-directed RNA polymerase subunit OS=Solanum tuberosum OX=4113 GN=102580987 PE=3 SV=1	SOLTU	1	1.07723	0.921143	1.09731	0.904323
1931	1	1.09	6.5	tr|M0ZSX2|M0ZSX2_SOLTU	Purple acid phosphatase OS=Solanum tuberosum OX=4113 GN=102586236 PE=3 SV=1	SOLTU	2	0.880886	1.53079	0.913931	0.674388
1932	0.93	2.66	13.1	tr|M0ZI06|M0ZI06_SOLTU	Uncharacterized protein OS=Solanum tuberosum OX=4113 GN=102588147 PE=4 SV=1	SOLTU	2	1.05852	0.983332	1.0016	0.956549
1933	0.93	1.02	17.8	tr|M1D7X5|M1D7X5_SOLTU	Uncharacterized protein OS=Solanum tuberosum OX=4113 GN=102589672 PE=4 SV=1	SOLTU	1	1.15042	1.04923	1.15042	0.64992
1934	0.99	1.12	19.4	tr|M1A1W0|M1A1W0_SOLTU	Uncharacterized protein OS=Solanum tuberosum OX=4113 GN=102584791 PE=3 SV=1	SOLTU	1	1.11122	1.02285	0.915768	0.950164
1935	0.93	1.01	6.4	RRRRRtr|M1AWA1|M1AWA1_SOLTU	REVERSED Uncharacterized protein OS=Solanum tuberosum OX=4113 GN=102594961 PE=4 SV=1	SOLTU	1	1.0154	0.623202	1.08303	1.27836
1936	0.99	1.08	20.2	tr|M1BN40|M1BN40_SOLTU	Uncharacterized protein OS=Solanum tuberosum OX=4113 GN=102578939 PE=3 SV=1	SOLTU	1	0.895722	1.13801	0.937886	1.02838
1937	0.93	1.01	19.4	tr|M1CK28|M1CK28_SOLTU	Uncharacterized protein OS=Solanum tuberosum OX=4113 GN=102599150 PE=4 SV=1	SOLTU	1	1.0197	1.28371	0.832657	0.863931
1938	0.92	1.02	12.6	tr|M1B345|M1B345_SOLTU	Uncharacterized protein OS=Solanum tuberosum OX=4113 PE=4 SV=1	SOLTU	3	0.942603	0.969035	0.996123	1.09224
1939	0.9	1.61	15.4	tr|M1BSV4|M1BSV4_SOLTU	Uncharacterized protein OS=Solanum tuberosum OX=4113 GN=102594153 PE=3 SV=1	SOLTU	2	1.09911	0.957296	0.922582	1.02101
1940	0.9	0.98	5.6	RRRRRtr|M1ALU7|M1ALU7_SOLTU	REVERSED S-acyltransferase OS=Solanum tuberosum OX=4113 GN=102606379 PE=3 SV=1	SOLTU	1	0.835999	0.769555	0.741622	1.65282
1941	0.96	1.08	39.5	tr|M1B0U2|M1B0U2_SOLTU	Mitochondrial pyruvate carrier OS=Solanum tuberosum OX=4113 GN=102602398 PE=3 SV=1	SOLTU	1	1.00714	1.35244	0.623923	1.01649
1942	0.91	0.99	27	tr|M0ZWA5|M0ZWA5_SOLTU	Uncharacterized protein OS=Solanum tuberosum OX=4113 GN=102595392 PE=4 SV=1	SOLTU	1	0.677605	1.22176	0.736142	1.36449
1943	0.9	0.96	13.5	tr|M1B909|M1B909_SOLTU	Uncharacterized protein OS=Solanum tuberosum OX=4113 PE=4 SV=1	SOLTU	1	1.00299	1.23964	1.06982	0.687545
1944	0.91	0.97	29	tr|M1C5L3|M1C5L3_SOLTU	Uncharacterized protein OS=Solanum tuberosum OX=4113 GN=102586920 PE=4 SV=1	SOLTU	1	0.824973	1.26019	0.904582	1.01025
1945	0.89	1.06	13.7	tr|M1B976|M1B976_SOLTU	Uncharacterized protein OS=Solanum tuberosum OX=4113 GN=102594208 PE=4 SV=1	SOLTU	1	0.657487	0.714362	1.50635	1.1218
1946	0.9	0.98	8.1	RRRRRtr|M1AZL4|M1AZL4_SOLTU	REVERSED Uncharacterized protein OS=Solanum tuberosum OX=4113 PE=4 SV=1	SOLTU	1	0.362926	0.534375	0.660398	2.4423
1947	0.89	1.01	7.2	tr|M1CAV5|M1CAV5_SOLTU	Uncharacterized protein OS=Solanum tuberosum OX=4113 GN=102590171 PE=4 SV=1	SOLTU	1	0.436865	1.01942	1.51483	1.02889
1948	0.95	1.16	5.9	tr|M1BGQ1|M1BGQ1_SOLTU	Uncharacterized protein OS=Solanum tuberosum OX=4113 PE=3 SV=1	SOLTU	2	0.83372	1.17225	0.788889	1.20515
1949	0.89	0.99	6.4	RRRRRtr|M1D092|M1D092_SOLTU	REVERSED Uncharacterized protein OS=Solanum tuberosum OX=4113 GN=102601117 PE=4 SV=1	SOLTU	1	1.00983	0.738292	1.356	0.895877
1950	0.88	1.14	9.6	tr|M0ZLG1|M0ZLG1_SOLTU	Aldose 1-epimerase OS=Solanum tuberosum OX=4113 GN=102590459 PE=3 SV=1	SOLTU	1	1.14682	0.684645	1.17888	0.989658
1951	0.95	1.08	37.1	tr|M1CKW2|M1CKW2_SOLTU	Uncharacterized protein OS=Solanum tuberosum OX=4113 GN=102589971 PE=3 SV=1	SOLTU	1	0.955274	1.10702	0.946552	0.991154
1952	0.88	0.99	24.3	tr|M1BLM4|M1BLM4_SOLTU	Uncharacterized protein OS=Solanum tuberosum OX=4113 GN=102586190 PE=4 SV=1	SOLTU	1	1.08312	1.06332	0.892668	0.960892
1953	0.95	1.03	7.6	tr|M1BRN7|M1BRN7_SOLTU	Uncharacterized protein OS=Solanum tuberosum OX=4113 GN=102580958 PE=4 SV=1	SOLTU	1	1.04149	0.882428	1.09057	0.985513
1954	0.88	0.95	9.8	tr|M1BFU7|M1BFU7_SOLTU	Uncharacterized protein OS=Solanum tuberosum OX=4113 GN=102591475 PE=3 SV=1	SOLTU	1	0.996549	0.996549	1.15479	0.852115
1955	0.87	0.98	16.3	tr|M1D3H2|M1D3H2_SOLTU	Uncharacterized protein OS=Solanum tuberosum OX=4113 GN=102597571 PE=3 SV=1	SOLTU	1	1.60642	0.541822	1.06136	0.790404
1956	0.94	1.05	11.5	tr|M1AE77|M1AE77_SOLTU	Uncharacterized protein OS=Solanum tuberosum OX=4113 GN=102593399 PE=4 SV=1	SOLTU	1	0.968011	0.995129	1.03249	1.00437
1957	0.87	0.97	13.6	tr|M1AAA1|M1AAA1_SOLTU	Acetolactate synthase OS=Solanum tuberosum OX=4113 GN=102595762 PE=3 SV=1	SOLTU	1	1.05151	0.976783	0.985853	0.985853
1958	0.86	1.28	15.8	tr|M1CDC1|M1CDC1_SOLTU	Uncharacterized protein OS=Solanum tuberosum OX=4113 GN=102602218 PE=3 SV=1	SOLTU	2	0.97075	0.918503	1.09425	1.01649
1959	0.94	1.02	20.5	tr|M1CNU3|M1CNU3_SOLTU	Uncharacterized protein OS=Solanum tuberosum OX=4113 GN=102584583 PE=4 SV=1	SOLTU	1	1.05384	0.837144	0.640852	1.46816
1960	0.86	0.95	14.7	tr|M1CX58|M1CX58_SOLTU	Uncharacterized protein OS=Solanum tuberosum OX=4113 GN=102599676 PE=4 SV=1	SOLTU	1	1.34316	0.244401	1.50016	0.912284
1961	0.87	3.93	15	tr|M1A8J5|M1A8J5_SOLTU	Sucrose synthase OS=Solanum tuberosum OX=4113 PE=3 SV=1	SOLTU	3	0.807958	1.29246	1.04568	0.853898
1962	0.86	0.93	12.3	tr|M1B8R6|M1B8R6_SOLTU	Uncharacterized protein OS=Solanum tuberosum OX=4113 GN=102581800 PE=4 SV=1	SOLTU	1	0.943142	0.798985	1.15491	1.10296
1963	0.86	0.93	8.4	tr|M0ZTF7|M0ZTF7_SOLTU	Uncharacterized protein OS=Solanum tuberosum OX=4113 GN=102605007 PE=4 SV=1	SOLTU	1	0.967261	0.923762	0.967261	1.14172
1964	0.93	1.01	6.7	tr|M1C0U7|M1C0U7_SOLTU	Uncharacterized protein OS=Solanum tuberosum OX=4113 GN=102598709 PE=4 SV=1	SOLTU	1	1.01764	0.9195	0.894497	1.16836
1965	0.85	83.62	86.3	sp|Q41487|PAT16_SOLTU	Patatin-16 OS=Solanum tuberosum OX=4113 PE=2 SV=1	SOLTU	362	1.0218	1.13076	0.949229	0.89821
1966	0.86	0.93	8.9	tr|M1AIZ2|M1AIZ2_SOLTU	Uncharacterized protein OS=Solanum tuberosum OX=4113 GN=107059794 PE=4 SV=1	SOLTU	1	1.05648	1.03715	1.02766	0.878715
1967	0.85	1.18	15.9	tr|M0ZXG5|M0ZXG5_SOLTU	ATP-dependent Clp protease proteolytic subunit OS=Solanum tuberosum OX=4113 GN=102604367 PE=3 SV=1	SOLTU	1	1.1037	0.917979	1.09352	0.884799
1968	0.85	1.29	17.2	tr|M0ZG32|M0ZG32_SOLTU	Uncharacterized protein OS=Solanum tuberosum OX=4113 GN=102584328 PE=3 SV=1	SOLTU	2	0.696569	1.02568	1.04467	1.23308
1969	0.85	0.93	9.2	tr|M1B588|M1B588_SOLTU	Uncharacterized protein OS=Solanum tuberosum OX=4113 GN=102601845 PE=4 SV=1	SOLTU	1	0.989562	1.0555	1.08507	0.869868
1970	0.84	1.14	9.1	tr|M0ZM28|M0ZM28_SOLTU	Uncharacterized protein OS=Solanum tuberosum OX=4113 GN=102595360 PE=4 SV=1	SOLTU	1	0.803358	1.17191	0.90554	1.11919
1971	0.85	0.92	9.4	tr|M0ZXT0|M0ZXT0_SOLTU	Uncharacterized protein OS=Solanum tuberosum OX=4113 GN=102591610 PE=4 SV=1	SOLTU	1	0.968718	0.925042	1.01436	1.09188
1972	0.9	0.98	23.9	tr|M1CYW5|M1CYW5_SOLTU	Uncharacterized protein OS=Solanum tuberosum OX=4113 GN=102602597 PE=4 SV=1	SOLTU	1	1.06718	0.863463	0.982281	1.08707
1973	0.84	0.9	15.8	tr|M1CB06|M1CB06_SOLTU	Uncharacterized protein OS=Solanum tuberosum OX=4113 GN=102600777 PE=4 SV=1	SOLTU	1	1.18928	0.579869	1.26857	0.962279
1974	0.85	0.91	23	tr|M0ZL49|M0ZL49_SOLTU	Uncharacterized protein OS=Solanum tuberosum OX=4113 PE=3 SV=1	SOLTU	1	0.973744	0.92993	1.04816	1.04816
1975	0.89	2.73	9.6	tr|M1CX89|M1CX89_SOLTU	Uncharacterized protein OS=Solanum tuberosum OX=4113 GN=102606439 PE=4 SV=1	SOLTU	2	1.01689	0.971123	0.927415	1.08457
1976	0.83	0.97	15.4	tr|M1BGI9|M1BGI9_SOLTU	Uncharacterized protein OS=Solanum tuberosum OX=4113 PE=4 SV=1	SOLTU	1	1.74491	0.446489	1.10101	0.707589
1977	0.85	0.91	9.5	tr|M1DR95|M1DR95_SOLTU	Uncharacterized protein OS=Solanum tuberosum OX=4113 PE=4 SV=1	SOLTU	1	0.771221	1.25656	0.606983	1.36523
1978	0.89	1.1	15	tr|M1ABW0|M1ABW0_SOLTU	Uncharacterized protein OS=Solanum tuberosum OX=4113 PE=3 SV=1	SOLTU	1	0.888409	1.17121	1.00146	0.938923
1979	0.83	0.89	13	tr|M0ZZ37|M0ZZ37_SOLTU	Uncharacterized protein OS=Solanum tuberosum OX=4113 GN=102601759 PE=4 SV=1	SOLTU	1	0.950461	0.986119	0.866818	1.1966
1980	0.84	3.03	23.3	tr|M1BI72|M1BI72_SOLTU	Uncharacterized protein OS=Solanum tuberosum OX=4113 GN=102594500 PE=4 SV=1	SOLTU	2	1.01592	1.09361	0.997433	0.893037
1981	0.89	0.97	20	tr|M1AVZ2|M1AVZ2_SOLTU	Uncharacterized protein OS=Solanum tuberosum OX=4113 GN=102601905 PE=4 SV=1	SOLTU	1	0.858444	1.05124	1.13159	0.958727
1982	0.84	1.02	18.4	tr|M1CCW9|M1CCW9_SOLTU	Uncharacterized protein OS=Solanum tuberosum OX=4113 PE=3 SV=1	SOLTU	1	0.94969	0.976236	1.00364	1.07043
1983	0.88	1.12	13.6	tr|M1CP44|M1CP44_SOLTU	Uncharacterized protein OS=Solanum tuberosum OX=4113 PE=4 SV=1	SOLTU	1	0.975236	0.914373	1.0892	1.02119
1984	0.84	0.94	13.6	tr|M1C0I4|M1C0I4_SOLTU	Uncharacterized protein OS=Solanum tuberosum OX=4113 PE=3 SV=1	SOLTU	1	1.3821	0.787978	1.01983	0.810094
1985	0.84	0.91	12.2	tr|M1B1K8|M1B1K8_SOLTU	Uncharacterized protein OS=Solanum tuberosum OX=4113 GN=102593381 PE=4 SV=1	SOLTU	1	0.944291	1.37759	0.885392	0.792723
1986	0.81	1	9.9	tr|M1BB16|M1BB16_SOLTU	Uncharacterized protein OS=Solanum tuberosum OX=4113 PE=4 SV=1	SOLTU	1	1.36976	0.540322	1.24921	0.840707
1987	0.84	0.91	21.2	sp|Q27S24|CLPP_SOLTU	ATP-dependent Clp protease proteolytic subunit OS=Solanum tuberosum OX=4113 GN=clpP PE=3 SV=1	SOLTU	1	1.07672	0.717971	1.43246	0.772842
1988	0.83	0.97	45.9	tr|M1CZH5|M1CZH5_SOLTU	Uncharacterized protein OS=Solanum tuberosum OX=4113 GN=102589455 PE=4 SV=1	SOLTU	0	1.31606	0.989173	1.11499	0.579786
1989	0.81	0.89	5.4	tr|M0ZUP2|M0ZUP2_SOLTU	Uncharacterized protein OS=Solanum tuberosum OX=4113 GN=102591551 PE=4 SV=1	SOLTU	1	0.712216	1.32001	0.718711	1.24906
1990	0.83	0.94	4.4	tr|M1CHT6|M1CHT6_SOLTU	Uncharacterized protein OS=Solanum tuberosum OX=4113 GN=102597381 PE=4 SV=1	SOLTU	1	1.01931	0.93821	0.759192	1.28329
1991	0.86	1.27	13.5	tr|M1AD00|M1AD00_SOLTU	Uncharacterized protein OS=Solanum tuberosum OX=4113 GN=102589125 PE=3 SV=1	SOLTU	1	1.14032	0.726153	0.993215	1.14032
1992	0.81	0.87	14.7	tr|M1AG96|M1AG96_SOLTU	Uncharacterized protein OS=Solanum tuberosum OX=4113 GN=102602154 PE=4 SV=1	SOLTU	1	1.09836	0.888734	1.02035	0.992556
1993	0.83	0.91	26.6	tr|M1BPH6|M1BPH6_SOLTU	Uncharacterized protein OS=Solanum tuberosum OX=4113 PE=3 SV=1	SOLTU	1	0.9816	1.07624	0.895229	1.04693
1994	0.86	1	6.9	tr|M1CS92|M1CS92_SOLTU	Uncharacterized protein OS=Solanum tuberosum OX=4113 GN=102587228 PE=4 SV=1	SOLTU	3	1.06946	0.957478	0.767622	1.20544
1995	0.8	0.88	9.1	tr|M1BRF7|M1BRF7_SOLTU	Uncharacterized protein OS=Solanum tuberosum OX=4113 GN=102594991 PE=4 SV=1	SOLTU	2	1.25226	1.2181	0.588437	0.941199
1996	0.83	0.89	9.5	tr|M1B6C5|M1B6C5_SOLTU	Uncharacterized protein OS=Solanum tuberosum OX=4113 PE=4 SV=1	SOLTU	1	0.818739	1.27389	1.19431	0.713063
1997	0.84	6.96	19.6	tr|M1BV83|M1BV83_SOLTU	Peptidylprolyl isomerase OS=Solanum tuberosum OX=4113 GN=102589847 PE=4 SV=1	SOLTU	4	1.00064	0.809607	0.964372	1.22538
1998	0.82	3.28	28.5	tr|M1BAK9|M1BAK9_SOLTU	Uncharacterized protein OS=Solanum tuberosum OX=4113 GN=102589894 PE=3 SV=1	SOLTU	1	1.01929	0.912666	1.00072	1.06732
[truncated: 279 more rows]
