# Supplementary material for: Physiological and protein profiling analysis provides insight into the underlying molecular mechanism of potato tuber development regulated by jasmonic acid in vitro
Source: BMC Plant Biol. 2022 Oct 10;22:481. doi: 10.1186/s12870-022-03852-x (PMC9549635; doi:10.1186/s12870-022-03852-x)
Supplement: Supplementary file 2 — Additional file 2: Table S2. The identification of credible proteins appearing simultaneously in three biological replicates. [file 12870_2022_3852_MOESM2_ESM.xlsx]

## Sheet: Incorporated credible protein 
Additional file 2: Table S2 The identification of credible proteins appearing simultaneously in three biological replicates.
Uniprot Accession	Protein name	0μM-1	0μM-2	0μM-3	0.5μM-1	0.5μM-2	0.5μM-3	5μM-1	5μM-2	5μM-3	50μM-1	50μM-2	50μM-3
sp|O22508|LOX18_SOLTU	Probable linoleate 9S-lipoxygenase 8 OS=Solanum tuberosum OX=4113 GN=LOX1.8 PE=2 SV=1	0.531201	0.517663	0.429211	0.966585	0.916248	0.905117	1.22804	1.32439	1.30827	1.27417	1.2417	1.3574
sp|P04045|PHSL1_SOLTU	Alpha-1,4 glucan phosphorylase L-1 isozyme, chloroplastic/amyloplastic OS=Solanum tuberosum OX=4113 PE=1 SV=2	1.00692	1.00692	1.00692	0.988496	0.988496	0.988496	0.997659	0.997659	0.997659	1.00692	1.00692	1.00692
tr|M0ZT40|M0ZT40_SOLTU	Sucrose synthase OS=Solanum tuberosum OX=4113 GN=102577594 PE=3 SV=1	1.20072	0.711821	0.999805	0.635976	0.809746	0.999805	1.20072	1.55722	1.02782	0.96258	0.921213	0.972573
tr|M1CTC4|M1CTC4_SOLTU	Uncharacterized protein OS=Solanum tuberosum OX=4113 GN=102591413 PE=3 SV=1	0.953785	0.953426	1.0046	0.971499	0.822748	1.01386	1.08511	1.1784	0.98619	0.989609	1.04542	0.995347
tr|M1CX22|M1CX22_SOLTU	Uncharacterized protein OS=Solanum tuberosum OX=4113 GN=102600008 PE=3 SV=1	0.906322	0.721361	0.995019	1.04054	0.748434	1.0135	1.00294	1.2651	0.959091	1.0502	1.2651	1.03239
sp|Q00652|CPI9_SOLTU	Cysteine protease inhibitor 9 OS=Solanum tuberosum OX=4113 PE=2 SV=1	1.09453	1.28831	1.24204	0.979936	0.682342	0.908036	0.927331	0.977329	0.924962	0.998203	1.05202	0.924962
tr|M0ZSD6|M0ZSD6_SOLTU	Uncharacterized protein OS=Solanum tuberosum OX=4113 GN=102595943 PE=3 SV=1	1.28672	1.6715	1.65402	0.932186	0.736382	0.623044	0.865928	0.869185	0.987516	0.915164	0.722935	0.735416
tr|M0ZHT9|M0ZHT9_SOLTU	Uncharacterized protein OS=Solanum tuberosum OX=4113 GN=102593249 PE=3 SV=1	1.01616	1.01624	1.01381	1.00688	0.988446	0.977083	0.97935	0.988446	1.01381	0.997606	1.00687	0.995297
tr|M1AM70|M1AM70_SOLTU	Uncharacterized protein OS=Solanum tuberosum OX=4113 PE=4 SV=1	1.36024	1.23804	0.98993	0.790012	0.77393	0.936782	0.967443	1.0489	1.02707	0.882301	0.939121	1.04622
tr|M1CQ02|M1CQ02_SOLTU	Uncharacterized protein OS=Solanum tuberosum OX=4113 PE=3 SV=1	1.11687	1.15902	1.1847	0.779809	0.787198	0.797281	1.47236	1.38068	1.42428	0.630965	0.673106	0.593745
sp|P19595|UGPA_SOLTU	UTP--glucose-1-phosphate uridylyltransferase OS=Solanum tuberosum OX=4113 PE=1 SV=3	1.1072	1.2457	1.22567	0.887596	0.853869	0.887918	1.06714	1.08497	1.03843	0.938064	0.815461	0.847979
sp|P37842|CYTM_SOLTU	Multicystatin OS=Solanum tuberosum OX=4113 PE=1 SV=1	0.327899	0.283313	0.312404	0.369708	0.249139	0.300937	0.67289	0.711589	0.589848	2.6295	2.75596	2.79681
tr|M1D096|M1D096_SOLTU	ATP synthase subunit beta OS=Solanum tuberosum OX=4113 GN=102599894 PE=3 SV=1	0.818902	1.17667	0.997656	0.719866	0.742431	0.988477	1.08954	1.0931	1.01621	1.3717	0.987801	0.997656
sp|P32811|PHSH_SOLTU	Alpha-glucan phosphorylase, H isozyme OS=Solanum tuberosum OX=4113 PE=1 SV=1	1.25169	1.13317	1.31674	0.890232	0.996112	0.910927	0.976053	0.98701	0.894332	0.882029	0.883704	0.878002
tr|Q8LK04|Q8LK04_SOLTU	Glyceraldehyde-3-phosphate dehydrogenase OS=Solanum tuberosum OX=4113 PE=2 SV=1	0.990775	1.12249	0.800682	1.00927	0.933651	1.01736	0.999975	1.24213	1.04576	0.999975	0.70173	1.1362
tr|M1B4H0|M1B4H0_SOLTU	Uncharacterized protein OS=Solanum tuberosum OX=4113 GN=102599872 PE=4 SV=1	1.0976	1.0647	1.1058	0.921409	0.78559	0.823503	1.21462	1.22243	1.26962	0.766372	0.927278	0.801073
tr|M1ALZ6|M1ALZ6_SOLTU	Uncharacterized protein OS=Solanum tuberosum OX=4113 GN=102601892 PE=3 SV=1	1.08313	1.02278	0.982548	0.696124	0.734146	0.991682	1.17677	1.11118	0.9384	1.04398	1.13189	1.08737
sp|Q9M4G4|PGMC_SOLTU	Phosphoglucomutase, cytoplasmic OS=Solanum tuberosum OX=4113 GN=PGM1 PE=2 SV=1	1.23464	1.0804	1.1729	0.779028	0.874148	0.898031	1.0753	1.05097	0.898031	0.911037	0.994481	1.03103
tr|M1C7V8|M1C7V8_SOLTU	Uncharacterized protein OS=Solanum tuberosum OX=4113 GN=102577525 PE=3 SV=1	1.18915	1.31088	1.22323	0.910419	0.819481	0.79343	1.22244	1.20658	1.18991	0.678001	0.663064	0.79343
sp|Q41480|API1_SOLTU	Aspartic protease inhibitor 1 OS=Solanum tuberosum OX=4113 PE=1 SV=2	0.983524	0.764327	1.25301	0.864479	1.31605	0.422615	1.00181	0.697087	0.950471	1.15019	1.22253	1.37391
tr|M1D3Q1|M1D3Q1_SOLTU	Uncharacterized protein OS=Solanum tuberosum OX=4113 GN=102601134 PE=3 SV=1	1.2334	1.00226	0.725615	1.22208	1.02083	1.06839	0.729643	0.983888	1.20432	0.81488	0.993024	1.00168
sp|Q9M4G5|PGMP_SOLTU	Phosphoglucomutase, chloroplastic OS=Solanum tuberosum OX=4113 GN=PGMP PE=2 SV=1	1.02957	1.09992	1.23028	0.93897	0.834407	0.866958	1.0391	1.08987	1.17496	0.992359	0.9758	0.727802
tr|M1AWJ2|M1AWJ2_SOLTU	Uncharacterized protein OS=Solanum tuberosum OX=4113 GN=102598457 PE=3 SV=1	1.12895	0.99534	1.2679	0.939058	1.02315	0.671612	1.00158	0.99534	1.30348	0.930406	0.986169	0.757002
tr|M1B8U0|M1B8U0_SOLTU	Uncharacterized protein OS=Solanum tuberosum OX=4113 GN=102603323 PE=3 SV=1	1.26367	1.13679	1.03011	1.11079	0.642236	0.965793	0.621747	1.00852	0.992794	1.00379	1.21245	1.0113
sp|Q07511|FDH_SOLTU	Formate dehydrogenase, mitochondrial OS=Solanum tuberosum OX=4113 GN=FDH1 PE=1 SV=2	0.877486	0.907724	0.943745	0.861507	0.552058	0.513869	1.13574	1.43874	1.42843	1.12527	1.10147	1.11396
tr|M1BDN6|M1BDN6_SOLTU	Uncharacterized protein OS=Solanum tuberosum OX=4113 GN=102577700 PE=4 SV=1	1.16156	0.960452	1.00637	0.905836	0.867869	0.952282	0.984089	0.917171	0.997181	0.948519	1.25451	1.04417
tr|M1A9Z4|M1A9Z4_SOLTU	Uncharacterized protein OS=Solanum tuberosum OX=4113 GN=102588555 PE=4 SV=1	1.0771	1.1881	1.11246	0.780231	0.68365	0.859584	1.29496	1.21023	1.313	0.847709	0.918021	0.71495
tr|M0ZV40|M0ZV40_SOLTU	Uncharacterized protein OS=Solanum tuberosum OX=4113 GN=102593980 PE=3 SV=1	0.979496	0.999975	1.01138	0.822264	1.0185	1.01138	1.08391	0.990761	0.965866	1.11433	0.990761	1.01138
sp|P55312|CATA2_SOLTU	Catalase isozyme 2 OS=Solanum tuberosum OX=4113 GN=CAT2 PE=3 SV=1	1.19247	0.979286	0.943246	0.752387	1.016	1.02468	1.47379	0.979286	0.978642	0.581353	1.02543	1.05344
sp|P15478|PATT5_SOLTU	Patatin-T5 OS=Solanum tuberosum OX=4113 PE=1 SV=1	0.949319	0.972074	0.976815	0.98485	0.981027	0.985858	0.975913	0.981027	0.985858	1.08992	1.06587	1.05147
sp|Q9AWA5|GWD1_SOLTU	Alpha-glucan water dikinase, chloroplastic OS=Solanum tuberosum OX=4113 GN=R1 PE=1 SV=2	0.989245	1.16396	1.02766	0.91897	0.76903	1.00885	1.07478	1.31202	1.00885	1.01701	0.754988	0.954631
tr|M1CTR3|M1CTR3_SOLTU	Aconitate hydratase OS=Solanum tuberosum OX=4113 GN=102587698 PE=3 SV=1	1.07314	1.04933	0.995254	0.92616	0.788693	1.02318	0.917603	1.15057	0.977072	1.0831	1.0114	1.0045
tr|M0ZYC1|M0ZYC1_SOLTU	Protein disulfide-isomerase OS=Solanum tuberosum OX=4113 PE=3 SV=1	1.05035	0.94212	1.1231	0.898169	0.933512	0.908714	1.21714	1.28856	1.15458	0.834341	0.835806	0.813603
tr|M1AD62|M1AD62_SOLTU	Uncharacterized protein OS=Solanum tuberosum OX=4113 PE=3 SV=1	1.06664	0.943362	1.07623	0.879049	1.09321	0.730942	1.15887	1.13417	1.30587	0.895436	0.829256	0.886957
tr|M1C005|M1C005_SOLTU	Phosphoglycerate kinase OS=Solanum tuberosum OX=4113 PE=3 SV=1	1.15985	1.17686	1.06854	0.863806	1.03453	0.956737	1.12831	1.1878	1.19346	0.848033	0.600808	0.781265
tr|Q2XTC2|Q2XTC2_SOLTU	Elongation factor 1-alpha OS=Solanum tuberosum OX=4113 GN=102600107 PE=2 SV=1	0.99768	1.15766	0.99768	0.99768	0.7171	0.99768	1.00696	1.51207	1.00696	0.99768	0.613168	0.99768
tr|Q38M71|Q38M71_SOLTU	UDP-glucose:protein transglucosylase-like OS=Solanum tuberosum OX=4113 GN=102601908 PE=2 SV=1	1.05874	0.999975	0.995379	0.818077	0.990775	0.995379	1.13968	1.00927	1.00462	0.983502	0.999975	1.00462
tr|Q2PYX3|Q2PYX3_SOLTU	Fructose-bisphosphate aldolase OS=Solanum tuberosum OX=4113 GN=102577667 PE=2 SV=1	1.25998	1.36807	1.17439	0.661228	0.559888	0.907471	1.14906	1.24771	0.967906	0.929735	0.824334	0.950232
tr|M1B5I2|M1B5I2_SOLTU	Uncharacterized protein OS=Solanum tuberosum OX=4113 GN=102577503 PE=3 SV=1	0.997656	1.08857	0.9452	1.01621	0.825752	1.11569	0.988477	1.17183	0.902708	0.997656	0.913847	1.0364
tr|M1AVI1|M1AVI1_SOLTU	Uncharacterized protein OS=Solanum tuberosum OX=4113 GN=102589113 PE=4 SV=1	0.948767	1.03725	0.754676	0.881368	0.999755	0.915748	1.19447	0.981499	1.11118	0.975396	0.981499	1.2184
tr|M1C2Q1|M1C2Q1_SOLTU	Uncharacterized protein OS=Solanum tuberosum OX=4113 GN=102604021 PE=4 SV=1	1.37299	1.13169	1.03838	0.727179	0.768597	0.705235	1.0415	1.28741	1.23696	0.858332	0.812298	1.01942
tr|M1B7H6|M1B7H6_SOLTU	Uncharacterized protein OS=Solanum tuberosum OX=4113 GN=102582495 PE=3 SV=1	0.992779	0.930576	1.03003	0.774124	0.643806	0.603769	1.03957	1.12919	1.1504	1.19353	1.29643	1.21581
tr|M0ZKX1|M0ZKX1_SOLTU	Uncharacterized protein OS=Solanum tuberosum OX=4113 GN=102594819 PE=3 SV=1	1.0228	0.995329	0.969602	1.03221	0.986187	0.777247	0.994869	1.01391	1.20945	0.950119	1.00457	1.04371
tr|M1C9T0|M1C9T0_SOLTU	Uncharacterized protein OS=Solanum tuberosum OX=4113 GN=102591315 PE=3 SV=1	1.04794	1.03184	0.963114	0.773294	0.675463	0.963114	1.30716	1.36025	1.23497	0.871612	0.932444	0.838803
sp|Q43190|LOX14_SOLTU	Probable linoleate 9S-lipoxygenase 4 OS=Solanum tuberosum OX=4113 GN=LOX1.4 PE=2 SV=1	0.840095	0.988773	1.16222	0.773187	0.709745	0.626993	1.13843	1.30353	0.993793	1.24828	0.997954	1.21699
tr|M1BHF1|M1BHF1_SOLTU	Protein disulfide-isomerase OS=Solanum tuberosum OX=4113 GN=102592089 PE=3 SV=1	1.14038	1.42732	1.17205	1.00241	0.50406	0.957159	0.873099	1.17632	0.92245	0.984107	0.892299	0.948339
tr|M0ZNV9|M0ZNV9_SOLTU	Annexin OS=Solanum tuberosum OX=4113 GN=102586975 PE=3 SV=1	1.0071	1.0411	1.01187	0.901729	0.797064	0.849362	1.0071	1.12074	0.966261	1.08407	1.0411	1.1725
tr|M1A0G4|M1A0G4_SOLTU	Uncharacterized protein OS=Solanum tuberosum OX=4113 GN=102584948 PE=4 SV=1	0.961055	1.03295	1.17964	0.844822	0.695133	0.642286	1.18778	1.41278	1.35442	1.00634	0.859143	0.823655
tr|M0ZK51|M0ZK51_SOLTU	Uncharacterized protein OS=Solanum tuberosum OX=4113 PE=4 SV=1	1.00705	1.20218	1.19299	0.763948	0.685437	0.474956	1.22195	1.31814	1.54388	1.00705	0.79425	0.788177
tr|M0ZP38|M0ZP38_SOLTU	6-phosphogluconate dehydrogenase, decarboxylating OS=Solanum tuberosum OX=4113 GN=102597505 PE=3 SV=1	1.04354	0.988477	0.815166	0.742181	0.997656	1.0074	1.33824	1.01621	0.885573	0.87604	0.997656	1.29186
sp|Q41484|SPI5_SOLTU	Serine protease inhibitor 5 OS=Solanum tuberosum OX=4113 PE=1 SV=1	1.55476	1.42718	1.63017	1.056	1.24299	1.08702	0.460978	0.266986	0.273042	0.928268	1.06284	1.00977
tr|M0ZSA3|M0ZSA3_SOLTU	Uncharacterized protein OS=Solanum tuberosum OX=4113 GN=102586212 PE=4 SV=1	0.986096	1.12873	1.02735	0.820235	0.699173	0.886644	1.20757	1.30796	1.09578	0.986096	0.864136	0.990222
tr|M1AGX9|M1AGX9_SOLTU	Tubulin alpha chain OS=Solanum tuberosum OX=4113 PE=3 SV=1	1.13205	1.07649	1.01569	0.805128	0.801727	0.961078	1.34855	1.51363	0.979038	0.714273	0.608152	1.0442
tr|M1CP75|M1CP75_SOLTU	Uncharacterized protein OS=Solanum tuberosum OX=4113 PE=4 SV=1	0.948384	1.0437	0.983819	1.26183	0.909014	1.03012	0.841406	1.33839	1.01131	0.948384	0.708893	0.974754
tr|M1D6K2|M1D6K2_SOLTU	Uncharacterized protein OS=Solanum tuberosum OX=4113 PE=4 SV=1	1.17106	1.04193	1.00463	1.00128	0.967883	1.00463	0.947498	1.00426	0.995372	0.880165	0.985926	0.995372
sp|Q00081|GLGL1_SOLTU	Glucose-1-phosphate adenylyltransferase large subunit 1 (Fragment) OS=Solanum tuberosum OX=4113 GN=AGPS1 PE=1 SV=1	1.30452	1.26005	1.29724	0.778822	0.759219	0.620871	1.28067	1.21446	1.15077	0.635981	0.766269	0.93112
tr|Q9M3H3|Q9M3H3_SOLTU	Annexin OS=Solanum tuberosum OX=4113 GN=an34 PE=2 SV=1	1.26437	1.39328	1.35745	0.858715	0.642742	0.781181	0.985945	1.16958	0.947813	0.890968	0.794392	0.913555
tr|B5M4B1|B5M4B1_SOLTU	Tubulin beta chain OS=Solanum tuberosum OX=4113 GN=102577624 PE=2 SV=1	1.10419	1.11292	1.24626	1.08408	1.0826	0.954148	0.910058	1.0826	1.09552	0.901673	0.721878	0.704064
tr|Q3HVN5|Q3HVN5_SOLTU	Dehydroascorbate reductase-like protein OS=Solanum tuberosum OX=4113 GN=102577622 PE=2 SV=1	0.737238	0.513353	0.628484	0.902768	0.682969	0.708362	1.13657	1.35024	1.36221	1.22343	1.45344	1.30094
tr|M1AMZ0|M1AMZ0_SOLTU	Uncharacterized protein OS=Solanum tuberosum OX=4113 PE=4 SV=1	1.12335	1.12266	1.14457	1.19823	1.41331	1.18741	0.735383	0.351714	0.447279	0.94304	1.11232	1.22074
sp|P31427|AMPL_SOLTU	Leucine aminopeptidase, chloroplastic OS=Solanum tuberosum OX=4113 GN=LAP PE=2 SV=2	0.632244	0.495387	0.447626	0.566122	0.495387	0.339618	0.856865	0.702952	0.885009	1.94477	2.30627	2.32775
tr|M1BT30|M1BT30_SOLTU	Glucose-6-phosphate 1-dehydrogenase OS=Solanum tuberosum OX=4113 GN=102595038 PE=3 SV=1	1.1471	1.20257	1.00687	0.779051	0.824285	0.979384	1.00826	0.972919	1.00687	1.06559	1.00023	1.00687
sp|Q00775|SSG1_SOLTU	Granule-bound starch synthase 1, chloroplastic/amyloplastic OS=Solanum tuberosum OX=4113 GN=WAXY PE=1 SV=1	1.15052	0.950198	1.18323	0.856882	0.688285	0.767517	1.07869	1.22965	1.10936	0.91391	1.13186	0.939894
tr|M1CL95|M1CL95_SOLTU	Uncharacterized protein OS=Solanum tuberosum OX=4113 GN=102582102 PE=3 SV=1	0.921456	0.916422	0.796018	1.02912	0.977484	1.18293	1.00113	1.30052	1.14011	1.0483	0.805575	0.880941
tr|M1BDK7|M1BDK7_SOLTU	4-alpha-glucanotransferase OS=Solanum tuberosum OX=4113 PE=3 SV=1	1.24524	1.41594	1.29216	0.953377	0.91847	1.08472	0.971063	0.901663	0.815316	0.830323	0.763927	0.807803
tr|M1CA90|M1CA90_SOLTU	Uncharacterized protein OS=Solanum tuberosum OX=4113 PE=3 SV=1	1.00139	1.09637	1.1727	0.864122	0.648613	0.834024	0.974124	1.15864	0.873334	1.16036	1.09637	1.11995
tr|Q307Z3|Q307Z3_SOLTU	Fructokinase-like OS=Solanum tuberosum OX=4113 GN=102577816 PE=2 SV=1	0.96636	0.922779	0.873484	1.01195	1.11969	1.28604	1.37134	1.7422	1.53198	0.650354	0.215326	0.308499
tr|Q2VCJ2|Q2VCJ2_SOLTU	Ribosomal protein L3-like OS=Solanum tuberosum OX=4113 GN=102598069 PE=2 SV=1	1.10768	1.04853	1.24598	0.832547	0.880194	0.786133	1.30743	1.21506	1.25749	0.752346	0.856219	0.710404
sp|P21342|PFPA_SOLTU	Pyrophosphate--fructose 6-phosphate 1-phosphotransferase subunit alpha OS=Solanum tuberosum OX=4113 GN=PFP-ALPHA PE=1 SV=2	1.41147	0.997656	1.15837	0.827319	0.988477	0.839218	0.985553	1.01621	1.05649	0.77566	0.997656	0.945917
tr|M1BFT7|M1BFT7_SOLTU	Malate dehydrogenase OS=Solanum tuberosum OX=4113 PE=3 SV=1	1.11673	1.11809	1.25801	0.937449	0.692604	0.580311	1.10649	1.35665	1.43109	0.839331	0.832657	0.730594
tr|M1D4F6|M1D4F6_SOLTU	Uncharacterized protein OS=Solanum tuberosum OX=4113 GN=102585794 PE=4 SV=1	0.349949	0.318004	0.30192	0.492103	0.481455	0.343412	1.10667	1.26621	1.14765	2.05128	1.93433	2.20702
tr|M1CPM6|M1CPM6_SOLTU	Uncharacterized protein OS=Solanum tuberosum OX=4113 PE=3 SV=1	0.97706	0.983155	1.03703	0.768972	0.725429	0.678909	1.1322	1.36965	1.40544	1.12177	0.921765	0.878619
tr|M1BA84|M1BA84_SOLTU	Uncharacterized protein OS=Solanum tuberosum OX=4113 PE=4 SV=1	1.25052	1.0451	1.03888	0.803635	0.935766	0.992094	1.11965	1.18897	1.03888	0.82619	0.830168	0.930146
tr|M1CXI6|M1CXI6_SOLTU	Aspartate aminotransferase OS=Solanum tuberosum OX=4113 PE=4 SV=1	1.07577	1.26221	1.01149	0.772251	0.865204	0.993088	1.28154	1.17253	1.01149	0.870436	0.70006	0.983937
tr|M1D7J7|M1D7J7_SOLTU	Malic enzyme OS=Solanum tuberosum OX=4113 GN=102580952 PE=3 SV=1	1.00596	0.838031	1.03426	0.552804	0.86945	0.523218	1.23187	1.03572	1.1875	1.20937	1.25679	1.25502
tr|M1BAA6|M1BAA6_SOLTU	Serine hydroxymethyltransferase OS=Solanum tuberosum OX=4113 GN=102580488 PE=3 SV=1	1.20161	1.17498	1.11048	0.772237	0.721147	0.775366	1.24674	1.4522	1.35991	0.779408	0.651678	0.754247
tr|M1D0I5|M1D0I5_SOLTU	Uncharacterized protein OS=Solanum tuberosum OX=4113 GN=102591157 PE=3 SV=1	1.0977	1.12358	1.0256	1.00118	0.978602	1.13497	1.02917	1.1133	0.868962	0.871954	0.784514	0.970473
sp|P22200|KPYC_SOLTU	Pyruvate kinase, cytosolic isozyme OS=Solanum tuberosum OX=4113 PE=2 SV=1	1.10598	1.117	1.1565	0.779385	0.660762	0.659388	1.00865	1.31845	1.2222	1.10598	0.903791	0.961908
sp|Q42502|PT2K3_SOLTU	Patatin-2-Kuras 3 OS=Solanum tuberosum OX=4113 GN=pat2-k3 PE=1 SV=1	1.00168	0.999924	1.00217	1.04886	1.00921	1.01148	0.947788	0.981658	0.974865	1.00168	1.00921	1.01148
tr|Q6R2P7|Q6R2P7_SOLTU	14-3-3 protein isoform 20R OS=Solanum tuberosum OX=4113 GN=St14i PE=2 SV=1	0.945009	0.97466	0.952696	0.96264	1.0206	1.09388	1.01726	0.97466	0.918331	1.0751	1.03008	1.03509
tr|M1C5X7|M1C5X7_SOLTU	Uncharacterized protein OS=Solanum tuberosum OX=4113 GN=102603826 PE=4 SV=1	1.12468	1.00216	1.19574	1.02566	0.974755	1.14197	0.988634	1.03016	0.842623	0.86103	0.992925	0.819672
tr|M1CBF6|M1CBF6_SOLTU	Uncharacterized protein OS=Solanum tuberosum OX=4113 GN=102581781 PE=3 SV=1	1.06311	1.14427	1.02699	0.934507	0.828915	0.870067	1.16569	1.22047	1.15763	0.836698	0.806338	0.945314
tr|M0ZZV7|M0ZZV7_SOLTU	Adenosylhomocysteinase OS=Solanum tuberosum OX=4113 GN=102582199 PE=3 SV=1	1.03546	1.04804	1.0514	0.807457	0.773389	0.882611	1.27979	1.46014	1.27575	0.877289	0.71843	0.790233
tr|M1CGV3|M1CGV3_SOLTU	Uncharacterized protein OS=Solanum tuberosum OX=4113 GN=102599617 PE=3 SV=1	1.18278	1.47251	1.313	0.767177	0.779939	0.859584	1.29688	0.981853	1.11246	0.753168	0.765697	0.71495
tr|M1AJV5|M1AJV5_SOLTU	26S proteasome non-ATPase regulatory subunit 2 homolog OS=Solanum tuberosum OX=4113 GN=102586490 PE=3 SV=1	1.13799	0.932627	1.36678	1.10699	0.688175	0.529318	0.982087	1.43791	1.48489	0.772932	0.941287	0.619013
tr|M1BJG9|M1BJG9_SOLTU	D-3-phosphoglycerate dehydrogenase OS=Solanum tuberosum OX=4113 GN=102588117 PE=3 SV=1	1.11749	1.55043	1.00448	1.10719	0.728554	0.986161	0.879462	0.828835	0.986161	0.895857	0.89218	1.0232
tr|M1AQ31|M1AQ31_SOLTU	Uncharacterized protein OS=Solanum tuberosum OX=4113 PE=3 SV=1	1.01158	0.974888	1.09899	0.983914	1.00214	0.746431	1.00226	1.00214	1.16146	1.00226	1.02082	0.993123
tr|M1BCZ9|M1BCZ9_SOLTU	Lactoylglutathione lyase OS=Solanum tuberosum OX=4113 GN=102599485 PE=3 SV=1	1.11235	1.17084	1.57641	0.883537	0.731968	0.588407	0.891769	0.825086	0.713981	1.11235	1.2721	1.1212
tr|M1CQ92|M1CQ92_SOLTU	Pyruvate kinase OS=Solanum tuberosum OX=4113 PE=3 SV=1	0.886396	0.886332	0.713116	0.936757	0.793531	0.857311	1.00838	1.23474	1.1199	1.16846	1.08539	1.30967
tr|M1C5J7|M1C5J7_SOLTU	T-complex protein 1 subunit gamma OS=Solanum tuberosum OX=4113 GN=102578754 PE=3 SV=1	1.09673	0.876253	1.09124	0.955213	0.821615	0.866766	1.01886	1.37606	1.14268	0.929195	0.926076	0.899321
tr|M1AZE4|M1AZE4_SOLTU	Glucose-6-phosphate isomerase OS=Solanum tuberosum OX=4113 GN=102585856 PE=3 SV=1	1.1308	0.912171	0.974786	0.898237	0.879167	0.992917	1.15177	1.18052	1.00209	0.819185	1.02815	1.03021
tr|M1BPZ5|M1BPZ5_SOLTU	Uncharacterized protein OS=Solanum tuberosum OX=4113 GN=102598930 PE=4 SV=1	1.40998	1.23443	1.38773	0.693782	0.854013	0.708444	1.03085	1.0173	0.986981	0.865389	0.894254	0.916842
tr|M1CL86|M1CL86_SOLTU	Dihydrolipoyl dehydrogenase OS=Solanum tuberosum OX=4113 GN=102605442 PE=3 SV=1	0.842033	0.995322	1.00214	1.1517	0.986165	0.98384	1.28627	1.02319	1.03018	0.719994	0.995322	0.98384
tr|M1CDH5|M1CDH5_SOLTU	Plasma membrane ATPase OS=Solanum tuberosum OX=4113 GN=102578873 PE=3 SV=1	1.00209	0.985247	1.01306	0.983851	0.932219	1.03198	0.983851	1.05086	0.932492	1.03021	1.03167	1.02247
tr|Q2XPX9|Q2XPX9_SOLTU	40S ribosomal protein S3a OS=Solanum tuberosum OX=4113 GN=102590512 PE=2 SV=1	1.19155	1.10382	1.00144	0.751804	0.807079	1.05831	1.31857	1.14526	1.06807	0.738075	0.943841	0.872182
tr|M1AUM4|M1AUM4_SOLTU	Uncharacterized protein OS=Solanum tuberosum OX=4113 PE=4 SV=1	1.05792	1.02083	1.02059	0.921422	0.983888	1.03004	1.01033	1.00226	0.974683	1.01033	0.993024	0.974683
tr|M1B054|M1B054_SOLTU	Uncharacterized protein OS=Solanum tuberosum OX=4113 GN=102583300 PE=3 SV=1	0.854422	1.01624	0.990621	1.16854	0.988446	0.972531	1.06575	0.988446	1.00902	0.911286	1.00687	1.02783
sp|Q43644|NDUS1_SOLTU	NADH dehydrogenase [ubiquinone] iron-sulfur protein 1, mitochondrial OS=Solanum tuberosum OX=4113 PE=2 SV=1	1.15319	0.86588	0.894285	0.714353	0.819371	0.703781	1.24141	1.15203	1.22307	0.891047	1.16272	1.17886
tr|M1A483|M1A483_SOLTU	T-complex protein 1 subunit delta OS=Solanum tuberosum OX=4113 GN=102603797 PE=3 SV=1	1.10361	1.11233	1.04806	0.742663	0.573159	0.631543	1.21006	1.24238	1.19224	0.943663	1.07213	1.12816
tr|M0ZWP5|M0ZWP5_SOLTU	Coatomer subunit alpha OS=Solanum tuberosum OX=4113 GN=102582145 PE=4 SV=1	1.016	0.816006	0.995293	0.961341	0.779357	0.995293	1.00665	1.15807	0.986186	1.016	1.24657	1.02323
tr|M1CRV0|M1CRV0_SOLTU	Uncharacterized protein OS=Solanum tuberosum OX=4113 GN=102603089 PE=3 SV=1	1.02381	0.990766	1.06303	0.916643	0.990766	0.934357	1.25378	1.00923	1.01513	0.805769	1.00923	0.987484
tr|M0ZJD3|M0ZJD3_SOLTU	Uncharacterized protein OS=Solanum tuberosum OX=4113 GN=102593561 PE=3 SV=1	1.38535	1.01099	1.43771	0.78265	0.752916	0.599378	1.13127	1.53019	1.28733	0.700734	0.705903	0.675584
tr|M1B8V3|M1B8V3_SOLTU	Polyadenylate-binding protein OS=Solanum tuberosum OX=4113 PE=3 SV=1	1.04852	1.00692	1.13298	1.05822	0.988496	0.859445	1.09791	0.997659	1.23092	0.795355	1.00692	0.776654
tr|M1BTT7|M1BTT7_SOLTU	Ketol-acid reductoisomerase OS=Solanum tuberosum OX=4113 GN=102595769 PE=3 SV=1	1.09614	1.01859	1.20101	0.685268	0.990809	0.919463	1.19089	1.15883	1.01748	1.0277	0.831774	0.86205
tr|M1CBM0|M1CBM0_SOLTU	Uncharacterized protein OS=Solanum tuberosum OX=4113 GN=102588246 PE=3 SV=1	0.907694	1.05432	0.995389	0.820155	0.671367	1.01383	1.23002	1.36448	1.00456	1.04213	0.909835	0.986218
tr|M1A0W3|M1A0W3_SOLTU	Uncharacterized protein OS=Solanum tuberosum OX=4113 GN=102583884 PE=4 SV=1	1.30648	1.19356	1.33834	0.96405	0.746219	0.876167	1.08664	1.12943	0.917401	0.642828	0.930795	0.868093
sp|P21343|PFPB_SOLTU	Pyrophosphate--fructose 6-phosphate 1-phosphotransferase subunit beta OS=Solanum tuberosum OX=4113 GN=PFP-BETA PE=1 SV=3	1.26484	1.07195	1.58896	0.87508	0.783729	0.626813	1.11183	1.27699	1.10951	0.748251	0.86734	0.674718
tr|M1AX44|M1AX44_SOLTU	Malate dehydrogenase OS=Solanum tuberosum OX=4113 PE=3 SV=1	1.12859	0.951063	0.829912	0.896425	0.805769	0.997806	0.992063	1.26541	1.30327	0.982922	0.977756	0.869017
tr|A0A0B4J3K8|A0A0B4J3K8_SOLTU	Uncharacterized protein OS=Solanum tuberosum OX=4113 GN=102577923 PE=4 SV=1	1.01386	1.00688	1.00916	0.977097	0.97935	1.01848	1.00452	1.01616	0.981622	1.00452	0.997606	0.990737
tr|M1ACT7|M1ACT7_SOLTU	S-(hydroxymethyl)glutathione dehydrogenase OS=Solanum tuberosum OX=4113 PE=3 SV=1	0.961677	1.33805	1.20989	0.961677	0.695764	0.97893	1.29135	1.32575	1.18782	0.785299	0.64043	0.623364
tr|M1BQ50|M1BQ50_SOLTU	Uncharacterized protein OS=Solanum tuberosum OX=4113 GN=102599656 PE=3 SV=1	1.25081	1.01838	1.65007	0.966459	0.990663	0.588175	0.993529	1.01838	1.17359	0.789204	0.972573	0.588175
tr|M0ZMA9|M0ZMA9_SOLTU	Uncharacterized protein OS=Solanum tuberosum OX=4113 GN=102582578 PE=3 SV=1	1.01144	1.51936	1.45446	1.02078	1.1315	1.10329	0.983889	0.994611	0.90929	0.983889	0.354534	0.532964
tr|M1CAU1|M1CAU1_SOLTU	Uncharacterized protein OS=Solanum tuberosum OX=4113 GN=102580368 PE=3 SV=1	1.40768	0.997677	1.03208	0.731945	0.997677	1.02264	1.10789	1.01616	0.941318	0.752488	0.988484	1.00397
tr|M1D576|M1D576_SOLTU	Uncharacterized protein OS=Solanum tuberosum OX=4113 GN=102587729 PE=3 SV=1	1.16826	1.32054	0.988466	0.862017	0.773978	0.988466	1.07533	1.04893	1.00686	0.894394	0.856549	1.01621
tr|M1BFP9|M1BFP9_SOLTU	Aldehyde dehydrogenase OS=Solanum tuberosum OX=4113 GN=102597977 PE=3 SV=1	1.05772	1.00921	1.04912	0.964552	0.981658	0.992691	0.92976	0.999924	0.983627	1.04797	1.00921	0.974564
tr|M0ZMS6|M0ZMS6_SOLTU	Uncharacterized protein OS=Solanum tuberosum OX=4113 GN=102583463 PE=3 SV=1	1.11752	1.06226	1.13525	1.09712	0.851562	0.99788	1.06717	1.2654	1.07421	0.718197	0.820782	0.79266
tr|M1C3G7|M1C3G7_SOLTU	Uncharacterized protein OS=Solanum tuberosum OX=4113 GN=102598345 PE=3 SV=1	0.902883	0.955959	0.990846	0.624683	0.592234	0.591541	1.29312	1.2259	1.25886	1.17931	1.2259	1.15875
tr|M0ZSL7|M0ZSL7_SOLTU	Uncharacterized protein OS=Solanum tuberosum OX=4113 PE=3 SV=1	1.05833	0.997659	1.00456	1.01068	0.988496	0.995336	1.09806	1.00692	0.986211	0.832934	1.00692	1.01389
tr|M1CT47|M1CT47_SOLTU	Uncharacterized protein OS=Solanum tuberosum OX=4113 GN=102585360 PE=4 SV=1	0.994972	0.972197	0.936045	1.05146	1.05627	0.81529	0.967764	0.981209	1.26851	0.985804	0.99032	0.980152
tr|M1CCJ9|M1CCJ9_SOLTU	Peroxidase OS=Solanum tuberosum OX=4113 GN=102585990 PE=3 SV=1	1.13542	1.05115	1.16709	0.48659	0.467419	0.460422	1.17802	1.12107	1.10445	1.19998	1.36036	1.26803
tr|M1B4I6|M1B4I6_SOLTU	Uncharacterized protein OS=Solanum tuberosum OX=4113 GN=102606369 PE=4 SV=1	0.906402	1.00884	1.17831	1.09976	0.954681	0.80772	0.873579	1.00884	1.58219	1.12026	1.02764	0.431774
tr|M1D530|M1D530_SOLTU	Isocitrate dehydrogenase [NADP] OS=Solanum tuberosum OX=4113 GN=102591365 PE=3 SV=1	0.956215	1.12691	1.15052	0.705521	0.679017	0.795927	1.26047	1.35485	1.32093	1.07779	0.839225	0.732628
tr|M1BWJ0|M1BWJ0_SOLTU	40S ribosomal protein S4 OS=Solanum tuberosum OX=4113 GN=102587726 PE=3 SV=1	1.01146	1.12195	1.09151	1.00219	1.07142	0.812889	1.01146	1.02325	1.42567	0.974896	0.783377	0.669927
tr|J7EQ13|J7EQ13_SOLTU	Proteinase inhibitor 2 OS=Solanum tuberosum OX=4113 GN=PIN-II PE=2 SV=1	1.3512	1.38806	1.44345	1.46798	1.42695	1.36585	0.868405	0.741984	0.853878	0.31241	0.443002	0.336822
tr|M1CY45|M1CY45_SOLTU	Uncharacterized protein OS=Solanum tuberosum OX=4113 GN=102586145 PE=3 SV=1	1.12422	1.33249	1.13887	1.11389	0.699281	1.01971	0.901216	1.24932	1.00105	0.860678	0.718907	0.840371
tr|M1APL4|M1APL4_SOLTU	Uncharacterized protein OS=Solanum tuberosum OX=4113 PE=3 SV=1	0.476463	0.654575	0.625906	1.05206	0.854896	0.9301	1.39981	1.34256	1.28383	1.07167	1.14797	1.16016
tr|M0ZJ17|M0ZJ17_SOLTU	Uncharacterized protein OS=Solanum tuberosum OX=4113 GN=102581673 PE=3 SV=1	1.1384	1.17032	1.01383	1.00997	0.685956	1.00456	1.01929	1.17032	0.995389	0.832345	0.973402	0.986218
tr|M1BAR8|M1BAR8_SOLTU	Uncharacterized protein OS=Solanum tuberosum OX=4113 GN=102592059 PE=4 SV=1	1.31078	1.24063	1.28217	1.17365	0.627556	0.586017	0.761291	1.41132	1.33026	0.754276	0.7205	0.801555
tr|M1CE55|M1CE55_SOLTU	Peroxidase OS=Solanum tuberosum OX=4113 GN=102581076 PE=3 SV=1	1.13321	1.15001	1.06821	0.977925	0.913478	1.08803	1.05268	1.2042	0.930377	0.83619	0.732306	0.913388
tr|M1B2L7|M1B2L7_SOLTU	Guanosine nucleotide diphosphate dissociation inhibitor OS=Solanum tuberosum OX=4113 GN=102591805 PE=3 SV=1	1.45776	1.31095	1.30889	0.554242	0.890387	0.615048	1.17947	1.11068	1.30889	0.808522	0.687983	0.76718
sp|P29677|MPPA_SOLTU	Mitochondrial-processing peptidase subunit alpha OS=Solanum tuberosum OX=4113 GN=MPP PE=1 SV=1	1.21041	1.17537	1.21772	0.860867	1.02368	0.707193	1.11413	0.933651	1.24034	0.814598	0.867303	0.834742
tr|M1CNK1|M1CNK1_SOLTU	Uncharacterized protein OS=Solanum tuberosum OX=4113 PE=3 SV=1	1.10537	1.17174	1.00293	1.01746	1.02057	1.27426	1.10537	1.08853	1.00293	0.771798	0.719166	0.719878
tr|M1AZM2|M1AZM2_SOLTU	Uncharacterized protein OS=Solanum tuberosum OX=4113 GN=102591082 PE=4 SV=1	0.960218	0.842955	1.18259	0.708603	0.850759	1.03944	1.19778	1.39891	0.719149	1.1334	0.907379	1.05882
tr|M1C004|M1C004_SOLTU	Phosphoglycerate kinase OS=Solanum tuberosum OX=4113 PE=3 SV=1	1.10422	1.3807	0.96105	0.961739	0.912245	1.04408	1.00707	0.955249	0.969865	0.926977	0.751809	1.02501
tr|M0ZT89|M0ZT89_SOLTU	Uncharacterized protein OS=Solanum tuberosum OX=4113 GN=102578860 PE=3 SV=1	1.04803	1.11209	1.14231	0.824772	0.859316	0.79766	1.21443	1.11209	1.10107	0.912763	0.916506	0.958957
sp|P14675|ADH3_SOLTU	Alcohol dehydrogenase 3 OS=Solanum tuberosum OX=4113 GN=ADH3 PE=2 SV=1	1.12678	1.3687	1.24145	0.981389	0.591939	0.924504	0.945917	1.04784	0.959234	0.945917	0.991522	0.874814
tr|M1CJJ5|M1CJJ5_SOLTU	Delta-1-pyrroline-5-carboxylate synthase OS=Solanum tuberosum OX=4113 GN=102594541 PE=3 SV=1	1.10862	0.889633	1.13218	0.840973	0.8496	0.489654	1.01102	1.02138	1.37374	1.03939	1.23939	1.00442
tr|M1CKB3|M1CKB3_SOLTU	40S ribosomal protein SA OS=Solanum tuberosum OX=4113 GN=102601481 PE=3 SV=1	1.02865	1.00689	1.0046	1.00069	0.997702	0.98619	1.13835	1.00689	1.01386	0.83231	0.988509	0.995347
tr|M1D3N1|M1D3N1_SOLTU	Uncharacterized protein OS=Solanum tuberosum OX=4113 PE=4 SV=1	0.975735	1.09142	1.21709	1.04064	0.639737	0.551226	1.11001	1.42554	1.39738	0.87361	0.843313	0.834307
tr|M1AWV2|M1AWV2_SOLTU	Uncharacterized protein OS=Solanum tuberosum OX=4113 PE=4 SV=1	1.17704	0.98619	1.18938	0.756446	1.0046	0.77861	1.26706	1.01386	1.32841	0.799456	0.995347	0.703606
tr|M1C5E6|M1C5E6_SOLTU	60S acidic ribosomal protein P0 OS=Solanum tuberosum OX=4113 PE=3 SV=1	1.14085	1.28032	1.26934	1.02149	0.729965	0.793558	0.923084	1.18931	1.17923	0.914578	0.8004	0.757863
tr|M1D2B9|M1D2B9_SOLTU	Uncharacterized protein OS=Solanum tuberosum OX=4113 GN=102582607 PE=3 SV=1	1.15408	1.02314	1.00011	0.805743	1.00453	1.05686	1.16476	0.977059	1.19134	0.875427	0.995272	0.751682
tr|M1CCF2|M1CCF2_SOLTU	Uncharacterized protein OS=Solanum tuberosum OX=4113 GN=102606142 PE=4 SV=1	0.935185	0.995379	0.991484	0.970263	0.995379	1.10733	0.970263	1.00462	0.773222	1.12429	1.00462	1.12797
tr|M1BQD4|M1BQD4_SOLTU	Uncharacterized protein OS=Solanum tuberosum OX=4113 PE=3 SV=1	0.914706	0.981576	1.32293	1.02164	0.981576	0.720354	1.06984	1.00902	1.15221	0.993814	1.02783	0.804505
tr|M1B4H5|M1B4H5_SOLTU	Uncharacterized protein OS=Solanum tuberosum OX=4113 GN=102601553 PE=3 SV=1	1.04391	1.1643	1.10755	0.799262	0.769248	0.86371	1.10323	1.17509	1.10755	1.0536	0.891365	0.921192
tr|M1CS26|M1CS26_SOLTU	Phospholipase D OS=Solanum tuberosum OX=4113 GN=102595135 PE=3 SV=1	1.22582	1.15469	0.997637	0.655226	0.859942	0.988491	1.00101	0.951539	0.997637	1.11794	1.03383	1.01623
tr|M1BD67|M1BD67_SOLTU	Uncharacterized protein OS=Solanum tuberosum OX=4113 GN=102598975 PE=4 SV=1	0.735775	0.707494	0.707106	0.821803	0.68182	0.834519	1.23246	1.28728	1.26313	1.20996	1.32341	1.19524
tr|M1B2L8|M1B2L8_SOLTU	Uncharacterized protein OS=Solanum tuberosum OX=4113 GN=102588697 PE=4 SV=1	0.879246	0.851155	0.889318	0.895612	0.82042	0.668438	1.14843	1.16421	1.47601	1.07672	1.16421	0.96623
tr|M1AH14|M1AH14_SOLTU	Ferritin OS=Solanum tuberosum OX=4113 PE=3 SV=1	0.87658	1.28234	0.970187	1.27873	0.895349	1.41535	0.901113	1.028	0.696427	0.943574	0.794313	0.918042
tr|M1CLX9|M1CLX9_SOLTU	Uncharacterized protein OS=Solanum tuberosum OX=4113 GN=102588091 PE=4 SV=1	1.32301	0.988496	0.988446	0.866077	0.997659	1.01624	1.14172	1.00692	0.988446	0.669198	1.00692	1.00687
tr|M1AZD2|M1AZD2_SOLTU	14-3-3 protein OS=Solanum tuberosum OX=4113 GN=102586856 PE=2 SV=1	1.25405	1.15762	1.02319	0.90851	0.779001	0.995322	1.02402	1.02692	0.986165	0.813421	1.03646	0.995322
tr|M1AU65|M1AU65_SOLTU	Peroxidase OS=Solanum tuberosum OX=4113 GN=102582282 PE=3 SV=1	1.11856	0.997051	0.779415	0.643645	0.943387	0.786671	1.27252	1.01553	1.31759	0.965274	1.04403	1.11632
tr|M1D4F7|M1D4F7_SOLTU	Uncharacterized protein OS=Solanum tuberosum OX=4113 GN=102586126 PE=4 SV=1	0.43591	0.315263	0.405298	0.574701	0.481619	0.636473	0.743585	0.876454	1.10586	2.2458	2.32666	1.85237
tr|M1D0T5|M1D0T5_SOLTU	Uncharacterized protein OS=Solanum tuberosum OX=4113 GN=102579479 PE=3 SV=1	1.21334	1.18646	1.02078	0.724406	0.783909	0.983889	1.15867	1.15415	1.01144	0.903587	0.875484	0.983889
tr|M1CTV7|M1CTV7_SOLTU	Citrate synthase OS=Solanum tuberosum OX=4113 GN=102595372 PE=3 SV=1	1.10925	1.20733	1.1795	0.781655	0.688328	0.870357	1.06911	1.22972	1.09568	1.03999	0.874623	0.854464
tr|M1C9X0|M1C9X0_SOLTU	Uncharacterized protein OS=Solanum tuberosum OX=4113 GN=102602244 PE=3 SV=1	0.703487	0.927812	1.06781	0.893748	0.47366	0.57075	1.14609	1.43044	1.0777	1.25668	1.16809	1.28374
tr|M1CM67|M1CM67_SOLTU	Uncharacterized protein OS=Solanum tuberosum OX=4113 PE=3 SV=1	1.08167	1.16758	1.13026	1.03301	0.877546	0.811319	1.10173	1.21138	1.29776	0.783592	0.743494	0.760659
tr|Q3HRX6|Q3HRX6_SOLTU	40S ribosomal protein S7 OS=Solanum tuberosum OX=4113 GN=102577530 PE=2 SV=1	0.900456	1.01852	0.969638	1.13354	0.999925	1.07308	1.00562	0.981626	0.978641	0.960384	0.999925	0.978641
tr|M1BT60|M1BT60_SOLTU	Uncharacterized protein OS=Solanum tuberosum OX=4113 GN=102599569 PE=4 SV=1	1.16172	1.12457	1.03378	0.931293	0.777974	1.25436	1.04976	1.24442	0.859894	0.857229	0.853042	0.85197
tr|M1CKI9|M1CKI9_SOLTU	Uncharacterized protein OS=Solanum tuberosum OX=4113 GN=102597847 PE=3 SV=1	1.1174	0.986212	0.995254	0.780194	1.0046	0.977072	1.13813	1.0046	1.02318	0.964274	1.0046	1.0045
tr|M0ZG23|M0ZG23_SOLTU	Malic enzyme OS=Solanum tuberosum OX=4113 PE=3 SV=1	1.23506	1.03008	1.01621	0.691306	0.965683	0.97936	1.13678	0.983645	0.997584	0.936856	1.02059	1.00685
tr|M1CPB7|M1CPB7_SOLTU	Uncharacterized protein OS=Solanum tuberosum OX=4113 PE=3 SV=1	1.0066	1.21475	0.99075	0.884899	0.964866	1.01855	1.07366	1.01039	0.99075	1.03485	0.809995	0.99995
tr|M1CAJ2|M1CAJ2_SOLTU	Uncharacterized protein OS=Solanum tuberosum OX=4113 GN=102577597 PE=3 SV=1	1.04244	1.01624	1.00218	0.986394	0.988446	1.02082	1.07158	0.988446	0.97482	0.899584	1.00687	1.00218
tr|M1BNJ2|M1BNJ2_SOLTU	Uncharacterized protein OS=Solanum tuberosum OX=4113 GN=102606211 PE=3 SV=1	0.69191	0.990706	0.647795	0.937735	1.00914	0.894185	0.964033	0.981641	1.25729	1.40632	1.01851	1.20073
tr|M1AHP3|M1AHP3_SOLTU	Eukaryotic translation initiation factor 3 subunit A OS=Solanum tuberosum OX=4113 PE=3 SV=1	1.12056	0.704009	0.885932	0.561573	0.800966	0.678218	1.35971	1.1901	1.34089	0.958153	1.30493	1.09496
tr|M1AQY2|M1AQY2_SOLTU	Uncharacterized protein OS=Solanum tuberosum OX=4113 GN=102601957 PE=3 SV=1	1.02935	1.1416	1.232	0.930159	0.797125	0.527987	1.16032	1.1628	1.31404	0.880165	0.898473	0.925969
tr|M1BS90|M1BS90_SOLTU	Peptidylprolyl isomerase OS=Solanum tuberosum OX=4113 GN=102590789 PE=4 SV=1	1.10177	0.981484	0.995329	0.942071	0.990613	1.01391	0.813009	0.990613	0.986187	1.14315	1.03729	1.00457
tr|M1CVC9|M1CVC9_SOLTU	Uncharacterized protein OS=Solanum tuberosum OX=4113 GN=102587452 PE=4 SV=1	0.958291	0.972629	1.0068	0.99421	0.999822	0.979318	1.17355	1.00909	1.02548	0.873954	1.01846	0.988411
tr|M1AYK4|M1AYK4_SOLTU	S-formylglutathione hydrolase OS=Solanum tuberosum OX=4113 GN=102593609 PE=3 SV=1	1.1714	0.977	1.11846	0.745926	1.03252	0.795469	1.10837	1.00441	1.23766	0.974303	0.986072	0.84841
tr|M1AQZ1|M1AQZ1_SOLTU	Pyruvate kinase OS=Solanum tuberosum OX=4113 GN=102596468 PE=3 SV=1	1.27826	1.0482	1.13238	0.518351	0.929893	0.494292	1.48125	1.0482	1.46554	0.722139	0.97371	0.907791
tr|M1BT61|M1BT61_SOLTU	Uncharacterized protein OS=Solanum tuberosum OX=4113 GN=102599245 PE=4 SV=1	1.39881	1.30785	0.974735	0.747784	0.864052	0.983801	0.99487	1.01049	1.01131	0.858535	0.817611	1.03016
tr|M1BCJ8|M1BCJ8_SOLTU	Uncharacterized protein OS=Solanum tuberosum OX=4113 GN=102601609 PE=3 SV=1	1.3549	1.37844	0.988069	1.11663	0.944914	1.05387	0.903431	1.07494	0.969987	0.625039	0.601703	0.988069
tr|M1BL76|M1BL76_SOLTU	Uncharacterized protein OS=Solanum tuberosum OX=4113 GN=102595228 PE=4 SV=1	0.94084	0.957261	0.586718	0.923705	1.05938	0.565353	0.775466	1.06916	0.83241	1.35999	0.914202	2.01552
tr|M0ZSL5|M0ZSL5_SOLTU	Uncharacterized protein OS=Solanum tuberosum OX=4113 GN=102602804 PE=3 SV=1	1.02284	1.04436	1.09749	0.950143	0.997308	0.982601	1.02284	0.988188	1.08741	1.00417	0.970144	0.832501
tr|M1D5N3|M1D5N3_SOLTU	Cysteine synthase OS=Solanum tuberosum OX=4113 PE=3 SV=1	1.00273	1.15217	1.02616	1.09955	0.915176	0.885514	0.940101	1.12075	1.36522	0.957625	0.811902	0.723105
tr|M1ASG7|M1ASG7_SOLTU	Glyceraldehyde-3-phosphate dehydrogenase OS=Solanum tuberosum OX=4113 GN=102589564 PE=3 SV=1	1.01743	0.97451	0.993032	0.666016	0.965488	0.993032	1.20095	1.01101	0.993032	1.1156	1.04899	1.0209
tr|M1C6L7|M1C6L7_SOLTU	Adenylosuccinate synthetase, chloroplastic OS=Solanum tuberosum OX=4113 GN=PURA PE=3 SV=1	1.04923	1.00205	0.993071	1.07861	0.965842	1.00228	1.11905	1.02076	0.993071	0.753111	1.01135	1.01158
tr|M1ASG4|M1ASG4_SOLTU	Uncharacterized protein OS=Solanum tuberosum OX=4113 GN=102587939 PE=4 SV=1	0.956216	0.995267	1.04085	1.02934	0.986096	0.931959	0.956216	1.03254	0.966947	1.05823	0.986096	1.06025
tr|M1D5Y7|M1D5Y7_SOLTU	Uncharacterized protein OS=Solanum tuberosum OX=4113 GN=102593524 PE=3 SV=1	1.26486	1.0185	1.18053	0.633894	0.999975	0.469972	1.28835	0.990761	1.4457	0.812892	0.990761	0.903791
tr|M1B647|M1B647_SOLTU	Uncharacterized protein OS=Solanum tuberosum OX=4113 GN=102583107 PE=3 SV=1	0.763134	0.846887	0.960997	0.81401	0.808758	0.85254	1.14457	1.08598	1.08314	1.27828	1.25838	1.10333
tr|M1A7Q3|M1A7Q3_SOLTU	Uncharacterized protein OS=Solanum tuberosum OX=4113 GN=102596401 PE=4 SV=1	0.997587	1.21133	1.25315	1.00683	0.771403	0.783391	0.979397	1.05506	0.977193	1.01618	0.962209	0.986266
tr|M1C340|M1C340_SOLTU	Uncharacterized protein OS=Solanum tuberosum OX=4113 GN=102596301 PE=3 SV=1	1.03011	1.19735	1.15193	1.01128	0.891726	0.707021	0.992829	0.951046	1.10009	0.965787	0.959877	1.04096
tr|Q9XF12|Q9XF12_SOLTU	Peptidyl-prolyl cis-trans isomerase OS=Solanum tuberosum OX=4113 GN=102586427 PE=2 SV=1	0.955621	0.920509	0.901134	1.27135	1.09654	1.22117	1.08711	1.47241	1.3639	0.685918	0.510543	0.513789
tr|M1A251|M1A251_SOLTU	Peroxidase OS=Solanum tuberosum OX=4113 GN=102583921 PE=3 SV=1	1.01993	1.01447	1.03175	0.752578	0.714903	0.627388	1.22619	1.0622	1.10047	1.0013	1.20842	1.24039
tr|M1C4H8|M1C4H8_SOLTU	Cysteine synthase OS=Solanum tuberosum OX=4113 PE=3 SV=1	1.31274	1.1454	0.995361	0.762427	0.918217	0.995361	1.03321	0.822173	0.995361	0.891623	1.11421	1.01392
tr|M1BSR3|M1BSR3_SOLTU	Uncharacterized protein OS=Solanum tuberosum OX=4113 PE=4 SV=1	1.20432	1.01389	1.17805	0.614805	0.995372	1.02601	1.21542	0.995372	0.91863	0.965461	0.995372	0.877308
tr|M1CGF6|M1CGF6_SOLTU	Uncharacterized protein OS=Solanum tuberosum OX=4113 GN=102584935 PE=3 SV=1	1.33392	1.09854	1.11874	0.948705	0.699534	0.712441	0.984331	1.43489	1.29637	0.733044	0.767033	0.872448
tr|M1B703|M1B703_SOLTU	Peroxidase OS=Solanum tuberosum OX=4113 PE=3 SV=1	0.739252	0.988477	0.977059	1.23819	1.00693	1.00453	1.22681	1.00693	1.02314	0.795751	0.997656	0.995272
tr|M1AYG3|M1AYG3_SOLTU	Uncharacterized protein OS=Solanum tuberosum OX=4113 GN=102606166 PE=3 SV=1	1.20113	1.03337	1.51537	1.04612	0.891777	0.520589	0.980817	1.231	1.10795	0.771933	0.843846	0.856091
tr|M1AKV3|M1AKV3_SOLTU	Proteasome subunit alpha type OS=Solanum tuberosum OX=4113 GN=102599627 PE=3 SV=1	0.927221	0.999898	1.04151	0.970901	0.981666	0.985476	0.901902	0.999898	0.941104	1.19998	1.01854	1.03191
tr|M1D0A6|M1D0A6_SOLTU	Fructose-bisphosphate aldolase OS=Solanum tuberosum OX=4113 PE=3 SV=1	1.05816	1.0132	0.847924	0.864023	0.804819	0.752256	1.13908	1.24078	1.27166	0.938747	0.941199	1.12816
tr|M1AZ99|M1AZ99_SOLTU	Protein disulfide-isomerase OS=Solanum tuberosum OX=4113 GN=102585666 PE=3 SV=1	0.87882	1.02906	0.872773	1.08622	0.570719	1.00202	1.18008	1.27188	1.15047	0.854884	1.12835	0.97473
tr|M1ATD0|M1ATD0_SOLTU	Uncharacterized protein OS=Solanum tuberosum OX=4113 PE=4 SV=1	1.1222	1.00686	0.985985	0.527349	0.988466	0.96798	1.15356	0.988466	1.02302	1.19689	1.01621	1.02302
tr|M1CF88|M1CF88_SOLTU	Polyadenylate-binding protein OS=Solanum tuberosum OX=4113 GN=102585145 PE=3 SV=1	0.974662	0.986169	1.33413	1.01115	1.02315	0.706652	0.974662	1.00451	1.10968	1.03953	0.986169	0.849545
tr|M1BS59|M1BS59_SOLTU	Uncharacterized protein OS=Solanum tuberosum OX=4113 GN=102604637 PE=3 SV=1	1.05523	1.39308	1.54189	0.877674	0.575391	0.544561	1.18942	1.25888	1.27077	0.877674	0.772648	0.642777
tr|M1D4C2|M1D4C2_SOLTU	Uncharacterized protein OS=Solanum tuberosum OX=4113 GN=102577559 PE=4 SV=1	1.32358	0.995242	1.32287	0.60499	0.977132	0.541374	0.950042	1.00445	1.22893	1.12139	1.02317	0.906824
tr|M1B7C9|M1B7C9_SOLTU	Importin subunit alpha OS=Solanum tuberosum OX=4113 GN=102578456 PE=3 SV=1	0.934541	0.956558	0.868578	0.925991	1.02972	0.970026	0.951996	0.974434	0.784886	1.18747	1.03928	1.37651
tr|M1A3D8|M1A3D8_SOLTU	Uncharacterized protein OS=Solanum tuberosum OX=4113 GN=102583397 PE=3 SV=1	1.01832	0.979107	1.13507	0.854843	0.799482	0.736251	1.31794	1.04432	1.26767	0.808898	1.17709	0.861011
tr|M1A882|M1A882_SOLTU	Pyruvate kinase OS=Solanum tuberosum OX=4113 GN=102579422 PE=3 SV=1	1.14046	1.0255	1.38517	1.15097	0.606584	0.588131	0.668469	1.35186	1.18435	1.0401	1.01605	0.842354
sp|Q00783|ICI1_SOLTU	Proteinase inhibitor 1 OS=Solanum tuberosum OX=4113 PE=3 SV=1	0.940735	0.847958	0.827826	1.06039	1.50098	1.20766	0.747231	0.603034	0.62802	1.25164	1.04803	1.3365
tr|Q43840|Q43840_SOLTU	NADH dehydrogenase [ubiquinone] flavoprotein 1, mitochondrial OS=Solanum tuberosum OX=4113 GN=102578812 PE=2 SV=1	1.10267	1.145	1.03486	0.960354	0.901157	0.988247	1.05299	1.04432	0.970228	0.883978	0.909525	1.00667
tr|M0ZT51|M0ZT51_SOLTU	Proteasome subunit alpha type OS=Solanum tuberosum OX=4113 GN=102582717 PE=3 SV=1	0.928449	0.997677	1.00463	0.963369	0.997677	1.00463	0.928449	1.01616	0.995372	1.17973	0.988484	0.995372
tr|M1B3K6|M1B3K6_SOLTU	Uncharacterized protein OS=Solanum tuberosum OX=4113 PE=4 SV=1	1.2866	1.26085	1.26848	0.994068	0.752753	0.822722	0.915003	1.26085	0.910475	0.804327	0.725545	0.998328
tr|Q3HRW1|Q3HRW1_SOLTU	60S ribosomal protein L13a-like protein OS=Solanum tuberosum OX=4113 GN=102584826 PE=2 SV=1	1.10834	1.13237	1.01852	0.888536	0.835591	0.999925	1.01079	1.08142	0.981626	0.992334	0.950616	0.999925
tr|M1CNI7|M1CNI7_SOLTU	Uncharacterized protein OS=Solanum tuberosum OX=4113 GN=102589759 PE=4 SV=1	0.841183	1.03149	0.995389	1.29681	0.92362	1.00456	0.753139	1.05068	1.01383	1.10886	0.994209	0.986218
tr|M1BXX6|M1BXX6_SOLTU	Uncharacterized protein OS=Solanum tuberosum OX=4113 PE=3 SV=1	0.876475	1.11697	0.878405	0.784836	0.461414	0.63632	1.08335	1.12733	1.10587	1.25534	1.29429	1.37941
tr|M1B539|M1B539_SOLTU	40S ribosomal protein S8 OS=Solanum tuberosum OX=4113 PE=3 SV=1	0.785643	0.99526	0.958482	0.563907	1.01381	0.89044	1.16727	0.977113	1.06065	1.48318	1.01381	1.09042
tr|M1AMZ1|M1AMZ1_SOLTU	Uncharacterized protein OS=Solanum tuberosum OX=4113 PE=4 SV=1	0.768598	0.686091	0.804288	1.03198	0.643228	0.675083	0.92395	1.23714	1.11009	1.27547	1.43354	1.41054
tr|M1CR31|M1CR31_SOLTU	Uncharacterized protein OS=Solanum tuberosum OX=4113 GN=102584171 PE=4 SV=1	0.793784	0.988477	1.17926	1.17953	1.01621	1.04625	1.02733	0.997656	0.980854	0.99935	0.997656	0.793635
tr|M1BQI2|M1BQI2_SOLTU	Uncharacterized protein OS=Solanum tuberosum OX=4113 GN=102578539 PE=3 SV=1	1.23743	1.21322	0.97913	0.7056	1.22444	0.97913	0.938749	1.02786	1.04436	1.11822	0.534481	0.997382
tr|M1B9T8|M1B9T8_SOLTU	Aspartate aminotransferase OS=Solanum tuberosum OX=4113 GN=102579446 PE=4 SV=1	1.17974	1.31715	1.01845	0.919941	0.630381	0.972554	0.954556	1.19023	1.00915	0.945761	0.862236	0.99985
tr|M1D6Y3|M1D6Y3_SOLTU	Uncharacterized protein OS=Solanum tuberosum OX=4113 GN=102589601 PE=3 SV=1	1.10267	0.885458	1.00586	0.798767	0.927097	0.762988	1.25437	0.771165	1.36314	0.844185	1.41628	0.868018
tr|M1C547|M1C547_SOLTU	Uncharacterized protein OS=Solanum tuberosum OX=4113 GN=102595093 PE=4 SV=1	0.968382	0.993049	0.959076	1.07161	0.993049	1.02303	1.05209	1.02085	1.00428	0.907915	0.993049	1.01361
tr|M1CFQ4|M1CFQ4_SOLTU	Uncharacterized protein OS=Solanum tuberosum OX=4113 GN=102601472 PE=3 SV=1	1.05641	1.04243	1.10241	0.444496	0.676195	0.715026	1.32998	1.27663	1.23122	1.16911	1.00475	0.951339
tr|M1BTP6|M1BTP6_SOLTU	14-3-3 protein OS=Solanum tuberosum OX=4113 GN=102596432 PE=2 SV=1	0.97248	1.23779	1.30418	1.02777	0.581641	0.902303	0.981441	1.02008	0.785811	1.0183	1.1605	1.00771
tr|Q3HRY7|Q3HRY7_SOLTU	60S ribosomal protein L13 OS=Solanum tuberosum OX=4113 GN=RPL13 PE=2 SV=1	0.954277	1.02973	1.24315	1.08553	0.992399	0.702273	0.854426	0.62047	1.32593	1.10577	1.3574	0.728651
tr|M1BSG4|M1BSG4_SOLTU	Succinate--CoA ligase [ADP-forming] subunit beta, mitochondrial OS=Solanum tuberosum OX=4113 GN=102577781 PE=3 SV=1	1.00683	0.999924	0.950864	0.979397	0.981658	0.899686	0.997587	1.00921	1.15378	1.01618	1.00921	0.995669
tr|M0ZY64|M0ZY64_SOLTU	Uncharacterized protein OS=Solanum tuberosum OX=4113 PE=3 SV=1	0.997488	0.822533	1.1468	0.970312	0.764129	0.641931	1.00672	1.37779	1.25744	1.02548	1.03555	0.953834
tr|M1BZ12|M1BZ12_SOLTU	Uncharacterized protein OS=Solanum tuberosum OX=4113 GN=102583499 PE=4 SV=1	0.709656	0.70137	1.05259	0.952907	0.883025	0.634239	1.23326	1.21893	1.23104	1.10418	1.19667	1.08213
tr|M1CQC8|M1CQC8_SOLTU	Tubulin beta chain OS=Solanum tuberosum OX=4113 GN=102586422 PE=3 SV=1	1.0153	1.1979	0.999675	0.934563	0.617141	0.963487	1.05338	1.09248	1.03716	0.996761	1.09248	0.999675
tr|M1CV13|M1CV13_SOLTU	Pyrophosphate--fructose 6-phosphate 1-phosphotransferase subunit alpha OS=Solanum tuberosum OX=4113 GN=PFP-ALPHA PE=3 SV=1	1.14508	0.981408	1.24501	0.926489	1.00889	0.750206	1.08348	0.972488	1.13548	0.844951	1.03721	0.869301
tr|Q3HRZ3|Q3HRZ3_SOLTU	Uncharacterized protein OS=Solanum tuberosum OX=4113 GN=102588930 PE=2 SV=1	1.01461	0.99115	0.94137	0.728287	0.772918	0.950046	1.24249	1.5565	1.45129	1.01461	0.679429	0.657289
tr|M1A7J1|M1A7J1_SOLTU	Uncharacterized protein OS=Solanum tuberosum OX=4113 GN=102596191 PE=3 SV=1	0.8744	0.977083	0.747302	1.11098	1.01381	0.967186	1.28735	1.01381	1.19536	0.727273	0.995297	1.09016
tr|M1B0U4|M1B0U4_SOLTU	Uncharacterized protein OS=Solanum tuberosum OX=4113 GN=102601402 PE=4 SV=1	1.22958	1.06302	1.03426	0.536774	0.884175	0.934604	1.22958	1.28979	1.20958	1.00407	0.763009	0.821558
tr|M1CAI4|M1CAI4_SOLTU	Uncharacterized protein OS=Solanum tuberosum OX=4113 GN=102577433 PE=3 SV=1	0.976466	1.36731	0.990791	0.985464	0.642449	0.999975	1.0706	0.999728	0.999975	0.967469	0.990516	1.00926
tr|M1CWI5|M1CWI5_SOLTU	Uncharacterized protein OS=Solanum tuberosum OX=4113 PE=4 SV=1	0.838638	0.881259	1.32657	0.823284	0.662347	0.55299	1.36631	1.26211	1.17693	0.97177	1.19428	0.943507
tr|K7WTZ1|K7WTZ1_SOLTU	60S ribosomal protein L18a OS=Solanum tuberosum OX=4113 GN=102601848 PE=2 SV=1	1.00802	1.03306	0.574165	0.869918	0.995682	1.00722	1.02686	1.11202	0.822379	1.0952	0.859236	1.59623
tr|M1AMY4|M1AMY4_SOLTU	Uncharacterized protein OS=Solanum tuberosum OX=4113 GN=102594586 PE=4 SV=1	1.20521	1.68781	1.48362	1.00244	1.13581	1.1151	0.732917	0.290618	0.482286	1.05943	0.885759	0.918991
sp|P56336|IF5A4_SOLTU	Eukaryotic translation initiation factor 5A-4 OS=Solanum tuberosum OX=4113 GN=EIF5A4 PE=2 SV=1	1.30797	0.974815	1.03008	0.631809	1.02084	0.965683	1.06806	0.99292	0.983645	0.992162	1.01143	1.02059
tr|M1CA24|M1CA24_SOLTU	Uncharacterized protein OS=Solanum tuberosum OX=4113 PE=4 SV=1	0.776037	1.09151	1.20696	1.11148	1.34898	0.727342	1.19648	0.651657	0.790101	0.916003	0.907853	1.27559
tr|M1BQG8|M1BQG8_SOLTU	Uncharacterized protein OS=Solanum tuberosum OX=4113 PE=4 SV=1	0.930257	1.08892	0.967945	0.974154	1.30918	0.976823	1.13922	0.662203	1.02287	0.956366	0.939695	1.03236
tr|M1AN98|M1AN98_SOLTU	Uncharacterized protein OS=Solanum tuberosum OX=4113 GN=102587455 PE=3 SV=1	1.03633	1.03725	1.01585	0.697448	0.990627	0.952458	1.06539	0.990627	1.01585	1.20084	0.981499	1.01585
tr|M1CQP6|M1CQP6_SOLTU	Fructose-bisphosphate aldolase OS=Solanum tuberosum OX=4113 PE=3 SV=1	1.2125	1.26141	1.2341	0.717237	0.620712	0.564046	1.22367	1.04916	1.25706	0.846597	1.06872	0.9448
tr|M1B744|M1B744_SOLTU	Succinate dehydrogenase [ubiquinone] flavoprotein subunit, mitochondrial OS=Solanum tuberosum OX=4113 GN=102604123 PE=3 SV=1	1.19015	0.98037	0.995242	0.618848	0.87776	0.977132	1.0955	1.02654	1.00445	1.0955	1.11532	1.02317
tr|Q38HT0|Q38HT0_SOLTU	Proteasome subunit alpha type OS=Solanum tuberosum OX=4113 GN=102577646 PE=2 SV=1	1.24731	1.60056	1.00909	0.911919	0.787531	1.01843	0.920387	0.794803	0.999854	0.920387	0.81711	0.972621
tr|M1CMJ2|M1CMJ2_SOLTU	Xylose isomerase OS=Solanum tuberosum OX=4113 GN=102582159 PE=3 SV=1	0.983743	1.02302	1.00451	1.03016	0.976982	1.02315	0.974741	0.976982	0.986169	1.01135	1.02302	0.986169
tr|M0ZWY7|M0ZWY7_SOLTU	Elongation factor Tu OS=Solanum tuberosum OX=4113 GN=102602312 PE=3 SV=1	1.22645	1.13861	1.19665	0.705711	0.921245	0.610874	1.12889	1.10764	1.27635	0.938945	0.832501	0.916128
tr|M1BBU4|M1BBU4_SOLTU	Methylenetetrahydrofolate reductase OS=Solanum tuberosum OX=4113 GN=102598073 PE=3 SV=1	0.848751	1.1183	1.27048	0.58183	0.856132	0.47866	1.29655	1.19275	1.03752	1.27287	0.832813	1.21333
tr|Q2XPW4|Q2XPW4_SOLTU	60S ribosomal protein L7A-like protein OS=Solanum tuberosum OX=4113 GN=102577601 PE=2 SV=1	1.08001	1.13282	1.10353	1.00332	0.783726	0.860521	1.16258	1.17532	1.19887	0.754091	0.908141	0.837083
tr|M1CCK0|M1CCK0_SOLTU	Peroxidase OS=Solanum tuberosum OX=4113 GN=102586327 PE=3 SV=1	0.872867	0.681006	0.64103	0.781578	0.789121	0.893047	0.974848	1.18348	1.21023	1.37071	1.34639	1.25569
tr|M1CBR8|M1CBR8_SOLTU	Coatomer subunit delta OS=Solanum tuberosum OX=4113 GN=102588907 PE=3 SV=1	0.892071	0.992851	0.993063	0.742026	1.03961	1.00221	1.24281	0.974682	1.02081	1.12309	0.992851	0.983913
tr|M1AHN5|M1AHN5_SOLTU	Uncharacterized protein OS=Solanum tuberosum OX=4113 GN=102580808 PE=3 SV=1	0.914592	0.896261	0.986211	0.94023	0.608757	0.995336	1.15149	1.44685	1.00456	0.99369	1.04814	1.01389
tr|Q8H9D4|Q8H9D4_SOLTU	26S proteasome AAA-ATPase subunit RPT4a-like protein OS=Solanum tuberosum OX=4113 GN=StRPT4a PE=2 SV=1	1.19373	0.879575	1.4276	1.03015	0.964515	0.670806	1.20476	1.03828	1.33846	0.571355	1.11763	0.563134
tr|Q2V995|Q2V995_SOLTU	Cytoplasmic ribosomal protein S13-like OS=Solanum tuberosum OX=4113 GN=102582176 PE=2 SV=1	1.12202	1.11059	1.13096	0.933219	0.940939	0.850039	1.0617	1.09034	1.12063	0.883061	0.85813	0.898372
tr|M0ZJ84|M0ZJ84_SOLTU	Uncharacterized protein OS=Solanum tuberosum OX=4113 PE=4 SV=1	1.23554	1.23216	1.18324	0.704497	0.523201	0.948623	1.21301	1.50898	1.16169	0.846955	0.735659	0.706452
tr|M1CCW0|M1CCW0_SOLTU	Uncharacterized protein OS=Solanum tuberosum OX=4113 PE=3 SV=1	1.36627	1.3245	1.37601	0.793513	0.875096	0.683287	0.954006	0.86707	1.0061	0.886211	0.933336	0.934601
tr|Q3HVM8|Q3HVM8_SOLTU	Uncharacterized protein OS=Solanum tuberosum OX=4113 GN=102596328 PE=2 SV=1	0.886807	0.995389	1.09495	0.895041	1.00456	0.822969	1.56976	1.01383	1.37839	0.648393	0.986218	0.703693
tr|M1A288|M1A288_SOLTU	Uncharacterized protein OS=Solanum tuberosum OX=4113 PE=4 SV=1	1.17611	1.32684	1.16612	0.859862	0.961174	0.997112	1.18699	1.22129	1.27864	0.777031	0.490695	0.558137
tr|M1C504|M1C504_SOLTU	Proteasome subunit beta type OS=Solanum tuberosum OX=4113 PE=3 SV=1	1.10229	1.02545	1.04663	0.568004	0.988265	0.972283	0.676613	0.970282	0.972283	1.6531	1.016	1.0088
tr|M1CQG4|M1CQG4_SOLTU	V-type proton ATPase subunit OS=Solanum tuberosum OX=4113 GN=102595807 PE=3 SV=1	1.01776	1.00902	0.997501	1.05585	0.972531	1.00672	0.757887	0.990621	1.02545	1.1685	1.02783	0.970332
tr|M1A2T5|M1A2T5_SOLTU	Peptidyl-prolyl cis-trans isomerase OS=Solanum tuberosum OX=4113 GN=102602349 PE=3 SV=1	1.24725	1.05387	1.21283	0.758513	0.988069	0.903257	0.937521	0.969987	0.911619	1.05672	0.988069	0.97229
tr|M1BL46|M1BL46_SOLTU	Uncharacterized protein OS=Solanum tuberosum OX=4113 GN=102586717 PE=4 SV=1	1.00451	0.992943	1.22755	1.00451	0.992943	0.957229	0.977138	0.983877	1.01163	1.01384	1.03024	0.803584
sp|P25079|RBL_SOLTU	Ribulose bisphosphate carboxylase large chain OS=Solanum tuberosum OX=4113 GN=rbcL PE=1 SV=2	0.894094	0.785767	0.634825	1.24561	1.00759	1.09315	1.20055	1.46994	1.30224	0.65975	0.736703	0.969791
tr|M1CJU2|M1CJU2_SOLTU	Uncharacterized protein OS=Solanum tuberosum OX=4113 PE=4 SV=1	0.871728	1.02276	0.989292	1.1705	0.95009	1.09477	1.01942	0.99489	0.944713	0.93835	1.03226	0.971227
tr|M1C5K3|M1C5K3_SOLTU	Uncharacterized protein OS=Solanum tuberosum OX=4113 GN=102580274 PE=4 SV=1	0.841869	1.14313	1.43871	1.03106	0.628258	0.645577	0.975559	1.04255	1.03269	1.15151	1.18606	0.883022
tr|M1AG22|M1AG22_SOLTU	Uncharacterized protein OS=Solanum tuberosum OX=4113 GN=102589278 PE=4 SV=1	0.20079	0.95358	0.182726	0.477571	0.971316	0.374719	0.548291	0.980293	0.546731	2.77335	1.09481	2.89582
tr|M1A6K3|M1A6K3_SOLTU	Uncharacterized protein OS=Solanum tuberosum OX=4113 PE=4 SV=1	1.16441	1.06108	1.00687	0.727915	0.812376	1.00687	1.11203	1.13172	0.979384	0.995644	0.994827	1.00687
tr|M1AVG8|M1AVG8_SOLTU	Uncharacterized protein OS=Solanum tuberosum OX=4113 GN=102587813 PE=3 SV=1	0.723404	1.01136	1.04399	0.998533	1.00207	0.997005	1.05527	0.965831	1.01559	1.22279	1.02075	0.943418
tr|M1CWA6|M1CWA6_SOLTU	Uncharacterized protein OS=Solanum tuberosum OX=4113 GN=102578706 PE=3 SV=1	0.854142	0.839592	1.01144	0.998933	1.33066	0.983889	0.854142	1.13782	1.02078	1.29278	0.691934	0.983889
tr|M1AIT2|M1AIT2_SOLTU	D-3-phosphoglycerate dehydrogenase OS=Solanum tuberosum OX=4113 GN=102580248 PE=3 SV=1	0.819549	0.952253	1.00891	0.604707	0.98805	0.963451	1.33532	1.02509	1.03714	1.24043	1.03461	0.990491
tr|M1BK48|M1BK48_SOLTU	Uncharacterized protein OS=Solanum tuberosum OX=4113 PE=3 SV=1	0.795576	0.588794	0.786165	0.856412	0.562232	0.81565	0.965365	1.00438	0.980651	1.38265	1.84459	1.41753
tr|M0ZY89|M0ZY89_SOLTU	Uncharacterized protein OS=Solanum tuberosum OX=4113 GN=102588385 PE=3 SV=1	1.30071	0.990479	1.16823	1.05238	1.02775	0.574798	1.05238	0.963495	1.47076	0.59453	1.01828	0.78621
tr|M0ZJ77|M0ZJ77_SOLTU	Coatomer subunit gamma OS=Solanum tuberosum OX=4113 GN=102583052 PE=3 SV=1	1.32656	0.985969	1	0.683436	1.04199	1.00921	1.11358	0.976913	1	0.876424	0.995124	0.990786
tr|M0ZI01|M0ZI01_SOLTU	Glycosyltransferase OS=Solanum tuberosum OX=4113 PE=3 SV=1	1.04797	1.04335	1.06586	0.96462	0.867779	0.648156	0.929716	0.996367	1.09562	1.0577	1.09251	1.19037
tr|M0ZY90|M0ZY90_SOLTU	Uncharacterized protein OS=Solanum tuberosum OX=4113 GN=102588058 PE=3 SV=1	0.943187	0.985984	0.972341	1.06318	0.985984	1.04673	1.006	0.985984	0.990467	0.98763	1.04205	0.990467
tr|M1B1N3|M1B1N3_SOLTU	Uncharacterized protein OS=Solanum tuberosum OX=4113 GN=102602969 PE=4 SV=1	1.02782	1.23965	1.36157	0.999825	0.949102	0.762177	0.97253	0.984646	0.96836	0.999825	0.8266	0.907894
tr|M1A0W0|M1A0W0_SOLTU	Uncharacterized protein OS=Solanum tuberosum OX=4113 GN=102586309 PE=4 SV=1	1.06556	1.5049	1.0474	0.980767	0.541436	1.0768	0.945376	0.940879	1.02833	1.00829	1.01279	0.847476
tr|M1CMZ5|M1CMZ5_SOLTU	Superoxide dismutase OS=Solanum tuberosum OX=4113 GN=102577566 PE=3 SV=1	0.59926	0.799238	0.642221	0.804505	0.333228	0.757967	0.91528	1.05356	0.971877	1.68095	1.81398	1.62794
tr|M1ATY8|M1ATY8_SOLTU	Uncharacterized protein OS=Solanum tuberosum OX=4113 GN=102590709 PE=3 SV=1	0.774947	1.02315	0.983742	1.01223	0.986169	1.03964	0.914749	1.00451	0.983742	1.29807	0.986169	0.992876
tr|M1A1R9|M1A1R9_SOLTU	Uncharacterized protein OS=Solanum tuberosum OX=4113 GN=102599650 PE=4 SV=1	1.25434	1	0.99768	0.813665	1	1.00696	1.01488	1	0.99768	0.917116	1	0.99768
tr|M1A9C1|M1A9C1_SOLTU	Uncharacterized protein OS=Solanum tuberosum OX=4113 GN=102592995 PE=3 SV=1	1.08148	0.981608	1.00522	0.755144	0.990691	0.908458	1.31222	1.01854	1.06236	0.851154	1.00916	1.02396
tr|M1CJ63|M1CJ63_SOLTU	Uncharacterized protein OS=Solanum tuberosum OX=4113 GN=102600735 PE=3 SV=1	0.710747	0.995336	1.01779	1.4313	0.986211	0.963092	1.08574	1.00456	0.963092	0.772216	1.01389	1.05602
tr|M1BQT9|M1BQT9_SOLTU	Uncharacterized protein OS=Solanum tuberosum OX=4113 GN=102591897 PE=4 SV=1	0.86141	0.983801	1.03915	0.962149	1.01131	0.938972	0.998203	0.974735	0.992304	1.17824	1.03016	1.02957
tr|M1CK16|M1CK16_SOLTU	Uncharacterized protein OS=Solanum tuberosum OX=4113 PE=4 SV=1	1.22142	0.974865	1.191	0.518616	1.00217	0.737805	1.24407	1.01148	1.2472	1.0159	1.01148	0.823995
tr|M1CKI2|M1CKI2_SOLTU	Uncharacterized protein OS=Solanum tuberosum OX=4113 GN=102594987 PE=3 SV=1	0.923906	0.91796	1.00687	0.949758	0.876639	0.988484	0.827255	1.27892	1.01616	1.29908	0.926484	0.988484
tr|M1CCQ2|M1CCQ2_SOLTU	6-phosphogluconate dehydrogenase, decarboxylating OS=Solanum tuberosum OX=4113 GN=102597739 PE=3 SV=1	0.877899	0.953828	0.787325	0.980578	0.607455	1.09687	0.96266	1.35359	1.09687	1.17886	1.08513	1.01893
tr|M1B584|M1B584_SOLTU	Uncharacterized protein OS=Solanum tuberosum OX=4113 PE=4 SV=1	1.16282	1.016	1.16005	0.754184	0.979286	1.06776	1.07026	0.979286	0.75246	1.01274	1.02543	1.01973
tr|M1B815|M1B815_SOLTU	Uncharacterized protein OS=Solanum tuberosum OX=4113 GN=102587831 PE=3 SV=1	1.08519	1.04453	0.970199	0.830819	0.756709	1.18812	0.998806	1.21038	0.806912	1.08519	0.988386	1.03477
tr|M1A967|M1A967_SOLTU	Uncharacterized protein OS=Solanum tuberosum OX=4113 GN=102597293 PE=3 SV=1	1.24421	1.11546	1.17676	0.91813	0.764595	0.791899	1.13476	1.15734	1.2097	0.702901	0.962603	0.821642
tr|M1ALA6|M1ALA6_SOLTU	Uncharacterized protein OS=Solanum tuberosum OX=4113 GN=102593337 PE=3 SV=1	0.967856	1.0265	1.0096	1.0324	1.105	1.14852	0.976857	1.04559	1.11721	1.02289	0.82291	0.724664
tr|M0ZVJ6|M0ZVJ6_SOLTU	Proteasome subunit beta type OS=Solanum tuberosum OX=4113 GN=102591288 PE=3 SV=1	1.21703	0.815468	1.03675	1.15159	1.40424	1.00855	0.841981	0.877829	1.01782	0.789406	0.902466	0.936878
tr|M1AW31|M1AW31_SOLTU	Uncharacterized protein OS=Solanum tuberosum OX=4113 GN=102600657 PE=3 SV=1	1.10129	0.97931	1.07652	0.66356	0.988372	0.765648	1.16385	1.02552	1.27064	1.07129	1.0068	0.887193
tr|M1CZK7|M1CZK7_SOLTU	Uncharacterized protein OS=Solanum tuberosum OX=4113 GN=102601164 PE=4 SV=1	1.21828	1.31955	1.05612	0.714075	0.817354	0.963181	1.18509	1.1706	1.00858	0.882554	0.692497	0.972124
tr|Q3HRY2|Q3HRY2_SOLTU	Ribosomal protein L17-like protein OS=Solanum tuberosum OX=4113 GN=102587469 PE=2 SV=1	1.07209	1.15242	1.01611	0.843827	0.858241	0.979342	1.13297	1.18469	1.01611	0.951113	0.804651	0.988435
tr|M0ZWK0|M0ZWK0_SOLTU	Proteasome subunit alpha type OS=Solanum tuberosum OX=4113 GN=102597919 PE=3 SV=1	1.38424	1.00921	1.2185	0.638561	0.990786	0.761781	1.43618	1.00921	1.15307	0.541016	0.990786	0.866645
tr|M1A5C6|M1A5C6_SOLTU	Ribosomal protein OS=Solanum tuberosum OX=4113 GN=102599549 PE=3 SV=1	1.09899	1.18326	1.1643	0.774389	0.818574	0.776368	1.28526	1.21641	1.20805	0.841361	0.781754	0.851281
tr|M1CSR8|M1CSR8_SOLTU	Peptidyl-prolyl cis-trans isomerase OS=Solanum tuberosum OX=4113 GN=102605090 PE=3 SV=1	0.810153	0.996119	1.00663	1.14969	0.942574	0.961253	1.03885	1.27733	1.03476	1.0013	0.783976	0.997357
tr|M1BTZ0|M1BTZ0_SOLTU	Uncharacterized protein OS=Solanum tuberosum OX=4113 GN=102590612 PE=4 SV=1	0.930592	0.995166	1.0068	0.668022	0.968054	0.979318	1.06854	1.01368	1.02548	1.33284	1.0231	0.988411
sp|Q43846|SSY3_SOLTU	Soluble starch synthase 3, chloroplastic/amyloplastic OS=Solanum tuberosum OX=4113 GN=SS3 PE=1 SV=1	1.20924	1.21054	1.00453	0.427052	0.756754	0.977059	1.19817	0.997619	1.02314	1.16554	1.03509	0.995272
sp|Q43189|LOX13_SOLTU	Probable linoleate 9S-lipoxygenase 3 OS=Solanum tuberosum OX=4113 GN=LOX1.3 PE=2 SV=1	0.765689	0.574577	0.865243	1.00936	1.05532	0.84172	1.07665	1.23412	1.18347	1.1483	1.13598	1.10957
tr|M1CPA2|M1CPA2_SOLTU	Uncharacterized protein OS=Solanum tuberosum OX=4113 GN=102601259 PE=4 SV=1	1.22864	1.0021	1.03556	1.26307	1.03017	0.901859	0.541314	0.992933	1.13541	0.966978	0.974801	0.927171
tr|M1AE01|M1AE01_SOLTU	Uncharacterized protein OS=Solanum tuberosum OX=4113 GN=102605209 PE=4 SV=1	0.965574	0.999975	1.04399	1.03944	1.00927	1.01558	1.02044	0.990775	0.943393	0.97454	0.999975	0.997034
tr|M1B9C1|M1B9C1_SOLTU	Histone H4 OS=Solanum tuberosum OX=4113 GN=102604694 PE=3 SV=1	0.958365	0.988477	0.984274	0.985237	0.909862	0.767578	1.25186	1.10401	1.33382	0.804538	0.997656	0.914328
tr|M0ZZR6|M0ZZR6_SOLTU	Uncharacterized protein OS=Solanum tuberosum OX=4113 PE=4 SV=1	0.858285	0.84687	1.15918	1.3856	1.56964	1.00034	0.675563	0.74442	1.19162	1.08056	0.839067	0.648856
tr|Q38HT8|Q38HT8_SOLTU	Proteasome subunit alpha type OS=Solanum tuberosum OX=4113 GN=102596046 PE=2 SV=1	1.09222	0.799682	0.965109	0.859675	0.988404	0.888353	1.0146	1.45521	1.09796	1.03351	0.756702	1.04858
tr|M1B690|M1B690_SOLTU	Uncharacterized protein OS=Solanum tuberosum OX=4113 GN=102602024 PE=4 SV=1	0.951561	1.06294	0.976496	0.892193	0.836552	0.94987	1.11287	0.987478	1.04162	1.04338	1.11303	1.03202
tr|M1C8L3|M1C8L3_SOLTU	Uncharacterized protein OS=Solanum tuberosum OX=4113 GN=102579744 PE=3 SV=1	1.20363	0.995134	0.990761	0.888201	0.968069	0.999975	0.840363	1.02311	1.0185	1.06781	1.01368	0.990761
tr|M0ZVS7|M0ZVS7_SOLTU	Uncharacterized protein OS=Solanum tuberosum OX=4113 GN=102594714 PE=4 SV=1	1.1927	1.02087	0.995389	1.03878	0.983889	1.00456	0.896466	0.993009	1.01383	0.872049	1.00223	0.986218
tr|M1AHY9|M1AHY9_SOLTU	Uncharacterized protein OS=Solanum tuberosum OX=4113 GN=102586714 PE=4 SV=1	1.00711	1.61927	1.02485	0.456177	0.541131	0.934654	1.4425	0.881673	1.00613	1.09421	0.957923	1.03437
tr|M1BGT4|M1BGT4_SOLTU	Uncharacterized protein OS=Solanum tuberosum OX=4113 GN=102605795 PE=4 SV=1	0.942547	1.03111	1.09683	0.640156	0.789425	0.505979	1.19749	1.39731	1.45932	1.21981	0.782151	0.937866
tr|M1CQ57|M1CQ57_SOLTU	Uncharacterized protein OS=Solanum tuberosum OX=4113 GN=102595055 PE=3 SV=1	1.09205	1.08654	0.988491	0.813265	0.816702	0.997637	0.951172	1.09664	0.997637	1.14351	1.00013	1.01623
tr|M1AL00|M1AL00_SOLTU	Uncharacterized protein OS=Solanum tuberosum OX=4113 GN=102600112 PE=4 SV=1	0.997206	0.999823	1.14846	0.952405	0.972578	0.704854	1.02519	1.01849	1.2593	1.02519	1.00911	0.88739
tr|M1AN26|M1AN26_SOLTU	Uncharacterized protein OS=Solanum tuberosum OX=4113 GN=102593157 PE=4 SV=1	0.235361	0.3651	0.357207	0.569731	0.355146	0.286478	0.366054	0.351925	0.384547	2.82885	2.92783	2.97177
tr|M1DSQ9|M1DSQ9_SOLTU	6-phosphogluconate dehydrogenase, decarboxylating OS=Solanum tuberosum OX=4113 GN=102603339 PE=3 SV=1	1.14909	1.01621	1.25218	0.773333	0.97936	0.819685	1.06747	0.997584	1.15251	1.0101	1.00685	0.77563
tr|M1B216|M1B216_SOLTU	Sucrose synthase OS=Solanum tuberosum OX=4113 GN=102577712 PE=3 SV=1	0.897123	0.955863	1.34957	1.11909	0.766322	0.942301	1.11909	1.38164	1.06219	0.864697	0.896178	0.645943
tr|M1CPW0|M1CPW0_SOLTU	Uncharacterized protein OS=Solanum tuberosum OX=4113 GN=102583896 PE=4 SV=1	0.973664	0.978179	0.932074	0.711871	1.14397	1.0702	1.33176	1.03372	0.985038	0.982704	0.844131	1.01268
tr|M1BY78|M1BY78_SOLTU	Uncharacterized protein OS=Solanum tuberosum OX=4113 PE=4 SV=1	1.16264	1.03486	0.789435	0.747211	1.00662	1.12028	1.24008	0.988284	0.627012	0.850069	0.970238	1.46327
tr|M1A782|M1A782_SOLTU	Uncharacterized protein OS=Solanum tuberosum OX=4113 GN=102602430 PE=3 SV=1	0.835137	0.833125	0.860027	0.536707	0.905197	0.447267	1.46469	1.06843	1.49456	1.16347	1.19325	1.19814
tr|M1A2Y4|M1A2Y4_SOLTU	Peroxidase OS=Solanum tuberosum OX=4113 GN=102590030 PE=3 SV=1	1.32714	1.27746	1.46693	0.876837	0.978055	0.806142	0.935201	1.09231	1.09247	0.860826	0.652167	0.634457
tr|B3F8F4|B3F8F4_SOLTU	Glutaredoxin OS=Solanum tuberosum OX=4113 GN=GRX3 PE=2 SV=1	1.26658	0.990676	1.21144	0.829161	0.981577	0.671845	1.13402	1.02787	1.18927	0.770238	0.999875	0.92745
tr|M1CQK3|M1CQK3_SOLTU	Uncharacterized protein OS=Solanum tuberosum OX=4113 GN=102583123 PE=4 SV=1	1.01054	1.1765	1.0184	1.06801	1.10305	0.972534	0.947427	0.943161	1.0184	0.974018	0.777288	0.990663
tr|M1AEP7|M1AEP7_SOLTU	Aminopeptidase OS=Solanum tuberosum OX=4113 GN=102600594 PE=3 SV=1	1.07762	1.00462	1.02779	0.896293	0.995379	0.97251	1.08756	0.995379	1.00906	0.938527	1.00462	0.990638
tr|M1C075|M1C075_SOLTU	Uncharacterized protein OS=Solanum tuberosum OX=4113 PE=3 SV=1	1.05974	0.914015	0.797411	0.957567	0.803397	1.06095	1.05974	1.19383	1.08069	0.922956	1.08876	1.06095
tr|M0ZWA8|M0ZWA8_SOLTU	Uncharacterized protein OS=Solanum tuberosum OX=4113 GN=102596717 PE=4 SV=1	0.656313	0.799112	0.983218	0.706402	0.791748	0.795553	1.40961	1.32619	1.18211	1.22767	1.08295	1.03912
sp|P42055|VDAC1_SOLTU	Mitochondrial outer membrane protein porin of 34 kDa OS=Solanum tuberosum OX=4113 PE=1 SV=2	1.17198	1.17669	1.15146	0.856915	0.978748	0.774925	1.32109	1.20971	1.23946	0.650015	0.63485	0.83415
tr|M1BSN6|M1BSN6_SOLTU	Uncharacterized protein OS=Solanum tuberosum OX=4113 GN=102587640 PE=3 SV=1	0.981856	0.94981	1.19991	0.912105	0.754467	0.771172	1.09663	1.6506	1.41634	1.00941	0.64512	0.612576
tr|M1AKX9|M1AKX9_SOLTU	Uncharacterized protein OS=Solanum tuberosum OX=4113 PE=4 SV=1	1.01084	0.977089	1.20115	1.11867	0.941784	0.911155	0.905129	0.851001	0.771904	0.965367	1.23013	1.11579
tr|M1CKD5|M1CKD5_SOLTU	Uncharacterized protein OS=Solanum tuberosum OX=4113 GN=102580390 PE=3 SV=1	1.36983	1.15517	1.13259	0.637777	0.728862	0.843428	1.20414	1.15517	1.13259	0.788255	0.960799	0.891385
sp|P37221|MAOM_SOLTU	NAD-dependent malic enzyme 62 kDa isoform, mitochondrial OS=Solanum tuberosum OX=4113 PE=1 SV=1	0.979248	1.00429	1.08179	0.979248	1.0136	0.908051	1.02548	1.02299	1.02358	1.01603	0.959118	0.986582
tr|Q38JI9|Q38JI9_SOLTU	Uncharacterized protein OS=Solanum tuberosum OX=4113 GN=102577689 PE=2 SV=1	0.938542	1.00692	0.969727	0.79515	0.988496	1.40162	1.02911	0.997659	0.791816	1.2372	1.00692	0.836838
tr|M1BTY2|M1BTY2_SOLTU	Uncharacterized protein OS=Solanum tuberosum OX=4113 GN=102587835 PE=4 SV=1	0.965461	0.708289	0.809709	1.02976	0.805724	0.738426	1.03932	1.45274	1.39425	0.965461	1.03324	1.05761
tr|M1BAD2|M1BAD2_SOLTU	26S proteasome non-ATPase regulatory subunit 1 homolog OS=Solanum tuberosum OX=4113 GN=102585142 PE=3 SV=1	1.02009	1.08555	1.70165	1.02949	0.823513	0.590001	1.02009	1.1367	0.901344	0.930319	0.954244	0.807005
tr|M1CN41|M1CN41_SOLTU	Uncharacterized protein OS=Solanum tuberosum OX=4113 PE=4 SV=1	1.30899	1.09643	1.17061	0.68069	0.903569	1.04813	1.16126	0.903569	1.02895	0.849059	1.09643	0.752318
tr|M1D6S9|M1D6S9_SOLTU	Ribosomal protein L15 OS=Solanum tuberosum OX=4113 GN=102577484 PE=3 SV=1	0.911669	1.00902	1.27693	0.786716	1.02779	0.769437	1.23546	0.990639	1.06205	1.06615	0.97255	0.891583
tr|M1D2B0|M1D2B0_SOLTU	Glutamate decarboxylase OS=Solanum tuberosum OX=4113 GN=102581388 PE=3 SV=1	1.00267	1.02675	1.01843	1.50365	0.919336	0.981566	0.604163	1.00803	0.981566	0.889521	1.04589	1.01843
tr|M0ZRE9|M0ZRE9_SOLTU	Phosphotransferase OS=Solanum tuberosum OX=4113 PE=3 SV=1	0.923781	1.02782	1.004	0.915385	0.999825	1.05125	1.07044	0.97253	0.949989	1.09039	0.999825	0.994753
tr|M1AE00|M1AE00_SOLTU	Uncharacterized protein OS=Solanum tuberosum OX=4113 GN=102604541 PE=4 SV=1	0.818867	0.985951	0.951622	1.01203	0.639578	0.611603	1.09952	1.2528	1.5363	1.06958	1.12167	0.900475
tr|M1AW83|M1AW83_SOLTU	Beta-adaptin-like protein OS=Solanum tuberosum OX=4113 GN=102590622 PE=3 SV=1	1.33612	0.827574	1.07918	1.06131	0.89086	0.984257	0.932936	1.39891	0.905929	0.669635	0.882651	1.03064
tr|M1DYZ2|M1DYZ2_SOLTU	Uncharacterized protein OS=Solanum tuberosum OX=4113 GN=102589605 PE=4 SV=1	0.509517	0.273319	0.353797	0.893689	0.956078	0.833412	0.659466	0.620182	0.719318	1.93733	2.15042	2.09347
tr|M1CXI3|M1CXI3_SOLTU	Importin subunit alpha OS=Solanum tuberosum OX=4113 GN=102605051 PE=3 SV=1	0.970356	1.04143	0.942654	1.01608	1.04143	0.987002	0.997485	0.949718	0.978045	1.01608	0.967422	1.0923
tr|M0ZLN7|M0ZLN7_SOLTU	Uncharacterized protein OS=Solanum tuberosum OX=4113 GN=102590566 PE=3 SV=1	0.981173	1.01771	1.01624	1.03691	0.945412	0.988446	1.02746	1.05596	0.988446	0.954449	0.980921	1.00687
tr|M1AMW1|M1AMW1_SOLTU	Uncharacterized protein OS=Solanum tuberosum OX=4113 GN=102584645 PE=3 SV=1	1.35184	1.05666	1.08	0.785095	0.794272	0.747132	1.16657	1.29409	1.39767	0.6965	0.854975	0.775194
tr|M1BAX6|M1BAX6_SOLTU	Uncharacterized protein OS=Solanum tuberosum OX=4113 PE=4 SV=1	0.893593	0.995322	0.993009	0.997998	1.02319	1.02087	1.31565	0.986165	0.983889	0.792754	0.995322	1.00223
tr|M1BGN4|M1BGN4_SOLTU	Uncharacterized protein OS=Solanum tuberosum OX=4113 GN=102600847 PE=3 SV=1	1.04924	0.779855	0.956757	0.592713	0.711225	1.00187	1.30882	1.49966	1.00187	1.04924	1.00926	1.0395
tr|M0ZKX2|M0ZKX2_SOLTU	Uncharacterized protein OS=Solanum tuberosum OX=4113 GN=102577479 PE=3 SV=1	0.836667	0.866414	0.771293	0.676913	0.707576	0.845777	1.12333	1.18508	0.953286	1.36309	1.24093	1.42964
tr|M1A5X1|M1A5X1_SOLTU	ATP synthase subunit beta OS=Solanum tuberosum OX=4113 GN=102584460 PE=3 SV=1	1.15534	1.01389	1.49415	1.04405	0.995372	0.455408	0.82175	0.995372	1.13339	0.978857	0.995372	0.917053
tr|M1BSG3|M1BSG3_SOLTU	Uncharacterized protein OS=Solanum tuberosum OX=4113 GN=102584420 PE=4 SV=1	0.979387	1.04193	1.02551	0.997539	0.835292	0.979325	0.997539	1.07117	0.997581	1.02554	1.05161	0.997581
tr|M0ZVT8|M0ZVT8_SOLTU	Uncharacterized protein OS=Solanum tuberosum OX=4113 GN=102598775 PE=3 SV=1	1.5273	0.90156	0.990757	0.591471	0.606824	0.990757	1.0184	1.11435	0.999924	0.862831	1.37727	1.01856
tr|M1BST6|M1BST6_SOLTU	Uncharacterized protein OS=Solanum tuberosum OX=4113 GN=102598087 PE=4 SV=1	1.03254	1.00448	1.03915	0.986096	0.986161	0.938972	0.995267	0.986161	0.992304	0.986096	1.0232	1.02957
tr|M1B0M9|M1B0M9_SOLTU	Glutamine synthetase OS=Solanum tuberosum OX=4113 PE=3 SV=1	0.983595	0.932417	0.961301	1.04912	0.994481	1.01596	0.974561	1.03176	1.02533	0.992728	1.04134	0.997407
tr|K7XKT7|K7XKT7_SOLTU	Alpha-1,4-glucan-protein synthase OS=Solanum tuberosum OX=4113 GN=102589020 PE=2 SV=1	0.555892	0.950363	1.03254	1.3585	1.01366	0.995223	0.739619	1.15315	0.97701	1.34599	0.882827	0.995223
tr|M1BPR3|M1BPR3_SOLTU	Uncharacterized protein OS=Solanum tuberosum OX=4113 GN=102590871 PE=4 SV=1	1.07592	0.907288	0.829146	0.56462	0.790259	0.696056	1.17973	0.890771	0.952033	1.17973	1.41168	1.52277
tr|Q2XTB2|Q2XTB2_SOLTU	40S ribosomal protein S10-like OS=Solanum tuberosum OX=4113 GN=102604938 PE=2 SV=1	1.38243	1.02786	1.1553	0.848476	0.990712	0.934761	1.18208	0.990712	1.10327	0.587018	0.990712	0.806663
tr|M1CGC9|M1CGC9_SOLTU	3-phosphoshikimate 1-carboxyvinyltransferase OS=Solanum tuberosum OX=4113 GN=102600915 PE=3 SV=1	0.761404	0.95446	0.595429	0.858253	1.03696	1.33922	1.18467	0.981173	1.15575	1.19567	1.02741	0.909608
tr|M1C8Q0|M1C8Q0_SOLTU	Uncharacterized protein OS=Solanum tuberosum OX=4113 GN=102600142 PE=4 SV=1	1.24209	0.678716	0.970274	0.562493	0.862325	1.0066	1.42604	1.21246	0.98828	0.769379	1.24649	1.03485
tr|Q38JH1|Q38JH1_SOLTU	GTP-binding nuclear protein OS=Solanum tuberosum OX=4113 GN=102595895 PE=2 SV=1	1.05472	1.27278	1.08082	1.15641	0.983444	0.994859	0.988799	1.19329	1.04172	0.800064	0.550486	0.882593
tr|M0ZI19|M0ZI19_SOLTU	Uncharacterized protein OS=Solanum tuberosum OX=4113 GN=102594883 PE=3 SV=1	0.986972	0.965675	1.00909	1.09218	1.03954	0.972629	0.933873	1.00201	0.999822	0.986972	0.992778	1.01846
tr|M1D4J7|M1D4J7_SOLTU	Uncharacterized protein OS=Solanum tuberosum OX=4113 GN=102604004 PE=4 SV=1	1.01797	1.27819	1.32238	0.981127	0.722071	0.804235	1.0465	1.12354	0.906529	0.954403	0.876194	0.966861
tr|M1CB98|M1CB98_SOLTU	Carboxypeptidase OS=Solanum tuberosum OX=4113 PE=3 SV=1	0.86789	0.876959	1.02264	0.806195	0.736098	0.941318	1.02434	1.08388	1.03208	1.30157	1.30306	1.00397
tr|M1AEP8|M1AEP8_SOLTU	Uncharacterized protein OS=Solanum tuberosum OX=4113 GN=102600266 PE=4 SV=1	0.981379	1.17273	0.991893	1.04675	1.11989	1.17086	0.981379	0.834043	0.817519	0.990491	0.873343	1.01973
tr|M1CUL2|M1CUL2_SOLTU	Ferritin OS=Solanum tuberosum OX=4113 GN=102577652 PE=3 SV=1	0.869962	0.768835	0.845077	1.11564	1.37356	1.3769	1.13636	1.22978	0.893127	0.87804	0.627825	0.884897
sp|Q27S65|ATPA_SOLTU	ATP synthase subunit alpha, chloroplastic OS=Solanum tuberosum OX=4113 GN=atpA PE=3 SV=1	0.892332	1.16306	1.07646	0.784361	0.782699	1.028	1.22044	1.0413	0.809083	1.10287	1.01294	1.08645
tr|M1CKC5|M1CKC5_SOLTU	Glyceraldehyde-3-phosphate dehydrogenase OS=Solanum tuberosum OX=4113 GN=102605742 PE=3 SV=1	1.03163	1.04711	0.67737	0.826979	0.515255	0.729052	1.0411	1.01859	0.876545	1.10029	1.41904	1.71703
tr|M1CSX6|M1CSX6_SOLTU	Uncharacterized protein OS=Solanum tuberosum OX=4113 GN=102587986 PE=3 SV=1	1.01758	1.04513	1.07519	0.91954	0.830187	0.76469	1.16839	1.18895	1.25751	0.894494	0.935738	0.902609
tr|M0ZWB1|M0ZWB1_SOLTU	Uncharacterized protein OS=Solanum tuberosum OX=4113 GN=102597275 PE=4 SV=1	1.19562	1.07444	1.00598	0.782655	0.482142	0.763123	1.13133	1.5247	1.2433	0.890393	0.918717	0.987606
tr|M1AJ32|M1AJ32_SOLTU	Eukaryotic translation initiation factor 3 subunit I OS=Solanum tuberosum OX=4113 GN=102592807 PE=3 SV=1	0.981595	0.988428	1.18626	1.0184	0.988428	0.883441	1.0184	1.02554	1.10202	0.981595	0.997606	0.828277
tr|M1CZP5|M1CZP5_SOLTU	Peptidyl-prolyl cis-trans isomerase OS=Solanum tuberosum OX=4113 GN=102589666 PE=3 SV=1	0.923572	1.0116	1.05341	1.41087	0.993059	0.934511	0.890233	0.993059	0.996751	0.775329	1.00228	1.01533
tr|M0ZMF8|M0ZMF8_SOLTU	Phosphoserine aminotransferase OS=Solanum tuberosum OX=4113 GN=102591400 PE=3 SV=1	1.22009	1.02084	0.987606	0.689249	0.974815	1.07293	1.2543	0.99292	0.951854	0.836365	1.01143	0.987606
tr|M1BPP7|M1BPP7_SOLTU	Uncharacterized protein OS=Solanum tuberosum OX=4113 PE=4 SV=1	0.717925	1.01152	0.976604	0.744815	0.753356	0.985729	1.00943	0.825929	0.976604	1.52783	1.40919	1.06106
tr|Q38M52|Q38M52_SOLTU	Proteasome subunit alpha type OS=Solanum tuberosum OX=4113 GN=102577817 PE=2 SV=1	1.0965	1.57577	1.00909	0.809152	0.507596	0.999822	1.04718	0.967148	0.972629	1.04718	0.949487	1.01846
tr|M1D2W7|M1D2W7_SOLTU	Nucleoside diphosphate kinase OS=Solanum tuberosum OX=4113 GN=102578209 PE=3 SV=1	1.42421	1.44072	1.36224	0.797254	0.860204	0.959949	1.17378	1.09291	1.07212	0.604759	0.606162	0.605684
tr|M1ARJ5|M1ARJ5_SOLTU	Uncharacterized protein OS=Solanum tuberosum OX=4113 PE=4 SV=1	1.45992	1.06405	0.924125	0.631428	1.09383	0.941298	1.36873	1.03499	1.56215	0.539913	0.807135	0.572426
tr|M1A1D2|M1A1D2_SOLTU	Uncharacterized protein OS=Solanum tuberosum OX=4113 GN=102595687 PE=4 SV=1	1.00231	1.04555	1.03902	0.993084	0.74361	0.93028	1.00231	1.07486	1.01066	1.00231	1.13598	1.02004
tr|M1D5K4|M1D5K4_SOLTU	Uncharacterized protein OS=Solanum tuberosum OX=4113 GN=102598896 PE=4 SV=1	0.889657	1.00231	0.97935	1.21687	0.993073	1.00688	1.08952	1.01154	1.01616	0.803955	0.993073	0.997606
tr|M1AYY7|M1AYY7_SOLTU	Uncharacterized protein OS=Solanum tuberosum OX=4113 GN=102582419 PE=3 SV=1	0.996892	0.903816	0.992943	1.00616	0.597114	0.983877	0.94337	1.31854	0.992943	1.05357	1.18053	1.03024
tr|M1ASA5|M1ASA5_SOLTU	V-type proton ATPase subunit H OS=Solanum tuberosum OX=4113 GN=102601902 PE=3 SV=1	1.32617	0.993073	1.20404	1.12357	1.01154	0.773775	0.821485	1.00231	0.983142	0.728783	0.993073	1.03904
tr|M1AMY6|M1AMY6_SOLTU	Uncharacterized protein OS=Solanum tuberosum OX=4113 GN=102594910 PE=4 SV=1	0.340928	0.183448	0.300698	0.530396	0.230774	0.186256	1.23778	1.14631	1.4132	1.8909	2.43947	2.09985
tr|M1CER3|M1CER3_SOLTU	Uncharacterized protein OS=Solanum tuberosum OX=4113 GN=102580007 PE=4 SV=1	1.02052	1.08944	1.02308	0.956792	0.719827	0.98615	1.02996	1.04997	1.0137	0.992728	1.14077	0.977063
tr|M1CX22|M1CX22_SOLTU	Uncharacterized protein OS=Solanum tuberosum OX=4113 GN=102599350 PE=3 SV=1	0.975966	0.961774	0.892563	0.967028	0.944166	0.784569	0.967028	0.979605	1.20953	1.08998	1.11445	1.11334
sp|P30941|SPI7_SOLTU	Serine protease inhibitor 7 OS=Solanum tuberosum OX=4113 PE=1 SV=2	1.35325	1.45174	1.32456	1.31637	1.38641	1.27666	0.460679	0.326469	0.622414	0.869698	0.835387	0.776367
tr|M1ADA6|M1ADA6_SOLTU	Ketol-acid reductoisomerase OS=Solanum tuberosum OX=4113 GN=102601054 PE=3 SV=1	0.753093	0.990706	0.974765	1.20459	0.981641	1.02071	1.19347	1.00914	1.02071	0.848842	1.01851	0.983816
tr|M1AE23|M1AE23_SOLTU	Uncharacterized protein OS=Solanum tuberosum OX=4113 GN=102584758 PE=3 SV=1	1.29567	0.960523	0.949901	0.483639	0.951727	0.976565	1.35675	1.01502	1.03198	0.86395	1.07273	1.04156
tr|M0ZXX7|M0ZXX7_SOLTU	Uncharacterized protein OS=Solanum tuberosum OX=4113 GN=102597239 PE=4 SV=1	1.01304	1.04182	1.03924	1.06081	1.01343	1.02977	0.976374	0.958916	0.974387	0.94978	0.985829	0.956595
tr|M1ASR2|M1ASR2_SOLTU	Uncharacterized protein OS=Solanum tuberosum OX=4113 GN=102600937 PE=4 SV=1	0.822904	0.808072	1.59086	1.3285	1.24585	0.503038	1.10496	1.02677	1.03187	0.743633	0.919308	0.874241
tr|M1C906|M1C906_SOLTU	Uncharacterized protein OS=Solanum tuberosum OX=4113 PE=3 SV=1	0.78593	0.60465	0.736161	0.846089	0.782437	0.829726	1.37852	1.5328	1.26746	0.989462	1.08012	1.16666
tr|M1CSU8|M1CSU8_SOLTU	Nascent polypeptide-associated complex subunit beta OS=Solanum tuberosum OX=4113 PE=3 SV=1	1.16809	0.999975	1.09948	0.690982	0.990791	0.957642	1.09509	0.999975	1.06952	1.04583	1.00926	0.873362
tr|M1AC15|M1AC15_SOLTU	Uncharacterized protein OS=Solanum tuberosum OX=4113 PE=3 SV=1	1.14986	1.00456	0.905527	0.643606	0.986211	1.17192	1.088	0.995336	1.11922	1.11854	1.01389	0.803342
tr|M1AHA1|M1AHA1_SOLTU	Arginine biosynthesis bifunctional protein ArgJ, chloroplastic OS=Solanum tuberosum OX=4113 GN=102586102 PE=3 SV=1	1.0065	1.03714	1.17674	0.961142	0.963451	0.791904	1.04424	1.00891	1.03437	0.988118	0.990491	0.996984
tr|M1BLB0|M1BLB0_SOLTU	Uncharacterized protein OS=Solanum tuberosum OX=4113 GN=102594892 PE=3 SV=1	0.910521	1.01152	0.979347	1.23392	0.983913	1.01613	0.902131	1.01152	0.988391	0.953425	0.993049	1.01613
tr|M1CRA1|M1CRA1_SOLTU	Uncharacterized protein OS=Solanum tuberosum OX=4113 PE=3 SV=1	1.06047	1.03478	1.0199	0.940791	0.97016	0.930247	1.10027	1.01589	1.00134	0.898473	0.979168	1.04852
tr|M1BK68|M1BK68_SOLTU	Uncharacterized protein OS=Solanum tuberosum OX=4113 GN=102588828 PE=4 SV=1	1.21306	0.988444	1.03244	1.06633	1.00676	0.967955	0.911753	1.02546	1.01361	0.808865	0.979336	0.985999
tr|M1B7S1|M1B7S1_SOLTU	Uncharacterized protein OS=Solanum tuberosum OX=4113 PE=4 SV=1	1.02206	0.843073	0.990462	1.07026	0.663603	1.00886	0.949429	1.41218	1.03719	0.958244	1.08114	0.963484
tr|M1BM43|M1BM43_SOLTU	Acetyltransferase component of pyruvate dehydrogenase complex OS=Solanum tuberosum OX=4113 GN=102579301 PE=3 SV=1	1.08682	0.988372	0.972168	0.487697	1.02552	0.972168	1.36826	0.97931	0.999419	1.05722	1.0068	1.05625
tr|M1AUH9|M1AUH9_SOLTU	Uncharacterized protein OS=Solanum tuberosum OX=4113 GN=102601976 PE=4 SV=1	0.723991	1.21278	1.06954	1.14752	0.730775	0.540975	0.786527	1.06611	1.17272	1.34197	0.990344	1.21677
tr|M1CAU6|M1CAU6_SOLTU	Uncharacterized protein OS=Solanum tuberosum OX=4113 GN=102582943 PE=4 SV=1	1.33768	1.02264	1.16471	0.532499	1.19592	0.977732	1.25414	0.976599	1.10208	0.875676	0.804845	0.755472
tr|M1AFA9|M1AFA9_SOLTU	Glutamate dehydrogenase OS=Solanum tuberosum OX=4113 GN=102585678 PE=3 SV=1	0.948028	0.715133	0.965079	0.739378	0.702051	0.992024	1.03956	1.22014	0.965079	1.27303	1.36268	1.07782
tr|M0ZJT7|M0ZJT7_SOLTU	Uncharacterized protein OS=Solanum tuberosum OX=4113 GN=102604152 PE=4 SV=1	1.24033	1.01391	1.21861	0.733739	0.986187	1.02298	1.20648	0.995329	0.967968	0.819454	1.00457	0.790436
tr|M1CM45|M1CM45_SOLTU	ATP synthase subunit d, mitochondrial OS=Solanum tuberosum OX=4113 GN=102603904 PE=3 SV=1	1.21678	1.15819	1.0046	0.914548	1.04653	0.986212	1.16202	0.786584	1.0046	0.706651	1.0087	1.0046
tr|M1CLW5|M1CLW5_SOLTU	Pyruvate kinase OS=Solanum tuberosum OX=4113 GN=102582462 PE=3 SV=1	1.15991	1.14317	1.17297	0.964765	0.959581	1.26266	1.08751	1.09169	0.857602	0.78782	0.805558	0.706776
tr|M1CV01|M1CV01_SOLTU	Uncharacterized protein OS=Solanum tuberosum OX=4113 GN=102595397 PE=4 SV=1	1.20095	0.995389	0.997539	0.95392	1.01383	0.979387	0.998858	1.00456	0.997539	0.846274	0.986218	1.02554
tr|M1AE64|M1AE64_SOLTU	Proteasome subunit beta OS=Solanum tuberosum OX=4113 GN=102600302 PE=3 SV=1	0.802242	1.01368	1.263	0.973437	0.968054	0.713547	1.21432	0.995166	1.10001	1.01	1.0231	0.923446
tr|M1AY79|M1AY79_SOLTU	Succinate dehydrogenase [ubiquinone] iron-sulfur subunit, mitochondrial OS=Solanum tuberosum OX=4113 GN=102589264 PE=3 SV=1	1.11066	1.06374	0.994999	1.12094	0.784876	0.95895	1.20661	1.19898	1.00417	0.56179	0.952404	1.04188
tr|M1CFH9|M1CFH9_SOLTU	Uncharacterized protein OS=Solanum tuberosum OX=4113 GN=102580845 PE=4 SV=1	1.29977	0.963027	1.01616	0.890997	1.04623	0.988484	1.16377	1.03659	1.00687	0.645463	0.954153	0.988484
tr|M0ZN23|M0ZN23_SOLTU	Eukaryotic translation initiation factor 3 subunit B OS=Solanum tuberosum OX=4113 GN=102606334 PE=3 SV=1	1.0818	1.53457	1.19557	0.783692	0.916196	0.819598	1.09181	0.866934	1.11069	1.0427	0.682303	0.874145
tr|M1C5H3|M1C5H3_SOLTU	Uncharacterized protein OS=Solanum tuberosum OX=4113 GN=102577626 PE=4 SV=1	1.08756	0.52161	1.09139	0.725199	0.644672	0.899399	1.24871	1.1841	1.10146	0.938527	1.64962	0.90775
tr|M1BZ56|M1BZ56_SOLTU	Uncharacterized protein OS=Solanum tuberosum OX=4113 GN=102605897 PE=4 SV=1	1.02237	1.01055	0.983815	0.890364	0.73211	1.03021	0.858161	1.01983	0.983815	1.22911	1.23751	1.00215
sp|P31212|THD1_SOLTU	Threonine dehydratase biosynthetic (Fragment) OS=Solanum tuberosum OX=4113 GN=TD PE=2 SV=1	1.02243	0.951829	0.738777	1.20687	1.0059	0.913007	0.63919	0.969424	0.731989	1.13151	1.07285	1.61623
tr|M1C6I0|M1C6I0_SOLTU	Uncharacterized protein OS=Solanum tuberosum OX=4113 GN=102603407 PE=3 SV=1	0.923783	1.03011	1.06502	1.01282	0.96578	0.533733	1.0317	1.00205	1.17849	1.0317	1.00205	1.22276
tr|M0ZQW3|M0ZQW3_SOLTU	Uncharacterized protein OS=Solanum tuberosum OX=4113 GN=102594350 PE=3 SV=1	0.93456	0.993032	0.833268	0.770188	0.993032	0.712578	1.23205	0.993032	1.24966	1.06321	1.0209	1.20449
tr|M1BUH3|M1BUH3_SOLTU	Uncharacterized protein OS=Solanum tuberosum OX=4113 GN=102590020 PE=4 SV=1	1.04975	0.758219	1.12872	0.739752	0.519664	0.540204	0.774643	1.39237	1.35704	1.43585	1.32974	0.974042
tr|M1BEN2|M1BEN2_SOLTU	Uncharacterized protein OS=Solanum tuberosum OX=4113 PE=4 SV=1	0.839207	0.98384	1.14985	1.05642	1.00214	1.088	1.0183	1.03018	1.11851	1.08607	0.98384	0.643635
tr|M1CD27|M1CD27_SOLTU	Methylthioribose-1-phosphate isomerase OS=Solanum tuberosum OX=4113 GN=102596204 PE=3 SV=1	1.0884	1.00686	0.995336	0.712484	1.00686	1.00456	1.21557	1.00686	0.986211	0.98355	0.979432	1.01389
tr|M0ZMR8|M0ZMR8_SOLTU	Uncharacterized protein OS=Solanum tuberosum OX=4113 PE=4 SV=1	1.26573	0.99292	1.2184	0.908604	0.974815	0.754694	0.925438	1.02084	1.02279	0.900232	1.01143	1.00412
tr|M1CHA8|M1CHA8_SOLTU	Uncharacterized protein OS=Solanum tuberosum OX=4113 GN=102596483 PE=4 SV=1	0.560395	0.984611	0.90566	1.24878	1.09963	1.099	0.964845	0.940224	0.993059	1.22598	0.975538	1.00228
tr|M1ALV3|M1ALV3_SOLTU	Dolichyl-diphosphooligosaccharide--protein glycosyltransferase subunit 1 OS=Solanum tuberosum OX=4113 GN=102578938 PE=3 SV=1	0.972065	1.20532	1.06743	0.963194	0.984219	1.29517	1.00861	0.984219	1.02879	1.05613	0.826241	0.608606
tr|M1D2T7|M1D2T7_SOLTU	Uncharacterized protein OS=Solanum tuberosum OX=4113 GN=102601087 PE=4 SV=1	0.964872	1.15271	0.999925	0.97379	0.694583	0.981626	0.97379	1.11104	1.01852	1.08755	1.04167	0.999925
tr|M1ACD6|M1ACD6_SOLTU	Uncharacterized protein OS=Solanum tuberosum OX=4113 PE=3 SV=1	0.907218	1.01799	1.1787	1.12125	0.972234	0.815432	0.79744	1.0465	1.23426	1.17409	0.963275	0.771605
tr|M1CFZ0|M1CFZ0_SOLTU	Uncharacterized protein OS=Solanum tuberosum OX=4113 GN=102583061 PE=3 SV=1	0.972534	1.37388	1.22636	1.0184	0.663614	0.620319	1.0184	1.2415	1.42112	0.990663	0.721007	0.732198
tr|M1CTZ5|M1CTZ5_SOLTU	Uncharacterized protein OS=Solanum tuberosum OX=4113 GN=102603227 PE=4 SV=1	1.25742	1.10184	0.965771	0.678403	0.628247	1.02068	1.06535	1.26504	1.02068	0.998826	1.00487	0.992876
tr|M1CU69|M1CU69_SOLTU	Uncharacterized protein OS=Solanum tuberosum OX=4113 GN=102601008 PE=4 SV=1	0.776025	0.816805	0.872269	0.669716	0.559968	0.718855	0.976972	1.03781	1.03911	1.57729	1.58541	1.36977
tr|M0ZTX6|M0ZTX6_SOLTU	Uncharacterized protein OS=Solanum tuberosum OX=4113 GN=102600433 PE=4 SV=1	1.36029	1.1642	1.13843	0.688067	1.1016	0.991513	1.50534	0.950698	1.13843	0.446304	0.7835	0.731636
sp|Q3YJS9|PT3K1_SOLTU	Probable inactive patatin-3-Kuras 1 OS=Solanum tuberosum OX=4113 GN=pat3-k1 PE=1 SV=1	0.481185	0.468894	0.561882	0.689178	0.601328	0.467391	1.0335	0.901688	1.02245	1.79614	2.02809	1.94827
tr|K7XKP4|K7XKP4_SOLTU	60S ribosomal protein L10-like protein OS=Solanum tuberosum OX=4113 GN=102580084 PE=2 SV=1	1.11778	1.22528	1.13436	1.28339	0.705054	0.943489	0.912786	1.14875	0.961076	0.686048	0.920916	0.961076
tr|Q3HRY1|Q3HRY1_SOLTU	Small GTP-binding protein Sar1BNt-like protein OS=Solanum tuberosum OX=4113 GN=102577699 PE=2 SV=1	0.894302	0.59123	0.386325	1.04593	1.02738	0.653075	1.18982	1.41816	1.81526	0.869943	0.963229	1.14534
sp|P43349|TCTP_SOLTU	Translationally-controlled tumor protein homolog OS=Solanum tuberosum OX=4113 GN=TCTP PE=2 SV=2	1.11578	0.845171	0.73895	1.01758	1.15602	1.24915	1.28108	1.25587	1.17122	0.585557	0.742942	0.840672
tr|M1B7A2|M1B7A2_SOLTU	Uncharacterized protein OS=Solanum tuberosum OX=4113 GN=102596259 PE=3 SV=1	1.04059	1.34421	1.25674	1.05998	0.643377	0.771306	0.984701	1.03863	1.1568	0.914725	0.973781	0.815162
tr|M1BFS0|M1BFS0_SOLTU	Uncharacterized protein OS=Solanum tuberosum OX=4113 GN=102604539 PE=4 SV=1	1.07675	1.20104	0.960683	1.04738	0.878093	0.996752	1.11711	1.22336	1.07296	0.758754	0.697508	0.969603
sp|M1CZC0|EBP1_SOLTU	ERBB-3 BINDING PROTEIN 1 OS=Solanum tuberosum OX=4113 GN=EBP1 PE=2 SV=1	1.06251	1.03111	0.997637	1.03354	0.796742	0.988491	0.987049	1.14103	0.997637	0.916905	1.03111	1.01623
tr|M1BWS8|M1BWS8_SOLTU	Uncharacterized protein OS=Solanum tuberosum OX=4113 GN=102604120 PE=3 SV=1	0.863073	1.00443	0.692031	0.631019	1.01372	1.02832	1.08661	1.01372	1.30661	1.4193	0.968125	0.973047
tr|M1CBU3|M1CBU3_SOLTU	40S ribosomal protein S12 OS=Solanum tuberosum OX=4113 GN=102598170 PE=3 SV=1	0.897307	1.17013	1.07052	1.39624	0.871484	0.994444	0.833588	1.14884	0.985327	0.872867	0.809553	0.949713
tr|M1B547|M1B547_SOLTU	Uncharacterized protein OS=Solanum tuberosum OX=4113 GN=102592473 PE=4 SV=1	0.974662	1.00901	1.24596	1.01115	0.963593	0.95388	0.974662	1.00901	0.846282	1.03953	1.01838	0.95388
tr|M1BZ69|M1BZ69_SOLTU	Uncharacterized protein OS=Solanum tuberosum OX=4113 GN=102592788 PE=4 SV=1	1.22122	0.864422	1.20462	0.806847	0.788344	0.550639	1.37656	1.47479	1.29667	0.595371	0.872448	0.948069
tr|M1CV87|M1CV87_SOLTU	Uncharacterized protein OS=Solanum tuberosum OX=4113 GN=102597808 PE=4 SV=1	1.01764	0.989468	1.01426	0.92801	0.885993	0.562577	1.04608	0.808057	1.30071	1.00827	1.31648	1.12246
sp|P52402|E133_SOLTU	Glucan endo-1,3-beta-glucosidase, basic isoform 3 (Fragment) OS=Solanum tuberosum OX=4113 GN=GLUB3 PE=2 SV=1	0.730811	0.924921	0.978439	1.28168	0.508296	0.806436	1.07593	1.24206	0.606114	0.911577	1.32472	1.60901
tr|M1ANJ7|M1ANJ7_SOLTU	Uncharacterized protein OS=Solanum tuberosum OX=4113 GN=102601168 PE=4 SV=1	0.620253	0.633727	1.00884	1.03886	0.727725	0.990484	1.46072	1.13218	0.963518	0.880165	1.50636	1.03716
tr|M1BRF8|M1BRF8_SOLTU	Uncharacterized protein OS=Solanum tuberosum OX=4113 GN=102594660 PE=4 SV=1	0.966791	0.793212	0.791802	1.15164	0.944906	1.27832	0.914777	1.11529	0.836836	0.966791	1.14659	1.09305
tr|M1CHE3|M1CHE3_SOLTU	Isocitrate dehydrogenase [NAD] subunit, mitochondrial OS=Solanum tuberosum OX=4113 GN=102592957 PE=3 SV=1	1.36685	1.00427	1.00666	0.624758	0.959076	0.97924	1.0273	1.03239	1.03486	0.981089	1.00427	0.97924
tr|M1C415|M1C415_SOLTU	Uncharacterized protein OS=Solanum tuberosum OX=4113 GN=102596087 PE=4 SV=1	1.2118	0.979362	1.01132	0.635898	1.00674	0.965747	1.02662	0.988386	1.03008	1.12568	1.02551	0.992851
tr|M1D5D7|M1D5D7_SOLTU	Uncharacterized protein OS=Solanum tuberosum OX=4113 PE=3 SV=1	0.755918	0.990561	1.00431	1.02443	0.972513	0.96807	1.04349	0.999689	0.995121	1.17616	1.03724	1.0325
tr|M1CK17|M1CK17_SOLTU	60S ribosomal protein L27 OS=Solanum tuberosum OX=4113 GN=102597208 PE=3 SV=1	0.904597	0.927202	0.969141	0.825003	0.757224	0.987056	0.80996	1.03561	0.951445	1.46044	1.27996	1.09236
tr|M0ZLQ0|M0ZLQ0_SOLTU	Eukaryotic translation initiation factor 3 subunit M OS=Solanum tuberosum OX=4113 GN=102578354 PE=3 SV=1	1.0044	1.01614	0.724546	1.03247	1.00683	1.10678	0.967981	0.997625	1.21356	0.995149	0.979408	0.95511
tr|M1AWK7|M1AWK7_SOLTU	Uncharacterized protein OS=Solanum tuberosum OX=4113 GN=102603250 PE=4 SV=1	1.56913	1.10763	1.16349	0.596588	0.847973	1.16349	0.862322	0.725006	0.958903	0.971959	1.31939	0.714107
tr|Q307Y8|Q307Y8_SOLTU	Ribosomal protein L11-like protein OS=Solanum tuberosum OX=4113 GN=102584982 PE=2 SV=1	1.1707	0.999975	1.0622	0.608769	0.990775	0.813208	1.30756	1.00927	1.16471	0.912971	0.999975	0.959877
tr|M1A6N3|M1A6N3_SOLTU	Uncharacterized protein OS=Solanum tuberosum OX=4113 GN=102601988 PE=3 SV=1	0.779626	1.06489	1.02157	1.41862	0.9535	1.01223	0.84703	1.04552	1.05991	0.954722	0.936089	0.90629
tr|M1D3Q0|M1D3Q0_SOLTU	Uncharacterized protein OS=Solanum tuberosum OX=4113 GN=102600791 PE=3 SV=1	1.24971	1.01609	0.837371	0.947966	1.01609	1.29094	0.896997	0.988468	0.970322	0.905326	0.97936	0.901368
tr|Q3HVL7|Q3HVL7_SOLTU	TSJT1-like protein OS=Solanum tuberosum OX=4113 GN=102596316 PE=2 SV=1	0.994116	1.02076	1.03486	1.60483	1.00205	0.988284	0.700525	0.965842	1.00662	0.700525	1.01135	0.970238
tr|M1CVV1|M1CVV1_SOLTU	4-hydroxy-4-methyl-2-oxoglutarate aldolase OS=Solanum tuberosum OX=4113 GN=102599082 PE=2 SV=1	0.993638	1.06979	0.998823	0.803881	0.842007	1.23446	1.04047	0.753803	0.786135	1.16201	1.3344	0.980584
tr|M1BJQ9|M1BJQ9_SOLTU	Elongation factor Tu OS=Solanum tuberosum OX=4113 GN=102585459 PE=3 SV=1	0.675261	0.967981	1.57725	1.41084	1.0044	0.72763	1.27493	1.03247	1.06141	0.638967	0.995149	0.633714
tr|M1C6Z9|M1C6Z9_SOLTU	Uncharacterized protein OS=Solanum tuberosum OX=4113 GN=102580406 PE=4 SV=1	1.07646	1.28169	0.925903	1.12723	0.730794	1.11313	1.00925	0.911556	0.917345	0.787061	1.07596	1.04362
tr|M1BFS5|M1BFS5_SOLTU	Cyanate hydratase OS=Solanum tuberosum OX=4113 GN=CYN PE=3 SV=1	1.26234	1.02898	1.02652	0.674769	0.802345	0.49132	1.2055	1.14918	1.41708	0.857394	1.0195	1.06508
tr|M1AGY0|M1AGY0_SOLTU	Uncharacterized protein OS=Solanum tuberosum OX=4113 GN=102603686 PE=4 SV=1	1.13884	1.21243	1.00221	0.880015	0.919714	0.993063	1.21472	1.03674	1.02081	0.76643	0.831117	0.983913
tr|M1AQ24|M1AQ24_SOLTU	Uncharacterized protein OS=Solanum tuberosum OX=4113 GN=102600700 PE=4 SV=1	0.967446	1.06098	1.01345	0.949698	0.9856	1.01345	1.05102	1.1633	0.950238	1.03183	0.790123	1.02286
tr|M1AGU2|M1AGU2_SOLTU	Peptidylprolyl isomerase OS=Solanum tuberosum OX=4113 PE=4 SV=1	1.05861	1.11791	1.0515	0.974421	1.00097	1.11123	0.992546	1.1077	1.03226	0.974421	0.773425	0.805007
tr|M1ABN6|M1ABN6_SOLTU	Uncharacterized protein OS=Solanum tuberosum OX=4113 GN=102599598 PE=3 SV=1	1.1173	1.13956	0.994036	1.00041	1.13956	0.932008	1.01897	0.856464	1.07992	0.863316	0.864416	0.994036
tr|M1BI71|M1BI71_SOLTU	Uncharacterized protein OS=Solanum tuberosum OX=4113 PE=3 SV=1	1.14874	1.00927	1.19799	0.895808	0.999975	1.2777	0.973209	0.990775	0.664431	0.982246	0.999975	0.859882
tr|M1BPE5|M1BPE5_SOLTU	40S ribosomal protein S24 OS=Solanum tuberosum OX=4113 GN=102590529 PE=3 SV=1	1.16901	1.14322	1.0625	0.808764	0.748403	0.933951	1.23549	1.32471	1.19758	0.786736	0.783668	0.805964
tr|M0ZPQ8|M0ZPQ8_SOLTU	Pectinesterase OS=Solanum tuberosum OX=4113 GN=102585483 PE=3 SV=1	0.530848	0.64832	0.405082	0.674433	0.751244	0.372973	1.06894	1.16895	1.09553	1.72577	1.43149	2.12642
tr|M1B9J5|M1B9J5_SOLTU	Uncharacterized protein OS=Solanum tuberosum OX=4113 GN=102587356 PE=4 SV=1	1.30607	1.16284	1.07418	0.608079	0.967216	0.629598	1.30607	0.789738	1.07418	0.779788	1.08021	1.22205
tr|M1A7M4|M1A7M4_SOLTU	14-3-3 protein OS=Solanum tuberosum OX=4113 GN=102581950 PE=2 SV=1	1.26995	0.992892	1.0135	0.505596	0.983744	1.11127	1.26995	1.03962	0.645411	0.954494	0.983744	1.22982
tr|M1A065|M1A065_SOLTU	Uncharacterized protein OS=Solanum tuberosum OX=4113 GN=102579434 PE=3 SV=1	1.22637	1.2373	1.42312	0.83301	0.879948	0.881515	1.21513	1.08757	0.975525	0.725492	0.795181	0.719839
tr|M1D610|M1D610_SOLTU	Proteasome subunit beta type OS=Solanum tuberosum OX=4113 GN=102599420 PE=3 SV=1	1.05414	1.01613	1.04638	0.83731	0.970325	0.972039	0.756742	1.00677	1.02729	1.35181	1.00677	0.95429
tr|M1AA71|M1AA71_SOLTU	Uncharacterized protein OS=Solanum tuberosum OX=4113 GN=102589223 PE=4 SV=1	1.05745	0.661282	0.981334	1.0099	1.29542	1.12671	1.1595	1.08742	0.928539	0.773156	0.955886	0.963414
tr|M1C4U3|M1C4U3_SOLTU	Uncharacterized protein OS=Solanum tuberosum OX=4113 PE=4 SV=1	0.891871	0.999794	1.00209	0.99616	0.999794	0.974786	1.1866	0.972556	0.992917	0.925369	1.02785	1.03021
tr|M1B818|M1B818_SOLTU	Uncharacterized protein OS=Solanum tuberosum OX=4113 GN=102588156 PE=3 SV=1	1.01125	1.11085	1.02966	0.992815	0.430224	0.520789	0.965826	0.994582	0.643763	1.0301	1.46434	1.80579
tr|M1AMB5|M1AMB5_SOLTU	Uncharacterized protein OS=Solanum tuberosum OX=4113 GN=102577831 PE=4 SV=1	0.906223	0.884742	0.981577	1.01216	0.970081	1.02787	0.897937	0.901163	0.990676	1.18368	1.24401	0.999875
tr|M0ZV99|M0ZV99_SOLTU	Uncharacterized protein OS=Solanum tuberosum OX=4113 GN=102598836 PE=3 SV=1	1.09067	1.28739	0.953505	1.15269	1.16337	1.41681	1.02263	1.111	1.05514	0.734012	0.438246	0.574539
tr|M1BQ55|M1BQ55_SOLTU	Uncharacterized protein OS=Solanum tuberosum OX=4113 GN=102600885 PE=4 SV=1	1.28263	0.974865	0.967485	0.679322	1.00217	1.0131	1.2362	1.01148	0.958574	0.801844	1.01148	1.06084
tr|M1BY04|M1BY04_SOLTU	Uncharacterized protein OS=Solanum tuberosum OX=4113 PE=4 SV=1	1.02181	0.895174	1.09242	1.12034	1.16928	1.40085	1.08985	1.09627	0.883885	0.76799	0.839278	0.622849
tr|M0ZSL3|M0ZSL3_SOLTU	Uncharacterized protein OS=Solanum tuberosum OX=4113 PE=3 SV=1	0.934361	1.34552	0.995223	1.09263	0.308249	1.03254	0.860013	1.11912	0.97701	1.113	1.22711	0.995223
tr|M1B359|M1B359_SOLTU	Uncharacterized protein OS=Solanum tuberosum OX=4113 PE=4 SV=1	0.966887	0.99302	0.80214	0.740225	1.01153	1.24816	1.14115	0.983917	0.921051	1.15174	1.01153	1.02865
tr|M0ZZL1|M0ZZL1_SOLTU	Uncharacterized protein OS=Solanum tuberosum OX=4113 PE=3 SV=1	1.4057	1.04999	1.01132	0.737718	0.674786	1.03008	1.15851	1.40989	0.965747	0.698068	0.865333	0.992851
tr|M1AUM2|M1AUM2_SOLTU	Uncharacterized protein OS=Solanum tuberosum OX=4113 GN=102602308 PE=3 SV=1	1.18035	1.01731	0.880829	0.580831	0.697387	0.753164	1.31833	1.366	1.409	0.920492	0.919308	0.957006
tr|M1BVI5|M1BVI5_SOLTU	Uncharacterized protein OS=Solanum tuberosum OX=4113 GN=102599444 PE=4 SV=1	0.882943	1.00687	0.960868	0.95929	0.988484	0.987877	1.0045	1.01616	0.987877	1.15327	0.988484	1.06338
tr|M0ZKR0|M0ZKR0_SOLTU	Uncharacterized protein OS=Solanum tuberosum OX=4113 GN=102596159 PE=4 SV=1	0.870972	0.979325	1.00921	1.27069	0.997581	1	0.912042	1.02551	1	0.946298	0.997581	0.990786
tr|M0ZRG6|M0ZRG6_SOLTU	Uncharacterized protein OS=Solanum tuberosum OX=4113 GN=102577751 PE=3 SV=1	1.06015	0.990494	1.10364	0.975763	0.963568	0.917923	1.04076	1.01824	1.03475	0.923318	1.0277	0.943686
tr|M1C0N9|M1C0N9_SOLTU	Sulfurtransferase OS=Solanum tuberosum OX=4113 GN=102606407 PE=4 SV=1	1.75318	1.04436	1.32663	0.575187	0.997308	1.13443	1.0467	0.988188	0.595381	0.624932	0.970144	0.943552
tr|M0ZR79|M0ZR79_SOLTU	Uncharacterized protein OS=Solanum tuberosum OX=4113 GN=102577745 PE=4 SV=1	1.13565	0.977082	1.03634	0.88556	0.986086	0.962762	1.12524	1.01371	0.945238	0.853552	1.02312	1.05566
tr|M1BXA1|M1BXA1_SOLTU	Uncharacterized protein OS=Solanum tuberosum OX=4113 GN=102601265 PE=4 SV=1	1.19757	0.992931	1.44761	1.01464	1.01141	0.725509	1.21984	0.974863	1.17126	0.567948	1.0208	0.655619
tr|M1AGW8|M1AGW8_SOLTU	Aconitate hydratase OS=Solanum tuberosum OX=4113 GN=102589351 PE=3 SV=1	0.469377	1.01255	0.952327	0.736989	1.08	0.997232	1.10523	0.949315	1.01575	1.6884	0.95813	1.03469
tr|M1AXD5|M1AXD5_SOLTU	Uncharacterized protein OS=Solanum tuberosum OX=4113 GN=102591229 PE=4 SV=1	1.09485	1.00922	0.98377	0.953523	0.981626	0.818325	0.980331	1.00922	0.889005	0.971298	0.999925	1.3089
tr|M1C1K7|M1C1K7_SOLTU	Uncharacterized protein OS=Solanum tuberosum OX=4113 GN=102583953 PE=4 SV=1	1.1801	0.983601	1.00201	0.98162	0.965722	0.753161	0.625053	1.01115	0.948065	1.21322	1.03953	1.29676
tr|M1CX90|M1CX90_SOLTU	Eukaryotic translation initiation factor 3 subunit E OS=Solanum tuberosum OX=4113 GN=102606100 PE=3 SV=1	1.20336	0.996279	1.01621	0.550044	1.02415	0.997584	1.14914	1.27752	0.97936	1.09745	0.70205	1.00685
tr|M1CTV1|M1CTV1_SOLTU	Uncharacterized protein OS=Solanum tuberosum OX=4113 GN=102592386 PE=4 SV=1	1.13646	1.03571	0.986161	0.80088	0.690616	0.986161	1.12607	1.18917	1.00448	0.936593	1.08451	1.0232
tr|M1BZW7|M1BZW7_SOLTU	Uncharacterized protein OS=Solanum tuberosum OX=4113 PE=4 SV=1	1.01344	1.20553	1.05864	1.00413	0.803833	0.965409	1.03226	1.25074	0.992551	0.950164	0.739905	0.983405
tr|M0ZYR0|M0ZYR0_SOLTU	Tubulin alpha chain OS=Solanum tuberosum OX=4113 PE=3 SV=1	1.03244	1.2659	1.38317	1.00424	1.05291	0.888947	1.00424	1.10256	0.974732	0.959072	0.57862	0.753154
tr|A8UGP3|A8UGP3_SOLTU	1,2-dihydroxy-3-keto-5-methylthiopentene dioxygenase OS=Solanum tuberosum OX=4113 GN=ARD PE=2 SV=1	1.09902	0.829088	0.956677	0.781659	0.777305	1.00178	1.08892	1.59449	0.992552	1.0304	0.799121	1.04899
tr|M1B0U9|M1B0U9_SOLTU	Uncharacterized protein OS=Solanum tuberosum OX=4113 GN=102598851 PE=4 SV=1	1.32846	0.997587	0.878122	0.58526	0.979397	0.359419	1.20046	1.00683	1.17912	0.885818	1.01618	1.58334
tr|M0ZZ09|M0ZZ09_SOLTU	Pyruvate dehydrogenase E1 component subunit beta OS=Solanum tuberosum OX=4113 PE=4 SV=1	0.959005	1.00704	1.10536	0.924378	0.961767	0.659894	1.12159	0.926984	1.28087	0.995025	1.10421	0.95388
sp|P30173|ACT13_SOLTU	Actin-101 OS=Solanum tuberosum OX=4113 GN=AC101 PE=3 SV=1	1.05888	1.47699	1.88344	0.983592	0.865747	0.690182	0.719212	1.13078	1.02555	1.23831	0.526482	0.400826
sp|P27081|ADT2_SOLTU	ADP,ATP carrier protein, mitochondrial (Fragment) OS=Solanum tuberosum OX=4113 GN=ANT1 PE=2 SV=1	0.987887	0.755981	1.07254	0.917684	1.32591	0.900408	1.17675	1.13374	1.24286	0.917684	0.784375	0.784191
tr|M1CL47|M1CL47_SOLTU	Uncharacterized protein OS=Solanum tuberosum OX=4113 GN=102591695 PE=4 SV=1	1.02178	0.983839	0.82029	1.19495	0.992975	1.14286	1.20603	1.03021	1.18575	0.577242	0.992975	0.8511
sp|P52406|CHI4_SOLTU	Endochitinase 4 (Fragment) OS=Solanum tuberosum OX=4113 GN=CHTB4 PE=2 SV=1	0.966511	0.919778	0.888959	1.34647	1.00856	0.856791	0.78919	0.870281	0.992778	0.897827	1.20138	1.26147
tr|M1C8F8|M1C8F8_SOLTU	Uncharacterized protein OS=Solanum tuberosum OX=4113 GN=102596097 PE=4 SV=1	1.00874	0.952039	0.999222	0.981318	1.05349	1.02721	0.963316	0.969666	0.93681	1.04663	1.0248	1.03675
tr|M1ALA3|M1ALA3_SOLTU	Proteasome subunit beta type OS=Solanum tuberosum OX=4113 GN=102592103 PE=3 SV=1	0.784528	0.936675	1.14609	0.547684	0.757901	0.533601	1.26634	1.12618	1.34032	1.40144	1.17925	0.979984
tr|M1CYJ7|M1CYJ7_SOLTU	Uncharacterized protein OS=Solanum tuberosum OX=4113 GN=102602484 PE=3 SV=1	0.825415	0.978796	0.947046	0.840739	0.814147	1.05783	1.21525	1.12384	0.947046	1.1186	1.08322	1.04808
tr|M1C8L6|M1C8L6_SOLTU	Uncharacterized protein OS=Solanum tuberosum OX=4113 PE=4 SV=1	1.2326	1.28174	1.03489	0.844954	0.990369	0.997478	0.952344	0.737528	0.988371	0.970097	0.990369	0.979264
tr|M1D6E4|M1D6E4_SOLTU	Uncharacterized protein OS=Solanum tuberosum OX=4113 GN=102590795 PE=4 SV=1	0.996608	0.960561	1.2311	1.03397	0.951844	0.925266	0.925854	1.02456	0.959993	1.04357	1.06304	0.883646
sp|O24379|LOX2_SOLTU	Linoleate 9S-lipoxygenase 2 OS=Solanum tuberosum OX=4113 GN=LOX1.2 PE=1 SV=1	0.884054	0.851937	0.8017	0.658172	0.41819	0.474113	0.720026	0.659096	0.57361	0.927748	0.809972	0.975281
tr|K7VK53|K7VK53_SOLTU	Light-inducible protein ATLS1 OS=Solanum tuberosum OX=4113 GN=102590623 PE=2 SV=1	0.788503	0.992981	1.08456	1.09851	1.02076	1.08456	0.983653	1.01141	0.877491	1.12934	0.974849	0.95338
tr|M1BXI3|M1BXI3_SOLTU	Uncharacterized protein OS=Solanum tuberosum OX=4113 PE=3 SV=1	1.06074	0.990773	0.874327	0.994495	1.00913	1.0511	1.00372	1.01845	1.00388	0.941044	0.981643	1.07069
tr|M1AE81|M1AE81_SOLTU	Uncharacterized protein OS=Solanum tuberosum OX=4113 PE=3 SV=1	1.00687	1.01852	1.03558	1.01616	0.981626	0.910264	0.988484	0.999925	1.13544	0.988484	0.999925	0.918717
tr|M1C755|M1C755_SOLTU	Uncharacterized protein OS=Solanum tuberosum OX=4113 GN=102604069 PE=4 SV=1	1.02084	1.00308	1.01374	0.914031	0.914815	0.968118	1.21605	1.01228	1.00441	0.849077	1.06983	1.01374
tr|M1AGR8|M1AGR8_SOLTU	Uncharacterized protein OS=Solanum tuberosum OX=4113 PE=3 SV=1	1.05376	1.01153	0.990381	1.0442	0.99302	1.01807	0.73586	0.983917	0.954499	1.16618	1.01153	1.03705
tr|M1CIZ9|M1CIZ9_SOLTU	Uncharacterized protein OS=Solanum tuberosum OX=4113 GN=102602896 PE=3 SV=1	0.963451	1.04692	0.993084	1.03714	0.847032	1.00231	1.00891	1.28208	1.00231	0.990491	0.823961	1.00231
tr|M1ABC2|M1ABC2_SOLTU	Uncharacterized protein OS=Solanum tuberosum OX=4113 GN=102594413 PE=4 SV=1	1.3324	1.0764	1.24467	0.817733	0.625113	0.665316	1.00142	1.09635	1.06424	0.848446	1.20214	1.02577
tr|Q2V999|Q2V999_SOLTU	40S ribosomal protein S15-like OS=Solanum tuberosum OX=4113 GN=102590282 PE=2 SV=1	1.03789	0.934971	0.958076	1.22502	1.11385	1.23998	0.964155	1.16628	1.12053	0.772932	0.784899	0.681419
sp|P42056|VDAC2_SOLTU	Mitochondrial outer membrane protein porin of 36 kDa OS=Solanum tuberosum OX=4113 PE=1 SV=2	1.06864	0.981641	1.00906	0.774081	1.00914	0.97251	1.09849	0.990706	1.02779	1.05879	1.01851	0.990638
tr|M1C7S0|M1C7S0_SOLTU	Diphosphomevalonate decarboxylase OS=Solanum tuberosum OX=4113 GN=102604354 PE=3 SV=1	0.915857	1.06482	0.970274	0.976783	1.05506	1.00678	1.12151	1.15689	1.02544	0.985853	0.723236	0.997506
tr|M1BFJ3|M1BFJ3_SOLTU	Uncharacterized protein OS=Solanum tuberosum OX=4113 GN=102597452 PE=4 SV=1	0.819831	1.00858	1.11517	1.37315	0.945584	1.03593	0.932628	0.999372	0.723374	0.874393	1.04646	1.12552
tr|M1AG92|M1AG92_SOLTU	Uncharacterized protein OS=Solanum tuberosum OX=4113 GN=102600806 PE=4 SV=1	1.33639	0.911867	1.22462	0.446637	1.27048	0.779842	1.04223	0.711148	1.0666	1.17474	1.1065	0.928936
tr|M1CVD2|M1CVD2_SOLTU	Uncharacterized protein OS=Solanum tuberosum OX=4113 GN=102588644 PE=3 SV=1	1.42674	0.986138	1.04849	0.784025	1.0232	0.930233	1.03355	0.986138	1.01995	0.755687	1.00452	1.00133
tr|M1B7W3|M1B7W3_SOLTU	Uncharacterized protein OS=Solanum tuberosum OX=4113 GN=102596235 PE=3 SV=1	1.10217	1.01076	0.999639	0.933807	0.983179	1.03722	1.11239	1.05842	0.999639	0.851626	0.947643	0.963507
tr|M1BNE9|M1BNE9_SOLTU	Tubulin beta chain OS=Solanum tuberosum OX=4113 PE=3 SV=1	1.06325	0.970183	1.01361	0.951971	1.03479	1.03244	1.00609	0.979123	0.967955	0.978689	1.0159	0.985999
tr|M0ZNZ5|M0ZNZ5_SOLTU	Non-specific lipid-transfer protein OS=Solanum tuberosum OX=4113 GN=102587043 PE=3 SV=1	0.980517	0.994954	1.08581	0.703888	0.959004	0.765158	1.12579	1.04185	1.41829	1.1898	1.00419	0.73074
tr|M1BU82|M1BU82_SOLTU	Uncharacterized protein OS=Solanum tuberosum OX=4113 GN=102604026 PE=3 SV=1	1.08595	0.96747	0.918688	1.01813	1.91272	1.09432	1.29362	0.450469	0.998096	0.602301	0.669344	0.9889
tr|M1BF20|M1BF20_SOLTU	Uncharacterized protein OS=Solanum tuberosum OX=4113 GN=102591504 PE=4 SV=1	1.08724	0.972457	0.970282	1.13846	0.990552	0.988265	0.809742	1.03724	1.02545	0.964553	0.99975	1.016
tr|M1CKC6|M1CKC6_SOLTU	Uncharacterized protein OS=Solanum tuberosum OX=4113 GN=102578766 PE=4 SV=1	1.24346	1.24676	1.16866	0.978665	0.972217	1.00852	0.917584	1.00875	1.16866	0.860289	0.772275	0.654161
tr|M1AMY3|M1AMY3_SOLTU	Uncharacterized protein OS=Solanum tuberosum OX=4113 GN=102594249 PE=4 SV=1	0.506918	0.182762	0.225928	0.328958	0.348223	0.323269	0.325836	0.323372	0.446447	2.83829	3.14564	3.00436
tr|M0ZTN0|M0ZTN0_SOLTU	Uncharacterized protein OS=Solanum tuberosum OX=4113 GN=102585092 PE=4 SV=1	1.16401	1.35223	1.02831	0.588747	0.70317	0.70496	1.18567	0.653193	1.09686	1.06157	1.29141	1.16986
tr|M1ARW1|M1ARW1_SOLTU	Uncharacterized protein OS=Solanum tuberosum OX=4113 PE=3 SV=1	1.20882	1.25919	1.13183	1.13335	0.608332	0.950065	0.805997	0.751786	0.941372	0.851825	1.38069	0.976729
tr|M1AS85|M1AS85_SOLTU	Uncharacterized protein OS=Solanum tuberosum OX=4113 GN=102579712 PE=4 SV=1	0.861054	1.27558	0.928054	0.722882	1.13164	1.03661	1.12474	1.06102	1.00827	1.29132	0.531759	1.02706
tr|M1AZL8|M1AZL8_SOLTU	Dihydrolipoamide acetyltransferase component of pyruvate dehydrogenase complex OS=Solanum tuberosum OX=4113 GN=102592754 PE=3 SV=1	1.86064	1.07601	1.68717	0.775648	0.78671	0.500199	0.87431	1.65886	1.22222	0.489398	0.478417	0.590415
tr|M1AE75|M1AE75_SOLTU	Lactoylglutathione lyase OS=Solanum tuberosum OX=4113 GN=102577546 PE=3 SV=1	1.15299	0.970107	1.47341	1.1216	1.04432	0.692352	0.874614	0.997381	0.93822	0.850792	0.988191	0.896017
tr|M1C4X8|M1C4X8_SOLTU	Uncharacterized protein OS=Solanum tuberosum OX=4113 GN=102599797 PE=3 SV=1	0.69948	0.997576	1.1353	1.02979	0.997576	0.89353	1.18238	1.02549	1.26793	1.08835	0.97936	0.703235
tr|M1A0Y3|M1A0Y3_SOLTU	L-lactate dehydrogenase OS=Solanum tuberosum OX=4113 GN=102604318 PE=3 SV=1	0.962165	1.00687	0.993032	1.34047	0.988484	0.993032	0.77848	1.01616	0.993032	0.918885	0.988484	1.0209
tr|M1BCQ9|M1BCQ9_SOLTU	Uncharacterized protein OS=Solanum tuberosum OX=4113 GN=102580744 PE=4 SV=1	0.93651	0.953998	0.956657	1.31679	0.97168	0.810519	1.05565	1.07537	1.19343	0.691049	0.998951	1.03939
tr|M0ZN11|M0ZN11_SOLTU	Uncharacterized protein OS=Solanum tuberosum OX=4113 GN=102596820 PE=4 SV=1	0.857599	0.949814	0.925657	0.849696	1.06088	0.791509	1.13049	1.00382	1.31356	1.16222	0.985489	0.969274
tr|M1ALZ1|M1ALZ1_SOLTU	Uncharacterized protein OS=Solanum tuberosum OX=4113 GN=102597490 PE=4 SV=1	1.18424	1.02972	0.956794	0.59348	0.974434	1.03945	1.37226	0.956558	1.00188	0.850015	1.03928	1.00188
sp|P80261|NDUS3_SOLTU	NADH dehydrogenase [ubiquinone] iron-sulfur protein 3 OS=Solanum tuberosum OX=4113 GN=NAD9 PE=1 SV=3	1.01609	0.977097	0.865754	0.988468	1.00452	0.940521	1.01609	1.01386	1.16245	0.97936	1.00452	1.03127
tr|M1BTN7|M1BTN7_SOLTU	Uncharacterized protein OS=Solanum tuberosum OX=4113 PE=3 SV=1	1.06599	1.36366	1.0972	0.846784	0.821687	0.895951	1.10602	0.84477	1.38127	0.98121	0.969885	0.625577
tr|M0ZPG9|M0ZPG9_SOLTU	Uncharacterized protein OS=Solanum tuberosum OX=4113 PE=4 SV=1	0.778635	1.00874	0.994748	0.953489	0.981318	0.958676	1.36563	0.963316	0.985624	0.902242	1.04663	1.06095
tr|M1AE79|M1AE79_SOLTU	Protein disulfide-isomerase OS=Solanum tuberosum OX=4113 GN=102590935 PE=3 SV=1	0.760015	1.00445	0.865842	1.09865	0.977132	0.940551	0.795937	0.995242	0.67512	1.3454	1.02317	1.51849
tr|M1BQR7|M1BQR7_SOLTU	Uncharacterized protein OS=Solanum tuberosum OX=4113 GN=102602759 PE=4 SV=1	0.750999	0.956893	0.994752	1.30506	1.01118	0.958679	0.878244	1.00191	1.06098	1.0657	1.03003	0.985586
tr|M1BK14|M1BK14_SOLTU	Uncharacterized protein OS=Solanum tuberosum OX=4113 GN=102589060 PE=3 SV=1	1.4826	1.00971	1.04896	0.703086	0.904066	0.992562	0.807311	1.0191	0.956698	1.007	1.06712	1.00178
tr|J9ULI1|J9ULI1_SOLTU	Sucrose non-fermenting 1-related protein kinase 2 family member OS=Solanum tuberosum OX=4113 GN=SnRK2.4 PE=2 SV=1	1.2239	1.29976	1.17966	0.870478	0.754841	0.619085	0.75814	0.995082	1.24676	1.14748	0.950322	0.954494
tr|M1CMY9|M1CMY9_SOLTU	Superoxide dismutase OS=Solanum tuberosum OX=4113 GN=102577566 PE=3 SV=1	1.1389	0.84166	1.04462	0.879927	0.796458	0.814652	0.766474	1.04018	0.763701	1.2147	1.3217	1.37703
tr|M1C0Q2|M1C0Q2_SOLTU	Uncharacterized protein OS=Solanum tuberosum OX=4113 PE=4 SV=1	1.21065	1.12351	1.18748	0.96168	0.892454	0.640684	0.99778	1.15501	1.4016	0.829893	0.829033	0.770238
tr|P93787|P93787_SOLTU	14-3-3 protein OS=Solanum tuberosum OX=4113 GN=35G PE=2 SV=2	1.01797	1.01429	0.995223	0.94569	0.851483	0.97701	0.999404	1.08185	1.03254	1.03694	1.05238	0.995223
tr|M1A6A6|M1A6A6_SOLTU	Uncharacterized protein OS=Solanum tuberosum OX=4113 GN=102582256 PE=4 SV=1	1.00417	1.02319	1.21155	1.04186	0.986165	0.778628	0.994965	0.995322	1.065	0.959003	0.995322	0.944822
tr|M1AIF8|M1AIF8_SOLTU	Uncharacterized protein OS=Solanum tuberosum OX=4113 GN=102596232 PE=4 SV=1	0.977097	0.970226	1.0564	1.01386	1.03486	0.758265	1.00452	0.997456	1.21295	1.00452	0.997456	0.972384
sp|P08454|ICID_SOLTU	Wound-induced proteinase inhibitor 1 OS=Solanum tuberosum OX=4113 PE=1 SV=2	1.16187	1.05704	1.02409	0.922892	1.1589	1.04306	0.31132	0.524931	0.438917	1.60391	1.25913	1.49393
tr|M1D253|M1D253_SOLTU	Uncharacterized protein OS=Solanum tuberosum OX=4113 PE=4 SV=1	0.967146	1.00866	1.0136	0.976114	1.00866	1.00429	1.14158	0.945715	1.02299	0.915164	1.03697	0.959118
tr|M1BLC8|M1BLC8_SOLTU	Profilin OS=Solanum tuberosum OX=4113 GN=102582238 PE=3 SV=1	1.18988	1.01386	1.15384	1.06542	1.0046	1.0719	0.936518	0.98619	0.96862	0.808179	0.995347	0.805639
sp|O22507|LOX17_SOLTU	Probable linoleate 9S-lipoxygenase 7 OS=Solanum tuberosum OX=4113 GN=LOX1.7 PE=2 SV=1	0.545099	0.482095	0.438725	1.22605	1.09433	1.20845	1.17082	1.41627	1.45288	1.05803	1.0073	0.899948
tr|M1BB68|M1BB68_SOLTU	Uncharacterized protein OS=Solanum tuberosum OX=4113 GN=102604160 PE=4 SV=1	1.03248	1.0044	1.10461	1.31185	1.02309	0.962071	0.843068	1.0044	1.29181	0.812595	0.968101	0.641509
sp|P01079|IP21_SOLTU	Proteinase inhibitor PTI OS=Solanum tuberosum OX=4113 PE=1 SV=1	1.54233	1.42059	1.58257	1.07691	1.23728	1.1895	1.00042	0.947244	0.77152	0.380344	0.394882	0.456413
tr|M1B4X6|M1B4X6_SOLTU	Uncharacterized protein OS=Solanum tuberosum OX=4113 GN=102604867 PE=3 SV=1	0.924045	0.959108	0.976999	0.768524	1.02294	0.986039	1.27544	0.995013	1.03254	1.03199	1.02294	1.00442
tr|M1BX50|M1BX50_SOLTU	Uncharacterized protein OS=Solanum tuberosum OX=4113 PE=4 SV=1	1.07295	0.827698	1.07034	0.702371	0.754821	0.75426	1.2094	1.26438	1.25174	1.01528	1.1531	0.92366
tr|M1D7F6|M1D7F6_SOLTU	Uncharacterized protein OS=Solanum tuberosum OX=4113 GN=102599024 PE=4 SV=1	1.07079	1.01376	1.07337	0.898834	0.968059	0.617586	1.21813	1.01376	1.05379	0.812249	1.00442	1.25526
sp|P46300|RS4_SOLTU	40S ribosomal protein S4 OS=Solanum tuberosum OX=4113 GN=RPS4 PE=2 SV=1	0.990773	1.02984	1.02294	1.01845	0.746072	0.959053	1.00913	1.24959	1.02294	0.981643	0.974493	0.995074
tr|M1ANN8|M1ANN8_SOLTU	Uncharacterized protein OS=Solanum tuberosum OX=4113 GN=102599013 PE=4 SV=1	0.988428	1.16033	1.02782	0.988428	0.759599	0.972528	1.02554	1.08791	0.990591	0.997606	0.992162	1.00906
sp|P56333|IF5A1_SOLTU	Eukaryotic translation initiation factor 5A-1/2 OS=Solanum tuberosum OX=4113 GN=EIF5A1 PE=2 SV=1	1.24501	1.07533	1.06867	0.750206	0.953964	1.44825	1.13548	0.998955	0.92224	0.869301	0.971746	0.560837
tr|M1AGS1|M1AGS1_SOLTU	Uncharacterized protein OS=Solanum tuberosum OX=4113 GN=102588119 PE=4 SV=1	0.850243	0.721955	0.692738	0.768389	0.987399	0.60333	1.15234	1.26616	1.29593	1.22903	1.02449	1.408
tr|M1CQX3|M1CQX3_SOLTU	Uncharacterized protein OS=Solanum tuberosum OX=4113 GN=102596102 PE=3 SV=1	1.1697	0.995134	1.166	0.794509	1.02311	0.943458	1.18056	0.968069	0.756309	0.855231	1.01368	1.13424
tr|M1BM03|M1BM03_SOLTU	Uncharacterized protein OS=Solanum tuberosum OX=4113 GN=102595051 PE=3 SV=1	0.98824	0.995103	0.999475	1.11394	0.976972	0.954499	0.909576	0.985933	1.04655	0.98824	1.04199	0.999475
tr|M1CQQ1|M1CQQ1_SOLTU	Uncharacterized protein OS=Solanum tuberosum OX=4113 GN=102596361 PE=4 SV=1	1.15005	1.00511	1.02946	0.766872	0.968744	1.06807	1.22662	1.2423	1.12873	0.856458	0.783837	0.773739
tr|M1BMK7|M1BMK7_SOLTU	Uncharacterized protein OS=Solanum tuberosum OX=4113 GN=102590809 PE=4 SV=1	1.00337	1	0.999975	1.16271	1	0.990775	0.811836	1.00921	1.00927	1.02208	0.990786	0.999975
tr|M1AI54|M1AI54_SOLTU	Uncharacterized protein OS=Solanum tuberosum OX=4113 GN=102577808 PE=4 SV=1	0.991216	0.95009	1.05534	0.871365	1.02276	0.971376	1.12773	0.99489	0.92767	1.00969	1.03226	1.04561
tr|M1A6L5|M1A6L5_SOLTU	Uncharacterized protein OS=Solanum tuberosum OX=4113 GN=102597682 PE=4 SV=1	1.05808	1.04621	1.06572	1.01979	0.878307	0.954213	0.930113	1.08551	0.980891	0.992014	0.989976	0.999176
tr|M1B3Q2|M1B3Q2_SOLTU	Peroxidase OS=Solanum tuberosum OX=4113 GN=102602226 PE=3 SV=1	0.952526	0.996306	1.09044	0.943868	0.65825	0.688012	0.979284	1.24285	1.11077	1.12432	1.1026	1.11077
tr|M1CN89|M1CN89_SOLTU	Uncharacterized protein OS=Solanum tuberosum OX=4113 GN=102589540 PE=3 SV=1	1.15485	1.0114	0.956627	0.860015	0.706132	1.04893	0.892361	1.19376	0.983419	1.09278	1.0887	1.01102
tr|M1CJE6|M1CJE6_SOLTU	Uncharacterized protein OS=Solanum tuberosum OX=4113 GN=102591070 PE=3 SV=1	1.55047	0.992551	1.23612	0.828798	1.05864	1.13772	0.836483	0.965409	0.54959	0.784252	0.983405	1.07657
tr|M1CY77|M1CY77_SOLTU	Eukaryotic translation initiation factor 3 subunit G OS=Solanum tuberosum OX=4113 GN=102606183 PE=3 SV=1	1.16934	1.02081	0.96325	0.972623	1.00221	1.04652	1.12701	0.993063	0.972208	0.731021	0.983913	1.01802
tr|M1D357|M1D357_SOLTU	Uncharacterized protein OS=Solanum tuberosum OX=4113 GN=102594404 PE=4 SV=1	1.06108	1.10029	1.09863	1.13172	0.588226	0.649827	0.812376	1.2987	0.930758	0.994827	1.01279	1.32079
tr|M1AEK1|M1AEK1_SOLTU	Inosine-5'-monophosphate dehydrogenase OS=Solanum tuberosum OX=4113 GN=102598516 PE=3 SV=1	1.03467	1.17014	1.26828	0.952343	0.809509	0.5905	1.00649	0.982249	1.22244	1.00649	1.0381	0.91878
tr|M1CP34|M1CP34_SOLTU	Uncharacterized protein OS=Solanum tuberosum OX=4113 GN=102602931 PE=4 SV=1	1.17142	0.53873	1.00678	1.27268	1.58278	0.970274	0.752896	0.324606	1.02544	0.803003	1.55388	0.997506
tr|M1AQQ0|M1AQQ0_SOLTU	Uncharacterized protein OS=Solanum tuberosum OX=4113 GN=102588675 PE=4 SV=1	1.01142	1.3789	1.04912	1.19387	0.58549	0.992691	0.905623	1.15755	0.983627	0.889086	0.878059	0.974564
tr|M1AQ00|M1AQ00_SOLTU	Superoxide dismutase [Cu-Zn] OS=Solanum tuberosum OX=4113 PE=3 SV=1	1.24248	1.1871	1.01099	0.960088	1.09268	1.04895	1.0624	1.02442	0.956605	0.735024	0.695797	0.983453
tr|Q8W214|Q8W214_SOLTU	Single-stranded DNA binding protein OS=Solanum tuberosum OX=4113 GN=102577524 PE=2 SV=1	0.834972	1.01616	0.960991	1.22931	0.97935	1.05379	0.994588	1.00688	1.00631	0.941132	0.997606	0.978905
tr|M0ZN89|M0ZN89_SOLTU	Uncharacterized protein OS=Solanum tuberosum OX=4113 GN=102586513 PE=4 SV=1	1.11362	0.93104	0.936617	1.42804	1.53095	1.06548	0.884573	0.939656	0.998951	0.573765	0.598355	0.998951
tr|M1DJ69|M1DJ69_SOLTU	Uncharacterized protein OS=Solanum tuberosum OX=4113 GN=102578188 PE=3 SV=1	1.48605	1.67244	1.46419	0.972785	0.853759	0.768421	0.724526	0.750466	1.01299	0.816643	0.72334	0.75439
tr|M1BJW9|M1BJW9_SOLTU	Uncharacterized protein OS=Solanum tuberosum OX=4113 GN=102601645 PE=3 SV=1	1.7536	1.06328	0.892801	0.26056	0.978651	0.970045	0.630873	1.00607	1.05379	1.35497	0.951996	1.08336
tr|M0ZIL7|M0ZIL7_SOLTU	Uncharacterized protein OS=Solanum tuberosum OX=4113 GN=102590869 PE=3 SV=1	1.02442	0.997102	1.029	1.04341	0.961062	0.912891	1.01497	0.988039	1.01955	0.9172	1.0538	1.03856
sp|P52903|ODPA_SOLTU	Pyruvate dehydrogenase E1 component subunit alpha, mitochondrial OS=Solanum tuberosum OX=4113 PE=1 SV=1	1.03597	0.990773	1.14163	1.04562	1.00913	0.644901	1.00774	1.01845	1.34748	0.910664	0.981643	0.865988
tr|M0ZGA7|M0ZGA7_SOLTU	Uncharacterized protein OS=Solanum tuberosum OX=4113 GN=102585658 PE=4 SV=1	1.01828	0.577579	1.01882	1.02772	1.05099	1.06681	0.981523	0.866142	0.895545	0.972479	1.50529	1.01882
tr|M1B992|M1B992_SOLTU	Uncharacterized protein OS=Solanum tuberosum OX=4113 GN=102586149 PE=4 SV=1	1.02424	1.07059	1.03268	0.987192	0.958504	0.812723	1.11278	0.994532	1.12191	0.875791	0.976372	1.03268
tr|M1BVA8|M1BVA8_SOLTU	Uncharacterized protein OS=Solanum tuberosum OX=4113 GN=102602993 PE=3 SV=1	1.11534	0.98142	1.22733	0.793224	0.98142	0.732781	1.05535	0.990422	1.18294	1.03608	1.04674	0.856953
tr|M0ZQV9|M0ZQV9_SOLTU	Uncharacterized protein OS=Solanum tuberosum OX=4113 PE=4 SV=1	1.01248	1.17148	0.990706	0.507455	0.492829	0.981641	1.26286	1.2964	1.00914	1.21721	1.03928	1.01851
tr|M1CRA9|M1CRA9_SOLTU	Uncharacterized protein OS=Solanum tuberosum OX=4113 PE=4 SV=1	1.12912	0.946143	0.929809	1.40841	1.20213	1.39444	0.864422	1.1911	0.887979	0.59805	0.660622	0.787774
tr|M1A1E3|M1A1E3_SOLTU	Uncharacterized protein OS=Solanum tuberosum OX=4113 PE=4 SV=1	0.784829	0.988178	0.945764	1.78144	1.01581	1.02751	0.756451	0.961275	1.00868	0.677277	1.03474	1.01804
tr|M1AH70|M1AH70_SOLTU	Uncharacterized protein OS=Solanum tuberosum OX=4113 GN=102600094 PE=4 SV=1	1.19314	1.36934	0.996875	0.802985	0.79525	0.777446	0.864403	1.20371	0.836886	1.13947	0.631702	1.38879
tr|M1BIN2|M1BIN2_SOLTU	Uncharacterized protein OS=Solanum tuberosum OX=4113 GN=102602621 PE=4 SV=1	1.00203	1.74885	1.0325	0.897215	0.472845	1.00433	1.00203	0.860519	0.995136	1.09872	0.917789	0.968031
tr|M1B583|M1B583_SOLTU	Uncharacterized protein OS=Solanum tuberosum OX=4113 GN=102604977 PE=3 SV=1	1.14165	0.996347	1.01598	0.923632	1.08243	1.01598	0.985163	0.934057	1.00666	0.949555	0.987167	0.961377
tr|M1CZM0|M1CZM0_SOLTU	Tubulin beta chain OS=Solanum tuberosum OX=4113 GN=102581203 PE=3 SV=1	1.02627	0.956866	1.05866	1.07468	1.02059	0.974392	0.918945	1.02059	0.974392	0.980104	1.00195	0.992556
tr|M1C4X9|M1C4X9_SOLTU	Uncharacterized protein OS=Solanum tuberosum OX=4113 PE=4 SV=1	1.08521	1.07052	1.03468	0.945154	1.00362	0.970073	1.07528	0.967388	1.02517	0.894354	0.958474	0.970073
tr|M1AX34|M1AX34_SOLTU	Uncharacterized protein OS=Solanum tuberosum OX=4113 PE=4 SV=1	0.876565	1.12729	0.880661	1.06363	0.794365	1.05876	1.02514	1.09656	0.888863	1.03466	0.981788	1.17171
tr|M1C8R8|M1C8R8_SOLTU	Pyruvate kinase OS=Solanum tuberosum OX=4113 GN=102597674 PE=3 SV=1	1.30672	1.07476	1.0331	0.673233	1.01696	0.916483	0.871378	0.989294	1.08182	1.14867	0.918991	0.968593
tr|M0ZHM4|M0ZHM4_SOLTU	Uncharacterized protein OS=Solanum tuberosum OX=4113 PE=3 SV=1	0.794725	0.983743	0.966787	1.07695	0.974741	1.16234	0.809496	1.03016	1.10999	1.31883	1.01135	0.76089
tr|M1A1S5|M1A1S5_SOLTU	Uncharacterized protein OS=Solanum tuberosum OX=4113 PE=3 SV=1	0.868934	1.0089	0.92211	1.04469	1.0372	1.57318	1.49619	0.981475	0.818005	0.590188	0.972432	0.686707
tr|M1BP63|M1BP63_SOLTU	Histone H2A OS=Solanum tuberosum OX=4113 GN=102604745 PE=3 SV=1	1.15369	0.975679	1.06282	0.450905	0.760864	0.762878	1.39981	1.25113	1.18702	0.995594	1.01233	0.987289
tr|M1AVU1|M1AVU1_SOLTU	Uncharacterized protein OS=Solanum tuberosum OX=4113 GN=102586281 PE=3 SV=1	0.955376	0.887922	0.992967	0.991239	0.832468	0.788791	1.23648	1.19227	1.11934	0.81691	1.08734	1.0989
tr|M1CID9|M1CID9_SOLTU	Cysteine proteinase inhibitor OS=Solanum tuberosum OX=4113 PE=3 SV=1	1.04281	1.03937	0.981173	1.07204	1.19338	1.02746	1.14346	0.956696	1.03691	0.741688	0.810553	0.954449
tr|M1AHZ8|M1AHZ8_SOLTU	Uncharacterized protein OS=Solanum tuberosum OX=4113 GN=102583739 PE=4 SV=1	1.10456	1.09673	0.981173	0.563916	0.619639	0.95446	1.42954	1.23624	1.03696	0.901978	1.04739	1.02741
sp|P01052|ICIA_SOLTU	Chymotrypsin inhibitor I, A, B and C subunits OS=Solanum tuberosum OX=4113 PE=1 SV=1	0.721679	0.653593	0.625065	1.0722	0.807969	0.903446	0.442916	0.452279	0.401739	1.7632	2.08616	2.06975
tr|M1CSB1|M1CSB1_SOLTU	Uncharacterized protein OS=Solanum tuberosum OX=4113 GN=102580921 PE=4 SV=1	0.889706	0.976791	1.06783	1.19468	0.967873	1.31975	0.865447	1.04186	0.938672	1.05017	1.01348	0.673752
tr|M1AKN6|M1AKN6_SOLTU	Phospholipase D OS=Solanum tuberosum OX=4113 GN=102588687 PE=3 SV=1	1.00678	1.02965	1.04373	1.02544	1.02965	0.996776	0.970274	0.939103	0.557954	0.997506	1.0016	1.40154
tr|M1C6Y7|M1C6Y7_SOLTU	Uncharacterized protein OS=Solanum tuberosum OX=4113 GN=102585385 PE=3 SV=1	0.809195	0.942372	0.972686	0.863099	1.10213	1.06656	1.27076	0.968719	1.30615	1.05694	0.986777	0.654611
tr|M1BCL1|M1BCL1_SOLTU	Uncharacterized protein OS=Solanum tuberosum OX=4113 PE=4 SV=1	0.980992	1.01609	0.981595	0.878307	1.01609	1.0184	1.49852	0.988468	1.0184	0.642178	0.97936	0.981595
tr|M1CYK7|M1CYK7_SOLTU	Uncharacterized protein OS=Solanum tuberosum OX=4113 GN=102595083 PE=4 SV=1	1.22031	0.99492	1.06012	0.828833	0.967761	0.865704	1.35043	1.38602	1.42351	0.600429	0.651296	0.65066
tr|M1A2M6|M1A2M6_SOLTU	Uncharacterized protein OS=Solanum tuberosum OX=4113 GN=102597890 PE=4 SV=1	0.982864	1.00696	1.00869	0.929964	0.99768	0.954474	1.05799	0.99768	0.990267	1.02918	0.99768	1.04657
tr|D5ILC3|D5ILC3_SOLTU	Nucleoside diphosphate kinase OS=Solanum tuberosum OX=4113 GN=NDPK1 PE=3 SV=1	1.05205	0.995389	1.15042	0.968383	1.01383	0.753084	1.37418	1.00456	1.18267	0.605391	0.986218	0.913826
tr|M1CL13|M1CL13_SOLTU	Ferritin OS=Solanum tuberosum OX=4113 PE=3 SV=1	1.02097	1.03489	1.0046	1.32129	0.988371	0.986212	0.897413	0.997478	1.0046	0.760326	0.979264	1.0046
tr|M1BEC3|M1BEC3_SOLTU	Histone H3 OS=Solanum tuberosum OX=4113 GN=102584902 PE=3 SV=1	1.07777	0.915618	0.898943	0.655412	0.507831	0.858464	1.28389	1.24086	1.1213	0.982922	1.33569	1.1213
tr|M1BC20|M1BC20_SOLTU	Peroxidase OS=Solanum tuberosum OX=4113 GN=102590326 PE=3 SV=1	1.5675	1.21525	1.15563	0.647469	0.725538	0.917982	1.09447	0.930319	0.901169	0.69056	1.12889	1.02522
tr|M0ZUN9|M0ZUN9_SOLTU	Uncharacterized protein OS=Solanum tuberosum OX=4113 GN=102589010 PE=3 SV=1	1.20017	1.12611	1.03659	0.910457	0.98992	0.945419	1.03577	1.12611	1.17926	0.853606	0.757863	0.838733
sp|Q43844|NDUS7_SOLTU	NADH dehydrogenase [ubiquinone] iron-sulfur protein 7, mitochondrial OS=Solanum tuberosum OX=4113 PE=2 SV=1	0.943338	0.999951	0.805602	1.02487	1.00918	1.23064	0.987812	1.00918	0.820577	1.04398	0.981691	1.14318
tr|Q38HT5|Q38HT5_SOLTU	Uncharacterized protein OS=Solanum tuberosum OX=4113 GN=102582696 PE=2 SV=1	1.14809	1.10706	1.09157	0.903543	0.982119	0.707978	1.02798	1.22508	1.47928	0.920387	0.685742	0.721176
tr|Q308A7|Q308A7_SOLTU	Ripening regulated protein DDTFR10-like OS=Solanum tuberosum OX=4113 PE=2 SV=1	1.07461	0.983913	1.00413	1.00751	1.01152	1.01342	0.910382	1.01152	0.950139	1.00751	0.993049	1.03231
sp|Q2VEH0|ATPB_SOLTU	ATP synthase subunit beta, chloroplastic OS=Solanum tuberosum OX=4113 GN=atpB PE=3 SV=1	0.963676	0.988386	0.963593	1.05656	0.979362	1.00901	0.903514	1.00674	1.00901	1.07625	1.02551	1.01838
tr|P93786|P93786_SOLTU	14-3-3 protein OS=Solanum tuberosum OX=4113 GN=34G PE=2 SV=2	1.37406	1.23848	1.02294	0.622319	1.01132	0.959053	1.06172	0.810747	1.02294	0.941908	0.939452	0.995074
tr|M1BCU6|M1BCU6_SOLTU	Succinate--CoA ligase [ADP-forming] subunit alpha, mitochondrial OS=Solanum tuberosum OX=4113 GN=102590419 PE=3 SV=1	1.21999	0.965826	0.917807	0.741894	0.992815	0.66493	1.28933	1.01125	1.63966	0.748783	1.0301	0.777605
tr|M1C5P2|M1C5P2_SOLTU	Uncharacterized protein OS=Solanum tuberosum OX=4113 GN=102594760 PE=4 SV=1	1.12779	1.1798	1.11004	0.76603	0.751272	0.834386	1.15941	1.31766	1.07979	0.946768	0.751272	0.975776
tr|M1BN71|M1BN71_SOLTU	Uncharacterized protein OS=Solanum tuberosum OX=4113 GN=102597858 PE=4 SV=1	1.12134	1.09499	0.798152	0.541742	0.690928	0.769177	1.01334	0.743714	1.03289	1.32358	1.47037	1.39978
tr|M0ZWN3|M0ZWN3_SOLTU	Uncharacterized protein OS=Solanum tuberosum OX=4113 GN=102578718 PE=3 SV=1	1.01374	0.962223	0.936842	0.968118	0.927508	1.0368	1.00441	1.04539	1.0085	1.01374	1.06488	1.01786
tr|M0ZGK0|M0ZGK0_SOLTU	Uncharacterized protein OS=Solanum tuberosum OX=4113 GN=102585761 PE=4 SV=1	0.943957	1.01775	1.03466	1.18836	0.980879	0.961132	1.0068	1.05595	1.02516	0.860882	0.945425	0.979048
tr|M1CTZ8|M1CTZ8_SOLTU	Uncharacterized protein OS=Solanum tuberosum OX=4113 PE=4 SV=1	1.11462	1.1455	0.983889	0.736445	0.665191	1.02087	1.05466	1.05436	0.993009	1.09427	1.13494	1.00223
tr|M1AUU9|M1AUU9_SOLTU	Ferredoxin--NADP reductase, chloroplastic OS=Solanum tuberosum OX=4113 GN=102579393 PE=3 SV=1	0.99738	1.02078	0.74609	1.02536	0.974803	1.07848	1.01593	1.01144	1.48868	0.96133	0.992975	0.686754
tr|M1CZT6|M1CZT6_SOLTU	Uncharacterized protein OS=Solanum tuberosum OX=4113 PE=3 SV=1	1.03489	1.01149	1.10521	0.997529	0.993088	0.74383	0.979245	1.01149	1.22314	0.988338	0.983937	0.927816
tr|M0ZPM9|M0ZPM9_SOLTU	Uncharacterized protein OS=Solanum tuberosum OX=4113 GN=102577832 PE=4 SV=1	1.02812	0.897449	1.21728	0.863001	0.796236	0.79687	1.21347	1.38368	1.34703	0.895415	0.922637	0.638825
tr|M1D6A3|M1D6A3_SOLTU	Uncharacterized protein OS=Solanum tuberosum OX=4113 GN=102604516 PE=3 SV=1	1.36625	1.11499	1.32282	0.369428	0.601565	0.615903	1.17904	1.61161	1.1628	1.08528	0.67184	0.898473
tr|M1CWL7|M1CWL7_SOLTU	Eukaryotic translation initiation factor 3 subunit D OS=Solanum tuberosum OX=4113 GN=102588135 PE=3 SV=1	1.06186	0.986138	0.946948	0.899632	0.986138	0.597467	0.986428	1.0232	1.54286	1.05208	1.00452	0.912721
tr|M1BQ94|M1BQ94_SOLTU	Uncharacterized protein OS=Solanum tuberosum OX=4113 PE=4 SV=1	1.57929	0.965109	0.991563	0.951611	1.04849	1.08722	0.960411	1.03892	0.991563	0.508692	0.947486	0.929649
tr|M1AV66|M1AV66_SOLTU	Uncharacterized protein OS=Solanum tuberosum OX=4113 GN=102582386 PE=4 SV=1	0.905647	1.01363	1.0009	0.788757	0.9591	1.0102	1.44862	1.02297	1.0676	0.856971	1.00429	0.921298
tr|M1B7W8|M1B7W8_SOLTU	Uncharacterized protein OS=Solanum tuberosum OX=4113 PE=4 SV=1	0.916341	1.01141	0.965461	1.10164	0.974863	1.02976	1.00469	0.992931	1.03932	0.977326	1.0208	0.965461
tr|M1AT67|M1AT67_SOLTU	Uncharacterized protein OS=Solanum tuberosum OX=4113 PE=4 SV=1	1.11317	1.19338	0.997581	0.806439	0.746062	1.02551	1.09283	1.05873	0.979325	0.987557	1.00183	0.997581
tr|M1AXZ2|M1AXZ2_SOLTU	Uncharacterized protein OS=Solanum tuberosum OX=4113 PE=4 SV=1	1.35171	1.18428	1.01586	0.722567	0.906622	0.970224	1.01603	0.669023	0.979123	0.90969	1.24008	1.03479
tr|M1CZN6|M1CZN6_SOLTU	Uncharacterized protein OS=Solanum tuberosum OX=4113 GN=102584844 PE=3 SV=1	1.25556	0.998817	0.88111	0.821906	1.008	0.488639	0.95239	1.06534	1.5312	0.970144	0.927837	1.09905
tr|M1CJ22|M1CJ22_SOLTU	Uncharacterized protein OS=Solanum tuberosum OX=4113 GN=102582574 PE=4 SV=1	0.918054	1.00219	0.99982	0.715904	0.983921	0.990672	1.21024	0.993007	0.981627	1.1558	1.02088	1.02788
tr|M1C183|M1C183_SOLTU	Peroxidase OS=Solanum tuberosum OX=4113 GN=102605292 PE=3 SV=1	1.42971	1.30696	1.46484	0.647508	0.591868	0.605027	1.04528	1.12787	1.02277	0.877501	0.973307	0.907359
tr|M1D2F3|M1D2F3_SOLTU	Carboxypeptidase OS=Solanum tuberosum OX=4113 GN=102604138 PE=3 SV=1	0.898379	0.979439	0.749462	1.04096	0.909778	1.78135	0.662846	1.00682	0.542899	1.39782	1.10397	0.92629
tr|M1C112|M1C112_SOLTU	Uncharacterized protein OS=Solanum tuberosum OX=4113 GN=102599360 PE=4 SV=1	0.967643	1.00433	0.899923	1.04156	0.995136	1.05247	1.03207	1.0325	1.0238	0.958727	0.968031	1.0238
tr|M1ACK8|M1ACK8_SOLTU	Uncharacterized protein OS=Solanum tuberosum OX=4113 GN=102579743 PE=4 SV=1	1.03703	0.991435	1.00902	1.00885	1.08703	0.981576	0.95457	1.00055	0.981576	0.99955	0.92098	1.02783
tr|M1C421|M1C421_SOLTU	Uncharacterized protein OS=Solanum tuberosum OX=4113 PE=3 SV=1	1.03332	0.967163	0.981839	1.07214	1.08022	0.981839	0.916766	0.958314	0.717888	0.97778	0.994308	1.31844
tr|M1B409|M1B409_SOLTU	Uncharacterized protein OS=Solanum tuberosum OX=4113 GN=102583803 PE=4 SV=1	0.861657	0.963618	1.53537	0.998356	1.00894	0.583748	0.710088	0.999692	1.05252	1.4299	1.02775	0.828363
tr|M1AMY2|M1AMY2_SOLTU	Uncharacterized protein OS=Solanum tuberosum OX=4113 GN=102593917 PE=4 SV=1	0.430361	0.358951	0.336281	0.418795	0.293242	0.179839	0.741205	0.770985	0.763161	2.40964	2.57682	2.72072
tr|M1CF38|M1CF38_SOLTU	Uncharacterized protein OS=Solanum tuberosum OX=4113 GN=102586925 PE=4 SV=1	0.972456	0.995702	0.97755	1.01829	0.950821	0.99562	0.981501	0.899709	0.924992	1.02775	1.15377	1.10184
tr|M1BGS9|M1BGS9_SOLTU	Uncharacterized protein OS=Solanum tuberosum OX=4113 GN=102603429 PE=4 SV=1	1.3387	1.04912	0.999451	0.563211	0.983627	0.999451	1.0249	0.992691	1.0466	1.07319	0.974564	0.954494
tr|M1CNK7|M1CNK7_SOLTU	Uncharacterized protein OS=Solanum tuberosum OX=4113 GN=102588449 PE=3 SV=1	1.16389	1.37157	0.995372	0.96812	0.782061	1.00463	0.835437	0.906168	1.00463	1.03255	0.940203	0.995372
tr|K7WNY2|K7WNY2_SOLTU	Glyceraldehyde-3-phosphate dehydrogenase OS=Solanum tuberosum OX=4113 GN=102592694 PE=2 SV=1	1.08668	1.04748	0.891921	0.937758	0.895659	1.5077	0.937758	1.03791	0.708453	1.0378	1.01895	0.891921
tr|M1CNR2|M1CNR2_SOLTU	Uncharacterized protein OS=Solanum tuberosum OX=4113 PE=3 SV=1	0.859141	1.03013	0.936417	0.695112	0.974741	1.06528	1.03292	1.01134	0.971533	1.41283	0.983792	1.02677
tr|M1D0D3|M1D0D3_SOLTU	3-isopropylmalate dehydrogenase OS=Solanum tuberosum OX=4113 GN=102586564 PE=3 SV=1	1.02732	1.0194	0.809524	0.945617	0.929734	1.18095	0.990202	1.07732	1.27124	1.03686	0.973544	0.73828
tr|M1CQE7|M1CQE7_SOLTU	Uncharacterized protein OS=Solanum tuberosum OX=4113 PE=4 SV=1	0.997337	0.831661	1.19246	0.970184	0.928862	0.70539	0.988147	1.20211	1.12839	1.04433	1.03737	0.973757
tr|M1A470|M1A470_SOLTU	Uncharacterized protein OS=Solanum tuberosum OX=4113 PE=4 SV=1	1.15005	1.34273	0.935217	0.856498	0.862923	1.09366	0.864401	0.954923	0.926652	1.12905	0.839419	1.04447
tr|M1C8D8|M1C8D8_SOLTU	Pectin acetylesterase OS=Solanum tuberosum OX=4113 PE=3 SV=1	1.06207	0.965646	0.878612	1.24206	1.01119	1.3298	0.933544	1.03952	0.801268	0.762326	0.983647	0.99032
tr|M1BF31|M1BF31_SOLTU	Proteasome subunit beta type OS=Solanum tuberosum OX=4113 PE=3 SV=1	1.15197	1.01658	0.923012	1.00332	0.729731	1.05971	0.627241	0.743174	0.957558	1.21747	1.51052	1.05971
sp|Q43847|SSY2_SOLTU	Granule-bound starch synthase 2, chloroplastic/amyloplastic OS=Solanum tuberosum OX=4113 GN=SS2 PE=1 SV=3	0.982864	1.03818	1.21103	1.04834	0.817153	0.910199	1.03876	1.08714	1.11467	0.930038	1.05753	0.764102
tr|M1CK99|M1CK99_SOLTU	Uncharacterized protein OS=Solanum tuberosum OX=4113 GN=102595869 PE=3 SV=1	1.11087	0.947459	0.980318	0.985484	1.04854	0.927631	1.01309	0.96512	1.07491	0.890551	1.03888	1.01714
tr|M1CX21|M1CX21_SOLTU	Heat shock protein OS=Solanum tuberosum OX=4113 GN=102591977 PE=3 SV=1	0.698459	0.790163	0.835866	0.844696	0.915576	0.945289	1.05023	1.15691	1.09909	1.40662	1.32735	1.51976
sp|P48502|QCR7_SOLTU	Cytochrome b-c1 complex subunit 7 OS=Solanum tuberosum OX=4113 PE=1 SV=1	1.30937	1.13169	1.04674	0.931266	0.78297	0.981378	1.05942	1.15268	0.990505	0.699937	0.932662	0.981378
tr|M1AU78|M1AU78_SOLTU	Uncharacterized protein OS=Solanum tuberosum OX=4113 PE=3 SV=1	1.20383	0.951415	1	0.938741	1.04317	1	1.09787	1.2427	1.00921	0.759561	0.762718	0.990786
tr|M1CZM1|M1CZM1_SOLTU	Proliferating cell nuclear antigen OS=Solanum tuberosum OX=4113 GN=102581875 PE=3 SV=1	1.06876	1.26743	1.21536	0.76722	0.837429	0.880386	0.948143	1.14536	0.947726	1.21588	0.74978	0.956526
tr|M1AM98|M1AM98_SOLTU	Uncharacterized protein OS=Solanum tuberosum OX=4113 GN=102579915 PE=3 SV=1	0.981173	1.07055	0.97451	1.02746	1.24053	1.02992	1.03691	0.536545	0.965652	0.954449	1.15237	1.02992
tr|M0ZMR9|M0ZMR9_SOLTU	Uncharacterized protein OS=Solanum tuberosum OX=4113 PE=4 SV=1	0.84868	0.915001	0.985861	1.32047	1.18421	1.0515	0.856475	0.906651	0.985861	0.974374	0.994135	0.976777
tr|M1C5P5|M1C5P5_SOLTU	S-acyltransferase OS=Solanum tuberosum OX=4113 GN=102598706 PE=3 SV=1	1.04518	0.944421	0.948502	0.885489	0.979872	1.26199	1.20001	1.26816	0.993252	0.86932	0.807542	0.796258
tr|M1CSJ6|M1CSJ6_SOLTU	ADP,ATP carrier protein OS=Solanum tuberosum OX=4113 PE=3 SV=1	0.98332	1.0199	1.00158	0.947779	0.780843	0.939025	1.02967	1.16036	1.02019	1.03923	1.03891	1.0392
tr|M1BWV7|M1BWV7_SOLTU	Uncharacterized protein OS=Solanum tuberosum OX=4113 GN=102585000 PE=3 SV=1	1.01427	1.00729	0.979347	1.01427	0.861304	0.988391	0.682669	1.11475	1.01613	1.28878	1.01665	1.01613
tr|M0ZGZ7|M0ZGZ7_SOLTU	Uncharacterized protein OS=Solanum tuberosum OX=4113 GN=102596696 PE=3 SV=1	1.28813	1.21162	1.269	0.610849	0.71014	0.927774	1.60677	1.29234	1.17884	0.494254	0.785901	0.624385
tr|M0ZXT5|M0ZXT5_SOLTU	Uncharacterized protein OS=Solanum tuberosum OX=4113 GN=102592959 PE=4 SV=1	1.46056	0.943373	1.00678	0.520618	1.04393	0.970274	1.60146	1.02487	1.02544	0.417362	0.987825	0.997506
tr|M1BDU1|M1BDU1_SOLTU	Superoxide dismutase OS=Solanum tuberosum OX=4113 GN=102584005 PE=3 SV=1	1.06142	1.0682	1.24471	0.741107	0.983252	0.716251	1.26444	0.983252	1.14563	0.933032	0.965298	0.893416
tr|C1KBP2|C1KBP2_SOLTU	Invertase inhibitor OS=Solanum tuberosum OX=4113 GN=INH2alpha PE=4 SV=1	1.04406	1.00342	0.929346	0.45569	0.932149	0.98209	0.799286	0.994221	0.929346	1.70097	1.07021	1.15922
tr|M0ZIY3|M0ZIY3_SOLTU	Uncharacterized protein OS=Solanum tuberosum OX=4113 PE=4 SV=1	0.891328	0.863501	1.02782	0.899597	0.809605	0.990591	0.783405	1.25966	0.972528	1.42567	1.06724	1.00906
tr|M1B150|M1B150_SOLTU	UTP--glucose-1-phosphate uridylyltransferase OS=Solanum tuberosum OX=4113 GN=102577726 PE=3 SV=1	1.38899	1.0254	1.11799	0.777474	0.970251	0.904531	1.19865	1.01601	1.09758	0.63488	0.988338	0.879894
tr|M0ZI81|M0ZI81_SOLTU	Uncharacterized protein OS=Solanum tuberosum OX=4113 GN=102594485 PE=3 SV=1	1.11908	1.02496	1.01335	0.81074	1.04405	0.985791	1.05891	0.952134	1.14231	1.01128	0.978857	0.858553
sp|Q41238|LOX16_SOLTU	Linoleate 9S-lipoxygenase 6 (Fragment) OS=Solanum tuberosum OX=4113 GN=LOX1.6 PE=1 SV=1	0.538584	0.56109	0.628554	0.716563	0.781652	0.485564	1.41666	1.27356	1.12276	1.3282	1.3837	1.76312
sp|P37829|SCRK_SOLTU	Fructokinase OS=Solanum tuberosum OX=4113 PE=2 SV=1	1.17823	1.1188	1.11378	0.893774	1.09833	1.11378	1.15671	1.0017	1.17707	0.771292	0.781174	0.59538
tr|M1CAV1|M1CAV1_SOLTU	Uncharacterized protein OS=Solanum tuberosum OX=4113 GN=102585572 PE=4 SV=1	1.33401	1.1228	1.20827	0.63854	0.942544	0.572994	1.34641	1.16498	1.41307	0.681037	0.769675	0.805672
tr|M1CCB4|M1CCB4_SOLTU	Uncharacterized protein OS=Solanum tuberosum OX=4113 GN=102587671 PE=4 SV=1	1.11026	1.0462	1.12334	1.02196	0.793624	0.670636	0.747199	1.1793	1.08268	1.12057	0.980873	1.12334
tr|M0ZGL7|M0ZGL7_SOLTU	Uncharacterized protein OS=Solanum tuberosum OX=4113 GN=102594935 PE=3 SV=1	0.927243	1.02516	1.06995	0.822551	1.03467	1.02179	1.11471	0.979023	0.923403	1.13549	0.961146	0.984858
tr|M1CEB0|M1CEB0_SOLTU	Uncharacterized protein OS=Solanum tuberosum OX=4113 GN=102579804 PE=4 SV=1	1.03254	0.933817	1.1985	0.97701	1.1648	0.934616	0.995223	1.18647	1.23208	0.995223	0.714911	0.6348
tr|Q2VCJ1|Q2VCJ1_SOLTU	40S ribosomal protein S27 OS=Solanum tuberosum OX=4113 GN=102599917 PE=2 SV=1	1.01087	0.983921	0.72816	1.03917	0.993007	1.21962	0.939095	1.00219	0.714921	1.01087	1.02088	1.3373
tr|M1C0J7|M1C0J7_SOLTU	Small ubiquitin-related modifier OS=Solanum tuberosum OX=4113 GN=102602813 PE=2 SV=1	0.923354	1.46507	0.971783	1.11004	0.701214	1.027	0.906498	0.82011	0.945387	1.06011	1.01361	1.05583
tr|M1D7X3|M1D7X3_SOLTU	Uncharacterized protein OS=Solanum tuberosum OX=4113 GN=102586958 PE=4 SV=1	1.02498	0.984993	1.44645	0.969956	1.05056	0.887781	0.960977	1.04096	1.1596	1.04409	0.923489	0.506175
tr|M1AST6|M1AST6_SOLTU	40S ribosomal protein S21 OS=Solanum tuberosum OX=4113 GN=102581028 PE=3 SV=1	1.01461	1.35815	1.04429	0.916924	0.662176	0.970106	0.996167	0.818372	0.979064	1.0723	1.16131	1.00654
tr|M1CCV4|M1CCV4_SOLTU	Uncharacterized protein OS=Solanum tuberosum OX=4113 GN=102580702 PE=4 SV=1	1.0887	0.995372	0.95009	0.913858	1.01389	0.99489	1.04926	0.995372	1.02276	0.948182	0.995372	1.03226
tr|M1AFT2|M1AFT2_SOLTU	Uncharacterized protein OS=Solanum tuberosum OX=4113 GN=102582960 PE=4 SV=1	0.937994	1.0722	1.06177	0.667203	0.77672	0.734557	1.20294	1.20858	1.31233	1.19186	0.942507	0.891345
tr|M1ATE7|M1ATE7_SOLTU	Uncharacterized protein OS=Solanum tuberosum OX=4113 GN=102598242 PE=4 SV=1	1.25279	1.14365	0.97466	0.633639	0.508557	0.97466	1.03246	1.38771	1.0206	1.08111	0.960084	1.03008
tr|M1CR83|M1CR83_SOLTU	Uncharacterized protein OS=Solanum tuberosum OX=4113 GN=102598385 PE=4 SV=1	1.12682	0.98814	0.963341	1.08608	1.03477	0.937034	1.07613	0.961219	0.919928	0.710972	1.01587	1.1797
tr|M1BA40|M1BA40_SOLTU	Uncharacterized protein OS=Solanum tuberosum OX=4113 GN=102586576 PE=4 SV=1	0.976921	1.00433	1.28701	1.00422	0.843094	0.882217	0.976921	1.09115	1.00364	1.04194	1.06143	0.82713
tr|M1CGC1|M1CGC1_SOLTU	Uncharacterized protein OS=Solanum tuberosum OX=4113 PE=4 SV=1	1.01549	1.30895	1.06812	1.05366	0.767242	0.956363	0.952064	1.05902	0.974088	0.978785	0.86479	1.00143
tr|M1CSG7|M1CSG7_SOLTU	Uncharacterized protein OS=Solanum tuberosum OX=4113 GN=102606298 PE=4 SV=1	1.10566	0.991377	0.972629	1.02712	1.28306	0.999822	0.980854	0.938064	1.00909	0.886368	0.787495	1.01846
tr|M0ZU96|M0ZU96_SOLTU	Uncharacterized protein OS=Solanum tuberosum OX=4113 GN=102605340 PE=4 SV=1	1.01049	0.859069	0.75401	1.00128	1.25326	0.75401	1.05811	1.13251	1.27466	0.930124	0.755159	1.21732
tr|M1BAH1|M1BAH1_SOLTU	Uncharacterized protein OS=Solanum tuberosum OX=4113 GN=102602745 PE=4 SV=1	1.5535	1.0372	0.980123	0.50501	0.981475	1.00767	1.2115	1.0089	0.927516	0.729994	0.972432	1.08469
tr|M0ZNB0|M0ZNB0_SOLTU	Uncharacterized protein OS=Solanum tuberosum OX=4113 GN=102578720 PE=3 SV=1	1.19028	1.03727	1.3215	0.854399	0.9815	0.922637	0.92815	0.990614	0.753427	1.02717	0.990614	1.00243
tr|Q2V994|Q2V994_SOLTU	V-type proton ATPase subunit G OS=Solanum tuberosum OX=4113 GN=102589825 PE=2 SV=1	0.720699	1.23066	1.47633	1.11114	1.1538	0.604202	1.34826	0.451017	1.13028	0.819907	1.16452	0.789188
tr|M0ZN84|M0ZN84_SOLTU	Uncharacterized protein OS=Solanum tuberosum OX=4113 GN=102584195 PE=3 SV=1	1.07773	0.944054	0.820419	0.9829	1.18842	1.11177	0.991995	0.742986	0.986319	0.947373	1.12454	1.08149
tr|M1CZC4|M1CZC4_SOLTU	Uncharacterized protein OS=Solanum tuberosum OX=4113 GN=102592691 PE=4 SV=1	0.495183	0.688261	0.951041	1.49533	1.03218	0.93373	1.18775	1.21841	1.03327	0.821743	1.06115	1.08196
tr|M1AHY3|M1AHY3_SOLTU	Uncharacterized protein OS=Solanum tuberosum OX=4113 GN=102588581 PE=3 SV=1	0.912998	0.951608	0.666731	0.466084	0.969362	0.911967	1.60126	0.996427	1.12718	1.01965	1.0826	1.29412
tr|M1AQG0|M1AQG0_SOLTU	Uncharacterized protein OS=Solanum tuberosum OX=4113 PE=4 SV=1	0.921876	1.04123	1.32605	1.14994	0.932263	1.07289	1.29624	1.04123	1.05333	0.631941	0.98527	0.547728
tr|M1AMY9|M1AMY9_SOLTU	Uncharacterized protein OS=Solanum tuberosum OX=4113 PE=4 SV=1	0.779657	0.92701	0.62798	1.09625	1.02598	0.354733	0.596846	0.21425	0.446758	1.52724	1.83276	2.57053
tr|M1B986|M1B986_SOLTU	Peroxidase OS=Solanum tuberosum OX=4113 GN=102597303 PE=3 SV=1	0.972208	1.01621	0.967784	1.04652	0.988477	1.02268	0.96325	0.997656	0.967784	1.01802	0.997656	1.04175
tr|M0ZSE8|M0ZSE8_SOLTU	Uncharacterized protein OS=Solanum tuberosum OX=4113 GN=102577564 PE=4 SV=1	0.954381	1.00823	1.159	0.954381	1.00823	0.863085	1.13686	1.19003	1.10682	0.954381	0.793509	0.871099
sp|P80595|APY_SOLTU	Apyrase OS=Solanum tuberosum OX=4113 GN=RROP1 PE=1 SV=2	1.06139	1.01806	0.903976	1.08108	1.00871	1.01887	0.941586	0.945722	1.00035	0.91594	1.02751	1.0768
tr|M1CBR3|M1CBR3_SOLTU	Uncharacterized protein OS=Solanum tuberosum OX=4113 GN=102585266 PE=4 SV=1	1.07452	1.01845	0.795543	0.96215	1.00913	1.51582	0.533686	0.990773	0.732229	1.42964	0.981643	0.956412
tr|M1B340|M1B340_SOLTU	Uncharacterized protein OS=Solanum tuberosum OX=4113 GN=102603495 PE=4 SV=1	1.03845	1.2738	1.11292	0.955808	0.746631	0.735311	1.20335	1.18325	1.24297	0.802391	0.796321	0.908802
tr|M1BC19|M1BC19_SOLTU	RSI1 OS=Solanum tuberosum OX=4113 GN=102588596 PE=2 SV=1	1.02967	0.981499	0.898547	1.20421	1.03725	1.45068	1.0202	0.999755	0.727004	0.745921	0.981499	0.923766
sp|P92792|TOM20_SOLTU	Mitochondrial import receptor subunit TOM20 OS=Solanum tuberosum OX=4113 GN=TOM20 PE=1 SV=1	0.65953	0.952454	0.969749	1.35291	1.00648	1.00611	0.980026	1.01581	0.960817	1.00753	1.02525	1.06332
tr|M1CC22|M1CC22_SOLTU	Peroxidase OS=Solanum tuberosum OX=4113 GN=102592844 PE=3 SV=1	1.18833	1.03103	0.993009	0.553258	0.512073	0.983889	1.4287	1.20581	1.02087	0.829721	1.25109	1.00223
tr|M1C8X3|M1C8X3_SOLTU	Uncharacterized protein OS=Solanum tuberosum OX=4113 GN=102591402 PE=4 SV=1	1.3794	1.02083	1.01151	0.87841	0.983888	1.00226	1.10584	1.00226	1.00226	0.636345	0.993024	0.983961
tr|M1CC20|M1CC20_SOLTU	Uncharacterized protein OS=Solanum tuberosum OX=4113 GN=102591839 PE=4 SV=1	1.43284	0.992933	0.926963	0.955424	1.0021	1.0448	1.07693	1.03017	0.944199	0.534802	0.974801	1.08404
tr|M1BEG6|M1BEG6_SOLTU	Uncharacterized protein OS=Solanum tuberosum OX=4113 GN=102603033 PE=4 SV=1	1.0271	0.962762	0.971712	0.962981	0.945188	1.01753	1.05582	1.04603	0.945288	0.954107	1.04603	1.06547
tr|M1A4U5|M1A4U5_SOLTU	Aldose 1-epimerase OS=Solanum tuberosum OX=4113 GN=102593955 PE=3 SV=1	1.07329	1.13922	1.00952	0.696136	0.864164	1.03782	0.952089	0.888433	1.05707	1.27849	1.10819	0.895596
tr|M1C7R4|M1C7R4_SOLTU	Uncharacterized protein OS=Solanum tuberosum OX=4113 GN=102606036 PE=4 SV=1	0.639554	1.31908	1.21214	1.32391	0.991437	0.989792	1.02298	1.00985	0.870082	1.01356	0.679625	0.927988
tr|M0ZXK7|M0ZXK7_SOLTU	Uncharacterized protein OS=Solanum tuberosum OX=4113 GN=102589347 PE=3 SV=1	0.951618	0.878311	0.981349	0.791475	1.00835	0.895032	1.14403	1.01778	1.09603	1.11287	1.09556	1.02759
tr|M1A028|M1A028_SOLTU	Dihydrolipoyl dehydrogenase OS=Solanum tuberosum OX=4113 PE=3 SV=1	0.842914	0.954322	1.06238	1.47847	0.990231	0.908369	0.819989	0.999314	1.02398	0.858627	1.05613	1.00528
tr|M0ZT50|M0ZT50_SOLTU	Uncharacterized protein OS=Solanum tuberosum OX=4113 GN=102581389 PE=4 SV=1	1.04745	1.25263	1.06782	1.07679	0.645368	1.04838	0.929222	0.741043	1.01979	0.946544	1.36096	0.864006
tr|M1AXW2|M1AXW2_SOLTU	Uncharacterized protein OS=Solanum tuberosum OX=4113 GN=102585835 PE=3 SV=1	0.968059	0.906324	1.09245	1.0231	1.00289	0.917063	1.00442	1.05023	1.35017	1.00442	1.04056	0.640318
tr|M1CJE1|M1CJE1_SOLTU	Uncharacterized protein OS=Solanum tuberosum OX=4113 PE=3 SV=1	1.05245	0.997539	0.941331	0.645947	0.997539	1.03212	1.21962	0.979387	1.01327	1.08199	1.02554	1.01327
tr|M1A379|M1A379_SOLTU	Uncharacterized protein OS=Solanum tuberosum OX=4113 PE=3 SV=1	1.05601	1.11851	0.973725	0.999251	0.905006	0.929899	0.945491	0.956418	1.05785	0.999251	1.02007	1.03853
tr|M1BPU5|M1BPU5_SOLTU	Uncharacterized protein OS=Solanum tuberosum OX=4113 GN=102597804 PE=4 SV=1	0.9257	0.992919	1.13696	1.17623	0.889031	0.77941	0.892308	1.04925	1.0562	1.00576	1.0688	1.02743
tr|M1C015|M1C015_SOLTU	Uncharacterized protein OS=Solanum tuberosum OX=4113 GN=102580720 PE=3 SV=1	0.890196	1.02784	0.953412	1.08023	0.981573	1.07471	0.898453	0.999901	0.936009	1.13113	0.990688	1.03587
tr|M1D4F9|M1D4F9_SOLTU	Uncharacterized protein OS=Solanum tuberosum OX=4113 PE=4 SV=1	0.754956	0.82663	1.05575	0.562163	0.609975	0.48258	1.06141	1.03118	1.09537	1.62147	1.53221	1.36631
tr|M1A4R1|M1A4R1_SOLTU	Uncharacterized protein OS=Solanum tuberosum OX=4113 PE=4 SV=1	0.970026	1.00683	1.04651	1.04423	0.997625	0.954376	1.01571	1.01614	1.01796	0.970026	0.979408	0.981162
tr|M1AB98|M1AB98_SOLTU	Uncharacterized protein OS=Solanum tuberosum OX=4113 GN=102596957 PE=4 SV=1	1.51707	0.858575	1.06827	0.632354	1.12142	1.02016	0.69979	0.958854	0.872389	1.15078	1.06115	1.03918
tr|M0ZSD5|M0ZSD5_SOLTU	Uncharacterized protein OS=Solanum tuberosum OX=4113 GN=102596276 PE=4 SV=1	1.0485	0.979224	1.01788	0.94745	0.979224	0.936893	1.03894	1.00665	1.03673	0.965111	1.0349	1.0085
tr|M1D7F9|M1D7F9_SOLTU	Uncharacterized protein OS=Solanum tuberosum OX=4113 PE=4 SV=1	0.923436	1.05365	0.891368	1.0125	0.969863	1.0521	1.07005	0.960926	1.04246	0.994011	1.01556	1.01407
tr|M1ANH5|M1ANH5_SOLTU	Uncharacterized protein OS=Solanum tuberosum OX=4113 GN=102593585 PE=4 SV=1	1.05381	1.38898	1.3641	0.997163	0.997056	1.04436	0.979024	0.784675	0.926515	0.970003	0.829291	0.665026
tr|M1BWY1|M1BWY1_SOLTU	Uncharacterized protein OS=Solanum tuberosum OX=4113 PE=4 SV=1	0.974561	0.956138	1.17884	1.04912	0.964975	0.641875	0.983595	1.00119	0.800689	0.992728	1.0777	1.3786
tr|M0ZJ08|M0ZJ08_SOLTU	Uncharacterized protein OS=Solanum tuberosum OX=4113 GN=102601245 PE=3 SV=1	1.01609	0.990765	1.20074	0.988468	0.920375	0.684614	1.01609	1.33035	1.40432	0.97936	0.75851	0.710328
tr|M1CEV5|M1CEV5_SOLTU	Uncharacterized protein OS=Solanum tuberosum OX=4113 GN=102587305 PE=3 SV=1	0.916638	0.995267	0.995361	0.527433	0.986096	0.995361	1.32505	1.03254	0.995361	1.23088	0.986096	1.01392
tr|M1CAQ4|M1CAQ4_SOLTU	Uncharacterized protein OS=Solanum tuberosum OX=4113 PE=4 SV=1	1.06957	0.848825	1.19403	0.857448	0.781289	0.680774	1.07941	0.948068	1.19403	0.993567	1.42182	0.931164
tr|M1CVK9|M1CVK9_SOLTU	Uncharacterized protein OS=Solanum tuberosum OX=4113 GN=102590905 PE=4 SV=1	0.999404	1.03488	0.828527	1.01797	0.979212	1.10232	0.94569	0.979212	0.98696	1.03694	1.00669	1.08219
tr|M1BV98|M1BV98_SOLTU	Uncharacterized protein OS=Solanum tuberosum OX=4113 GN=102601657 PE=4 SV=1	1.4391	1.01616	1.34321	0.371585	0.988484	0.816794	1.01416	1.00687	1.00027	1.17516	0.988484	0.839719
tr|M0ZS65|M0ZS65_SOLTU	Uncharacterized protein OS=Solanum tuberosum OX=4113 GN=102595604 PE=4 SV=1	1.06664	0.921748	1.00879	0.920442	0.810227	0.954549	1.06664	1.13926	0.999559	0.946275	1.12876	1.0371
tr|M0ZN87|M0ZN87_SOLTU	Uncharacterized protein OS=Solanum tuberosum OX=4113 GN=102585175 PE=4 SV=1	0.963172	1.02514	1.01609	0.963172	1.03457	0.970299	1.04638	0.988001	1.01609	1.02727	0.95229	0.997531
tr|M1C1E7|M1C1E7_SOLTU	Uncharacterized protein OS=Solanum tuberosum OX=4113 GN=102602039 PE=4 SV=1	1.14831	1.02743	0.988247	0.920642	0.954425	0.970228	0.824239	0.981179	1.03486	1.10681	1.03697	1.00667
tr|M1C1B5|M1C1B5_SOLTU	Eukaryotic translation initiation factor 3 subunit J OS=Solanum tuberosum OX=4113 GN=102592326 PE=3 SV=1	1.06564	1.02775	1.042	0.989909	0.999711	0.985999	0.945349	1.00896	0.985999	0.999101	0.963577	0.985999
tr|M1D1D2|M1D1D2_SOLTU	Uncharacterized protein OS=Solanum tuberosum OX=4113 GN=102584243 PE=4 SV=1	1.16398	1.00231	1.07358	0.959272	1.01154	1.26714	1.07145	0.993073	0.988137	0.805299	0.993073	0.671152
tr|M1D593|M1D593_SOLTU	Uncharacterized protein OS=Solanum tuberosum OX=4113 GN=102593496 PE=4 SV=1	0.877105	0.988105	0.51329	0.877105	1.04424	2.43431	1.35233	1.00646	0.557668	0.893455	0.961192	0.494737
tr|M1CA43|M1CA43_SOLTU	Uncharacterized protein OS=Solanum tuberosum OX=4113 GN=102604705 PE=3 SV=1	1.08803	1.05816	1.20929	0.930377	0.965106	0.513494	1.06821	0.947401	1.2432	0.913388	1.02934	1.03402
tr|M0ZXE7|M0ZXE7_SOLTU	Uncharacterized protein OS=Solanum tuberosum OX=4113 PE=4 SV=1	0.675576	0.985651	0.981484	1.19592	0.950025	0.990613	0.93258	1.02263	0.990613	1.19592	1.04169	1.03729
tr|M1BAX0|M1BAX0_SOLTU	Uncharacterized protein OS=Solanum tuberosum OX=4113 GN=102600519 PE=4 SV=1	1.03892	0.917174	0.989071	0.896624	1.0339	1.09451	1.10816	1.0339	0.927353	0.956297	1.01502	0.989071
tr|M1CHC6|M1CHC6_SOLTU	Uncharacterized protein OS=Solanum tuberosum OX=4113 GN=102602882 PE=4 SV=1	0.659454	1.04291	1.17876	0.815114	0.900003	0.877938	1.23365	1.02379	0.953738	1.29178	1.0333	0.98956
tr|M1CBT8|M1CBT8_SOLTU	Uncharacterized protein OS=Solanum tuberosum OX=4113 GN=102596899 PE=4 SV=1	0.932169	0.87489	1.01823	1.07024	0.950599	1.00888	0.99418	0.762033	1.01823	1.00341	1.41248	0.954654
tr|M1CDE0|M1CDE0_SOLTU	Alpha-galactosidase OS=Solanum tuberosum OX=4113 GN=102601663 PE=3 SV=1	1.06777	1.07529	0.987137	1.0011	0.989744	1.07249	0.930023	0.989744	0.925536	1.0011	0.945224	1.01484
tr|M1C5D1|M1C5D1_SOLTU	Uncharacterized protein OS=Solanum tuberosum OX=4113 PE=4 SV=1	1.05516	0.995254	0.88078	0.910551	0.977072	1.02061	0.998394	1.02318	1.05897	1.03589	1.0045	1.03964
tr|M1CB14|M1CB14_SOLTU	Xyloglucan endotransglucosylase/hydrolase OS=Solanum tuberosum OX=4113 GN=102603929 PE=3 SV=1	1.37005	0.942895	0.988147	0.587104	1.05319	0.997337	0.974411	0.960426	0.970184	1.06843	1.04349	1.04433
tr|M1CVZ8|M1CVZ8_SOLTU	Peroxidase OS=Solanum tuberosum OX=4113 GN=102594915 PE=3 SV=1	1.04643	0.992761	0.987804	1.00861	1.03955	1.04397	0.999338	0.965707	0.943323	0.945626	1.00198	1.02491
tr|M1CN20|M1CN20_SOLTU	Uroporphyrinogen decarboxylase OS=Solanum tuberosum OX=4113 GN=102582223 PE=3 SV=1	1.01079	1.02897	0.825148	0.81783	1.04806	1.04835	1.16059	0.912796	1.03878	1.01079	1.01018	1.08773
tr|M1C7P0|M1C7P0_SOLTU	Uncharacterized protein OS=Solanum tuberosum OX=4113 GN=102606445 PE=4 SV=1	1.49065	0.972531	1.01119	1.06014	1.00902	0.965646	1.00318	0.990621	1.03952	0.446035	1.02783	0.983647
tr|M1CSC4|M1CSC4_SOLTU	Glutathione synthetase OS=Solanum tuberosum OX=4113 PE=1 SV=1	1.04199	0.62796	1.04138	0.985969	1.43849	1.15246	0.976913	0.748051	0.923857	0.995124	1.1855	0.882301
tr|M1AU08|M1AU08_SOLTU	Uncharacterized protein OS=Solanum tuberosum OX=4113 GN=102590363 PE=4 SV=1	0.796616	1.11229	0.942973	1.0599	0.875504	1.04344	0.733298	0.532317	0.960455	1.41019	1.47989	1.05313
tr|M1CCX0|M1CCX0_SOLTU	Uncharacterized protein OS=Solanum tuberosum OX=4113 GN=102595197 PE=3 SV=1	0.960202	0.993856	0.978379	1.05285	0.923239	0.884103	0.934091	1.07982	1.02446	1.05285	1.00308	1.11306
tr|M1A5N7|M1A5N7_SOLTU	Uncharacterized protein OS=Solanum tuberosum OX=4113 PE=4 SV=1	1.47689	0.970349	0.693567	0.740181	1.07388	1.30942	1.19497	0.901505	0.638408	0.587959	1.05427	1.3586
tr|M1A6C0|M1A6C0_SOLTU	Uncharacterized protein OS=Solanum tuberosum OX=4113 GN=102585448 PE=4 SV=1	0.925568	0.977059	0.97451	0.996353	1.00453	1.01101	1.00558	1.02314	1.04895	1.0725	0.995272	0.965531
tr|M1CBK0|M1CBK0_SOLTU	Uncharacterized protein OS=Solanum tuberosum OX=4113 GN=102582196 PE=3 SV=1	1.07774	1.02769	1.00078	0.97382	1.01828	0.921114	0.947289	0.963499	1.07733	1.00115	0.99054	1.00078
tr|M1AYP7|M1AYP7_SOLTU	Uncharacterized protein OS=Solanum tuberosum OX=4113 PE=3 SV=1	1.17793	1.33605	0.78502	1.1459	0.734228	1.40235	0.814917	1.07107	1.03484	0.861252	0.858645	0.777786
tr|M1C4H3|M1C4H3_SOLTU	Eukaryotic translation initiation factor 6 OS=Solanum tuberosum OX=4113 GN=EIF6 PE=3 SV=1	1.22224	0.75772	1.08733	0.574355	0.559102	0.603089	0.80014	1.08529	1.12821	1.40326	1.59789	1.18137
tr|M1C4S4|M1C4S4_SOLTU	D-3-phosphoglycerate dehydrogenase OS=Solanum tuberosum OX=4113 GN=102591151 PE=3 SV=1	0.954673	1.21528	0.992836	0.903298	0.833044	1.03962	0.895068	0.833044	0.992836	1.24696	1.11863	0.974706
tr|M0ZHD0|M0ZHD0_SOLTU	Uncharacterized protein OS=Solanum tuberosum OX=4113 GN=102600375 PE=4 SV=1	0.988446	1.07683	1.00885	0.988446	1.03784	0.95457	1.01624	1.03784	1.03703	1.00687	0.847494	0.99955
tr|M1AQH1|M1AQH1_SOLTU	Uncharacterized protein OS=Solanum tuberosum OX=4113 GN=102599458 PE=3 SV=1	0.986897	0.988357	0.988095	0.891757	0.988357	1.00647	1.14354	0.988357	0.961153	0.977804	1.03493	1.04428
tr|M1AI22|M1AI22_SOLTU	Uncharacterized protein OS=Solanum tuberosum OX=4113 GN=102598953 PE=4 SV=1	1.07773	1.03489	0.961296	0.965006	0.997478	1.03478	1.00115	0.988371	0.997333	0.956114	0.979264	1.00659
tr|M1BTN1|M1BTN1_SOLTU	Aspartate aminotransferase OS=Solanum tuberosum OX=4113 GN=102605189 PE=4 SV=1	1.00683	1.14082	1.45239	0.997587	0.621155	0.426674	0.979397	0.940169	0.70811	1.01618	1.29786	1.41283
tr|M1ADQ4|M1ADQ4_SOLTU	Annexin OS=Solanum tuberosum OX=4113 GN=102594355 PE=3 SV=1	0.938773	1.01131	1.08968	0.99204	0.974735	0.949037	1.06793	0.983801	1.01224	1.00125	1.03016	0.949037
tr|M0ZMP4|M0ZMP4_SOLTU	Uncharacterized protein OS=Solanum tuberosum OX=4113 GN=102588958 PE=4 SV=1	1.15075	1.01363	1.05612	0.897424	1.01363	0.963181	0.872933	0.9591	1.00858	1.07889	1.01363	0.972124
tr|M1C4Z9|M1C4Z9_SOLTU	Uncharacterized protein OS=Solanum tuberosum OX=4113 GN=102581294 PE=3 SV=1	1.00846	0.990381	0.707029	0.990025	1.01807	1.56107	1.05602	0.954499	0.849987	0.945492	1.03705	0.881912
tr|M1AUE9|M1AUE9_SOLTU	Uncharacterized protein OS=Solanum tuberosum OX=4113 GN=102588127 PE=3 SV=1	0.781504	1.01685	1.06337	1.08876	0.927343	0.987844	1.10897	1.17831	0.987844	1.02077	0.877501	0.960938
tr|M1BV84|M1BV84_SOLTU	40S ribosomal protein S8 OS=Solanum tuberosum OX=4113 PE=3 SV=1	0.894763	1.03727	0.827238	0.85443	0.990614	1.16315	0.945538	0.9815	0.898775	1.30527	0.990614	1.11083
tr|M1BT01|M1BT01_SOLTU	Uncharacterized protein OS=Solanum tuberosum OX=4113 GN=102578813 PE=4 SV=1	0.97248	0.990761	0.998376	0.981441	1.0185	0.910528	1.02777	0.999975	1.02627	1.0183	0.990761	1.06482
tr|M1CDJ0|M1CDJ0_SOLTU	Hypersensitive-induced reaction protein OS=Solanum tuberosum OX=4113 GN=102583071 PE=2 SV=1	0.953144	0.972168	0.981626	0.997984	0.981252	1.00922	0.944418	0.990335	1.00922	1.10445	1.05625	0.999925
tr|M1AJ16|M1AJ16_SOLTU	Dihydrolipoamide acetyltransferase component of pyruvate dehydrogenase complex OS=Solanum tuberosum OX=4113 GN=102589456 PE=3 SV=1	1.18811	0.988482	0.995008	1.00657	0.893251	1.03241	0.852843	1.05424	0.959027	0.952472	1.06403	1.01356
tr|M1BQ63|M1BQ63_SOLTU	Uncharacterized protein OS=Solanum tuberosum OX=4113 PE=4 SV=1	0.940446	1.07436	0.73359	1.003	0.961922	1.17343	0.966817	1.04506	0.669087	1.08974	0.918653	1.42389
tr|M1CCJ2|M1CCJ2_SOLTU	Uncharacterized protein OS=Solanum tuberosum OX=4113 GN=102581003 PE=4 SV=1	0.600702	0.98589	0.95857	1.32639	0.967914	0.99454	1.15525	1.04193	0.976341	0.917663	1.00427	1.07055
tr|M1AFN6|M1AFN6_SOLTU	Uncharacterized protein OS=Solanum tuberosum OX=4113 GN=102593458 PE=4 SV=1	1.179	1.67326	1.77241	1.21205	0.808291	1.18182	0.80076	0.998987	0.474873	0.808195	0.519467	0.570898
tr|M1A6U3|M1A6U3_SOLTU	Uncharacterized protein OS=Solanum tuberosum OX=4113 GN=102595354 PE=4 SV=1	1.26128	1.02288	1.09294	0.753046	0.950214	1.09294	1.01111	1.01345	0.969641	0.974564	1.01345	0.844488
tr|M0ZLZ4|M0ZLZ4_SOLTU	Uncharacterized protein OS=Solanum tuberosum OX=4113 GN=102585523 PE=4 SV=1	0.954474	0.999794	1.00453	1.00869	0.972556	0.891186	0.990267	0.999794	0.827877	1.04657	1.02785	1.27641
tr|M1CWH9|M1CWH9_SOLTU	Uncharacterized protein OS=Solanum tuberosum OX=4113 GN=102586211 PE=3 SV=1	1.03473	1.00937	1.17631	0.961213	0.937746	0.78432	1.01586	1.23617	1.18722	0.988191	0.81671	0.852152
tr|M1CQL1|M1CQL1_SOLTU	Uncharacterized protein OS=Solanum tuberosum OX=4113 GN=102581235 PE=3 SV=1	1.50455	1.09699	1.10868	1.35959	1.36834	1.61735	0.531359	0.964249	0.520944	0.604504	0.570426	0.753026
tr|M1CS94|M1CS94_SOLTU	Uncharacterized protein OS=Solanum tuberosum OX=4113 PE=4 SV=1	1.36586	1.36838	1.00154	0.980404	0.440773	0.921838	0.815425	1.61513	1.12891	0.838311	0.575722	0.94771
tr|M1CLG7|M1CLG7_SOLTU	Uncharacterized protein OS=Solanum tuberosum OX=4113 GN=102599949 PE=4 SV=1	0.833707	0.780582	0.83854	1.04962	0.904609	1.10544	0.889189	1.23725	0.980698	1.22748	1.07756	1.07533
tr|M1BUB0|M1BUB0_SOLTU	Uncharacterized protein OS=Solanum tuberosum OX=4113 GN=102600424 PE=4 SV=1	1.0606	0.981622	1.00326	0.940912	1.00916	0.923401	1.02223	1.01848	1.07008	0.976253	0.990737	1.00326
tr|M1BE41|M1BE41_SOLTU	Uncharacterized protein OS=Solanum tuberosum OX=4113 PE=4 SV=1	0.721766	1.04411	0.919112	0.892061	0.95223	1.02647	1.49411	1.01566	0.989403	0.892061	0.987996	1.06502
tr|Q3HVL2|Q3HVL2_SOLTU	Ribosomal protein L27a-like protein OS=Solanum tuberosum OX=4113 GN=102586268 PE=2 SV=1	0.722681	1.02315	1.02076	1.29116	0.986169	0.992981	0.997677	1.00451	1.01141	0.988484	0.986169	0.974849
tr|M1D345|M1D345_SOLTU	Uncharacterized protein OS=Solanum tuberosum OX=4113 GN=102589434 PE=3 SV=1	1.20408	1.05799	1.38424	0.965316	0.982864	0.818895	0.974223	0.929964	1.05004	0.856384	1.02918	0.746826
tr|M0ZJG4|M0ZJG4_SOLTU	Uncharacterized protein OS=Solanum tuberosum OX=4113 GN=102599105 PE=4 SV=1	0.887961	0.554341	0.782002	1.00102	0.862494	0.922976	0.982737	1.1907	1.20558	1.12829	1.39247	1.08944
tr|M1B556|M1B556_SOLTU	Tryptophan synthase OS=Solanum tuberosum OX=4113 PE=3 SV=1	0.846657	1.015	0.98471	0.758129	0.925714	0.914752	1.5407	1.06283	1.04057	0.854518	0.996463	1.05997
tr|Q3HRZ0|Q3HRZ0_SOLTU	Putative cinnamoyl-CoA reductase-like protein OS=Solanum tuberosum OX=4113 GN=102602150 PE=2 SV=1	1.07294	1.1873	1.03235	0.978512	0.770108	0.985808	0.996692	1.31388	0.95901	0.95186	0.728717	1.02283
tr|M1C6B8|M1C6B8_SOLTU	Glutamine synthetase OS=Solanum tuberosum OX=4113 GN=102595103 PE=3 SV=1	1.22829	0.892006	0.963961	1.10993	1.28935	1.09671	1.13054	0.664242	0.920561	0.531244	1.1544	1.01877
tr|M1CV47|M1CV47_SOLTU	Uncharacterized protein OS=Solanum tuberosum OX=4113 GN=102585780 PE=4 SV=1	1.33069	0.626432	1.03337	1.09665	1.18268	1.32511	1.06675	1.74126	1.40039	0.505906	0.449635	0.241131
tr|M1BRE3|M1BRE3_SOLTU	Glycosyltransferase OS=Solanum tuberosum OX=4113 GN=102604175 PE=3 SV=1	1.31529	1.01836	0.978645	0.814751	1.00901	1.06326	1.16686	1.00901	0.951983	0.703099	0.963623	1.00611
tr|M1B234|M1B234_SOLTU	Pyruvate dehydrogenase E1 component subunit alpha OS=Solanum tuberosum OX=4113 GN=102606109 PE=4 SV=1	1.05421	0.919188	0.931346	0.837361	1.05533	0.857233	1.05421	0.989432	1.16166	1.05421	1.03605	1.04976
tr|M1B248|M1B248_SOLTU	Eukaryotic translation initiation factor 3 subunit K OS=Solanum tuberosum OX=4113 GN=102585284 PE=3 SV=1	1.04036	1.05247	0.999411	0.429769	0.908278	1.05622	1.18348	0.986792	0.963206	1.34639	1.05247	0.981162
tr|M1CKG8|M1CKG8_SOLTU	Uncharacterized protein OS=Solanum tuberosum OX=4113 GN=102589875 PE=4 SV=1	1.33856	0.958158	1.01497	1.13409	1.01255	0.917263	0.892543	1.07996	1.03389	0.63481	0.94933	1.03389
tr|M1C5T2|M1C5T2_SOLTU	Uncharacterized protein OS=Solanum tuberosum OX=4113 GN=102577912 PE=4 SV=1	1.32472	1.28775	1.37298	0.446749	0.775973	0.890571	0.986524	1.17447	1.02251	1.242	0.761803	0.713941
tr|M1A2A4|M1A2A4_SOLTU	Uncharacterized protein OS=Solanum tuberosum OX=4113 GN=102589441 PE=3 SV=1	1.04146	0.985933	1.01995	0.941142	0.976972	0.930233	1.03191	0.995103	1.04849	0.985489	1.04199	1.00133
tr|M1AJM4|M1AJM4_SOLTU	Uncharacterized protein OS=Solanum tuberosum OX=4113 GN=102581462 PE=3 SV=1	0.65967	0.983453	1.01279	0.90234	0.974406	1.01279	1.35319	1.05869	1.05076	1.0848	0.983453	0.92366
tr|M1AYH3|M1AYH3_SOLTU	Uncharacterized protein OS=Solanum tuberosum OX=4113 PE=4 SV=1	0.94784	0.976845	1.07826	1.02981	1.01341	0.825504	0.992534	0.967885	0.956668	1.02981	1.04186	1.13957
tr|M1AWB9|M1AWB9_SOLTU	Uncharacterized protein OS=Solanum tuberosum OX=4113 GN=102600891 PE=4 SV=1	1.21725	1.02894	1.10795	0.733473	0.929825	0.973904	0.949291	1.06759	1.0777	1.09999	0.973639	0.840442
tr|M1CAY2|M1CAY2_SOLTU	Uncharacterized protein OS=Solanum tuberosum OX=4113 PE=3 SV=1	0.964736	1.24511	1.00356	0.904522	0.877402	0.93231	0.938385	1.42956	1.06057	1.19236	0.447928	1.00356
tr|M1AMV5|M1AMV5_SOLTU	Uncharacterized protein OS=Solanum tuberosum OX=4113 GN=102581444 PE=4 SV=1	1.08566	0.988468	0.988332	0.878423	1.01609	1.01599	1.1161	1.01609	1.0254	0.919815	0.97936	0.970285
tr|M1D5V8|M1D5V8_SOLTU	Uncharacterized protein OS=Solanum tuberosum OX=4113 PE=4 SV=1	0.918649	1.05062	1.13918	0.677831	0.450309	0.637667	1.26812	0.923465	0.97405	1.1354	1.57561	1.2491
tr|M1C132|M1C132_SOLTU	Uncharacterized protein OS=Solanum tuberosum OX=4113 GN=102604382 PE=4 SV=1	1.33719	1.00677	0.971877	0.925118	1.00677	1.00832	1.16465	1.01608	1.06567	0.573041	0.970379	0.95413
tr|M1D5E9|M1D5E9_SOLTU	Uncharacterized protein OS=Solanum tuberosum OX=4113 PE=3 SV=1	0.936482	1.09285	1.11558	1.14685	1.01517	1.06536	0.953908	1.063	0.980589	0.962765	0.828981	0.838469
tr|M1BP60|M1BP60_SOLTU	Uncharacterized protein OS=Solanum tuberosum OX=4113 GN=102606431 PE=4 SV=1	0.981627	0.976913	0.98384	0.990672	0.985969	1.03018	0.99982	1.04199	1.00214	1.02788	0.995124	0.98384
tr|M1B8S4|M1B8S4_SOLTU	Malate dehydrogenase OS=Solanum tuberosum OX=4113 GN=102606140 PE=3 SV=1	1.0497	1.04034	1.02532	0.576815	1.01199	0.988135	1.0024	1.15121	0.892996	1.37108	0.796464	1.09355
tr|M1D2Q8|M1D2Q8_SOLTU	Non-specific lipid-transfer protein OS=Solanum tuberosum OX=4113 GN=102588833 PE=3 SV=1	1.24847	1.1325	1.00209	0.725058	0.812865	0.974786	0.887877	0.812865	0.992917	1.1386	1.24177	1.03021
tr|M1C5W2|M1C5W2_SOLTU	Uncharacterized protein OS=Solanum tuberosum OX=4113 GN=102598040 PE=3 SV=1	0.841551	1.01373	1.16229	1.33384	0.977048	0.775021	0.975241	1.0231	1.25115	0.849365	0.98612	0.81154
tr|M1CZB0|M1CZB0_SOLTU	Uncharacterized protein OS=Solanum tuberosum OX=4113 GN=102590002 PE=3 SV=1	0.96358	0.809196	1.17027	1.12686	1.57063	1.22543	0.96358	0.847372	1.10736	0.945984	0.772798	0.496931
tr|K7W5I7|K7W5I7_SOLTU	60S ribosomal protein L36 OS=Solanum tuberosum OX=4113 GN=102603301 PE=2 SV=1	0.94648	1.21755	1.02545	1.19154	0.842347	1.00672	0.602695	1.1207	0.997501	1.25929	0.819403	0.970332
tr|M1CY42|M1CY42_SOLTU	Uncharacterized protein OS=Solanum tuberosum OX=4113 GN=102601557 PE=3 SV=1	0.920873	0.78708	0.972554	0.964273	0.928981	1.01845	1.03793	0.903582	1.00915	1.07692	1.38036	0.99985
tr|Q307X7|Q307X7_SOLTU	Ribosomal protein PETRP-like OS=Solanum tuberosum OX=4113 GN=102577682 PE=2 SV=1	0.967603	0.983674	1.00456	0.633451	0.965752	0.995389	1.38575	1.02055	1.01383	1.0132	1.03003	0.986218
sp|P58514|SPI1_SOLTU	Serine protease inhibitor 1 OS=Solanum tuberosum OX=4113 PE=1 SV=2	1.33986	1.38827	1.61218	1.70237	1.84702	1.25723	0.514114	0.382358	0.678298	0.443661	0.382358	0.452289
tr|M0ZMN9|M0ZMN9_SOLTU	Uncharacterized protein OS=Solanum tuberosum OX=4113 GN=102592394 PE=4 SV=1	1.16583	1.01586	0.997637	1.08303	0.97919	0.988491	0.95197	1.03478	0.997637	0.799169	0.970167	1.01623
tr|K7XKT4|K7XKT4_SOLTU	60S ribosomal protein L1 OS=Solanum tuberosum OX=4113 GN=102590167 PE=2 SV=1	0.981362	0.689575	1.02766	1.16904	1.07299	1.0565	0.954601	1.50865	1.22422	0.894995	0.728783	0.691611
tr|M1D4T3|M1D4T3_SOLTU	Uncharacterized protein OS=Solanum tuberosum OX=4113 GN=102586757 PE=4 SV=1	0.986169	0.992362	0.99075	1.02315	0.96523	0.99075	1.00451	0.974203	1.01855	0.986169	1.0682	0.99995
tr|M1BS64|M1BS64_SOLTU	Uncharacterized protein OS=Solanum tuberosum OX=4113 GN=102602957 PE=4 SV=1	0.99021	0.972477	1.06659	0.387025	0.945995	0.903628	1.31745	0.954672	1.15882	1.30531	1.12686	0.870966
tr|M1AS65|M1AS65_SOLTU	Transmembrane 9 superfamily member OS=Solanum tuberosum OX=4113 GN=102587236 PE=3 SV=1	0.747586	0.942276	1.0181	0.790043	1.05236	0.954517	1.29917	0.851464	1.03702	1.1632	1.1539	0.990369
tr|M0ZRU4|M0ZRU4_SOLTU	Uncharacterized protein OS=Solanum tuberosum OX=4113 GN=102599664 PE=4 SV=1	1.03061	0.945512	0.958789	0.957412	0.990074	1.01325	0.922775	1.00845	0.976661	1.08921	1.05597	1.0513
tr|M1BZP2|M1BZP2_SOLTU	Uncharacterized protein OS=Solanum tuberosum OX=4113 GN=102598598 PE=4 SV=1	1.03952	0.985099	1.3765	1.01119	1.14149	1.12403	0.965646	0.915145	1.16622	0.983647	0.958267	0.333253
tr|M1BAC2|M1BAC2_SOLTU	Uncharacterized protein OS=Solanum tuberosum OX=4113 GN=102581514 PE=4 SV=1	0.938726	1.04883	0.981039	0.856145	0.947837	0.954312	1.00132	0.992418	1.05608	1.2038	1.01092	1.00857
sp|Q3YJT2|PT2K2_SOLTU	Patatin-2-Kuras 2 OS=Solanum tuberosum OX=4113 GN=pat2-k2 PE=2 SV=1	0.891612	1.16626	0.992656	1.27695	1.04426	0.974612	1.03315	0.837123	0.983634	0.798292	0.952358	1.0491
tr|M1CEC3|M1CEC3_SOLTU	Uncharacterized protein OS=Solanum tuberosum OX=4113 PE=4 SV=1	0.946351	0.928006	1.10892	1.15896	0.911137	0.939565	0.84738	1.06548	0.872792	1.04731	1.09538	1.07872
tr|M1AWU2|M1AWU2_SOLTU	Reticulon-like protein OS=Solanum tuberosum OX=4113 GN=102606390 PE=4 SV=1	1.09733	0.973578	0.701404	0.946964	1.00076	1.17491	1.13851	0.938349	0.858986	0.817194	1.08731	1.2647
tr|M1B168|M1B168_SOLTU	Uncharacterized protein OS=Solanum tuberosum OX=4113 GN=102600166 PE=3 SV=1	0.954433	0.800499	1.01128	1.07575	1.26871	1.03011	0.779309	0.845954	0.992829	1.19051	1.08483	0.965787
tr|M1BVW6|M1BVW6_SOLTU	Lipoxygenase OS=Solanum tuberosum OX=4113 PE=3 SV=1	0.758119	0.262705	0.473016	0.963332	0.697507	0.909543	1.00867	1.56888	1.29061	1.26988	1.47091	1.32683
tr|M1BFR4|M1BFR4_SOLTU	Uncharacterized protein OS=Solanum tuberosum OX=4113 GN=102602290 PE=4 SV=1	1.09918	0.829863	0.892312	0.914229	1.33968	0.646435	0.993295	1.11431	1.42729	0.993295	0.71614	1.03397
tr|M0ZM32|M0ZM32_SOLTU	Uncharacterized protein OS=Solanum tuberosum OX=4113 GN=102592268 PE=3 SV=1	1.27103	1.00184	1.08191	1.23638	0.965551	0.820712	0.991213	1.04905	1.43944	0.501373	0.98355	0.657938
tr|M1CRG7|M1CRG7_SOLTU	Uncharacterized protein OS=Solanum tuberosum OX=4113 GN=102596929 PE=3 SV=1	1.1749	1.00208	1.61122	1.32433	1.02072	0.509494	1.11172	1.01135	1.36506	0.389041	0.965857	0.514225
tr|Q3HRX7|Q3HRX7_SOLTU	Ribosomal protein L25-like protein OS=Solanum tuberosum OX=4113 GN=102588879 PE=2 SV=1	0.960166	1.27269	0.99526	0.762653	0.637869	0.977113	1.15431	1.30831	1.01381	1.12287	0.781128	1.01381
tr|M1AC63|M1AC63_SOLTU	Uncharacterized protein OS=Solanum tuberosum OX=4113 GN=102581092 PE=3 SV=1	1.24601	1.03806	0.759416	0.869939	1.06714	1.05794	0.989693	0.912529	1.18157	0.894354	0.98227	1.00108
tr|M1D4K6|M1D4K6_SOLTU	Ribosomal protein L19 OS=Solanum tuberosum OX=4113 GN=102578588 PE=3 SV=1	1.12798	1.27748	1.26072	0.879701	0.784068	0.965214	1.00077	1.15438	0.817749	0.991547	0.784068	0.95632
tr|M1BRF5|M1BRF5_SOLTU	Uncharacterized protein OS=Solanum tuberosum OX=4113 GN=102595871 PE=4 SV=1	0.963065	1.17302	1.05847	0.990141	1.06007	1.13931	1.06578	0.782176	0.880367	0.981017	0.984737	0.92185
sp|Q2VEG8|ACCD_SOLTU	Acetyl-coenzyme A carboxylase carboxyl transferase subunit beta, chloroplastic OS=Solanum tuberosum OX=4113 GN=accD PE=2 SV=3	1.36816	0.975573	0.98615	0.758807	1.02157	1.02308	1.60005	0.92321	1.0137	0.272982	1.07965	0.977063
tr|M1CVI5|M1CVI5_SOLTU	Uncharacterized protein OS=Solanum tuberosum OX=4113 GN=102585121 PE=3 SV=1	0.991566	1.07447	1.02058	1.0382	0.988995	0.965694	0.912672	0.910392	1.03003	1.05756	1.02614	0.983695
tr|M1AB44|M1AB44_SOLTU	Uncharacterized protein OS=Solanum tuberosum OX=4113 GN=102592708 PE=3 SV=1	1.44578	1.03823	1.00749	0.369883	1.06734	0.962096	1.43255	0.921033	1.09453	0.751795	0.973402	0.935891
tr|M1B1T6|M1B1T6_SOLTU	Uncharacterized protein OS=Solanum tuberosum OX=4113 GN=102581666 PE=4 SV=1	1.06276	0.999924	0.96062	0.821098	0.990757	0.96062	0.715186	0.990757	1.07288	1.40095	1.01856	1.00588
tr|M0ZIN8|M0ZIN8_SOLTU	Uncharacterized protein OS=Solanum tuberosum OX=4113 GN=102597734 PE=4 SV=1	1.23239	0.778613	1.33292	1.40196	1.56787	1.2847	0.892777	1.10485	0.983538	0.472869	0.548667	0.398839
tr|Q38M54|Q38M54_SOLTU	Cytochrome b-c1 complex subunit Rieske, mitochondrial OS=Solanum tuberosum OX=4113 GN=102591978 PE=2 SV=1	0.963468	0.981626	0.974341	0.981306	1.01852	0.956588	1.01812	0.999925	1.04882	1.0371	0.999925	1.02025
tr|K7WNV9|K7WNV9_SOLTU	Thioredoxin OS=Solanum tuberosum OX=4113 GN=102599106 PE=2 SV=1	0.805828	0.996728	1.04896	1.27715	1.38865	1.01098	0.883642	0.770156	0.983426	1.03338	0.84447	0.95664
tr|M1CT51|M1CT51_SOLTU	Uncharacterized protein OS=Solanum tuberosum OX=4113 GN=102587578 PE=4 SV=1	1.28912	1.04674	1.16705	0.298061	0.990505	0.785428	1.81262	0.981378	1.14577	0.600204	0.981378	0.901754
tr|M1AQQ5|M1AQQ5_SOLTU	Eukaryotic translation initiation factor 3 subunit L OS=Solanum tuberosum OX=4113 GN=102589649 PE=3 SV=1	0.995607	0.975057	0.981369	0.583566	0.566219	0.972368	0.968447	1.29725	0.999581	1.45238	1.16147	1.04668
tr|M1D1J1|M1D1J1_SOLTU	ATP-dependent Clp protease proteolytic subunit OS=Solanum tuberosum OX=4113 GN=102605723 PE=3 SV=1	1.19421	0.732969	1.01468	0.45401	0.93127	0.908593	1.46244	0.81854	1.03356	0.889343	1.51722	1.04316
tr|Q38M79|Q38M79_SOLTU	NADH:ubiquinone oxidoreductase-like OS=Solanum tuberosum OX=4113 GN=102585803 PE=2 SV=1	0.990335	0.993088	0.912039	0.972183	1.01149	1.08646	1.05627	1.01149	0.963918	0.98121	0.983937	1.03759
tr|M1DF23|M1DF23_SOLTU	Uncharacterized protein OS=Solanum tuberosum OX=4113 GN=102598020 PE=4 SV=1	1.01383	1.04137	1.04313	0.941798	0.958548	0.908574	0.707918	1.14186	1.03359	1.33645	0.858222	1.01471
tr|M1A4U8|M1A4U8_SOLTU	Uncharacterized protein OS=Solanum tuberosum OX=4113 PE=4 SV=1	1.59757	1.19709	1.54843	1.13619	0.986604	1.2187	0.624356	0.995712	0.616437	0.641879	0.820597	0.616437
tr|M1CS15|M1CS15_SOLTU	Uncharacterized protein OS=Solanum tuberosum OX=4113 GN=102597982 PE=4 SV=1	0.78296	1.0015	1.02569	1.12133	0.965178	1.40285	0.747641	0.965178	0.653121	1.34807	1.06815	0.918337
tr|M0ZMA8|M0ZMA8_SOLTU	Uncharacterized protein OS=Solanum tuberosum OX=4113 GN=102583253 PE=3 SV=1	1.15982	1.22362	1.35359	0.840176	0.97196	0.953861	0.840176	0.980936	0.764666	1.15982	0.823486	0.92788
tr|M0ZIP7|M0ZIP7_SOLTU	Uncharacterized protein OS=Solanum tuberosum OX=4113 GN=102591892 PE=4 SV=1	1.02559	1.07768	1.32368	1.2912	1.42069	0.645301	0.82223	0.802614	0.950116	0.860974	0.69902	1.08091
tr|M1AKD9|M1AKD9_SOLTU	Uncharacterized protein OS=Solanum tuberosum OX=4113 GN=102603244 PE=3 SV=1	1.12341	1.03503	1.06045	1.17636	0.918314	0.882093	0.617417	0.952772	0.967239	1.08281	1.09388	1.09022
tr|M1CPX1|M1CPX1_SOLTU	Uncharacterized protein OS=Solanum tuberosum OX=4113 PE=4 SV=1	1.01845	1.00398	0.98824	1.00913	1.03212	1.04437	0.990773	1.02261	0.979148	0.981643	0.941287	0.98824
tr|M1A3D2|M1A3D2_SOLTU	Trafficking protein particle complex subunit OS=Solanum tuberosum OX=4113 GN=102586597 PE=3 SV=1	1.25918	1.0515	1.36548	0.353216	0.985861	0.757318	1.43245	0.985861	1.29204	0.955155	0.976777	0.585163
tr|M1BDB3|M1BDB3_SOLTU	Phosphotransferase OS=Solanum tuberosum OX=4113 PE=3 SV=1	0.937264	0.978493	0.584712	1.21299	0.742252	1.41566	1.01825	1.17635	1.17748	0.831497	1.1029	0.822149
tr|M1CM59|M1CM59_SOLTU	Uncharacterized protein OS=Solanum tuberosum OX=4113 GN=102595378 PE=4 SV=1	0.930814	0.972004	0.967388	1.12943	1.06587	1.00362	1.05897	0.972004	1.07052	0.880786	0.990124	0.958474
tr|M1CK90|M1CK90_SOLTU	Uncharacterized protein OS=Solanum tuberosum OX=4113 GN=102592901 PE=4 SV=1	1.03178	0.71985	1.1963	1.05098	1.57493	0.907514	0.976264	0.923119	1.09108	0.940977	0.782105	0.805104
tr|M1BC18|M1BC18_SOLTU	Uncharacterized protein OS=Solanum tuberosum OX=4113 PE=3 SV=1	0.900701	0.944966	0.997637	0.951909	0.95375	0.988491	1.03418	1.0555	0.997637	1.11321	1.04578	1.01623
sp|O24385|CPI7_SOLTU	Cysteine protease inhibitor 7 (Fragment) OS=Solanum tuberosum OX=4113 PE=2 SV=1	1.03946	1.02303	0.80366	0.992644	0.959076	1.06919	0.956748	1.00428	0.865121	1.01115	1.01361	1.26203
tr|M1B024|M1B024_SOLTU	Uncharacterized protein OS=Solanum tuberosum OX=4113 PE=4 SV=1	1.37072	0.978844	1.01744	0.706226	1.0345	1.36617	0.965976	0.952154	0.808195	0.957075	1.0345	0.808195
tr|M1A9H9|M1A9H9_SOLTU	Glucose-6-phosphate 1-epimerase OS=Solanum tuberosum OX=4113 GN=102592943 PE=3 SV=1	1.27109	1.03334	1.00483	1.47294	1.03334	0.90796	0.128327	1.03334	1.09164	1.12765	0.899969	0.99557
tr|M1AN77|M1AN77_SOLTU	Uncharacterized protein OS=Solanum tuberosum OX=4113 GN=102598344 PE=4 SV=1	0.507084	0.454273	0.484549	1.14024	0.774917	1.49043	0.719553	1.0598	0.819078	1.63312	1.71101	1.20595
tr|M1BNR7|M1BNR7_SOLTU	Uncharacterized protein OS=Solanum tuberosum OX=4113 GN=102603961 PE=4 SV=1	0.999697	0.987148	0.9452	1.02775	1.0824	0.902708	0.963576	0.934144	1.11569	1.00898	0.996314	1.0364
tr|M1CQL5|M1CQL5_SOLTU	Uncharacterized protein OS=Solanum tuberosum OX=4113 GN=102580004 PE=4 SV=1	1.05404	1.03467	1.07999	0.646986	0.952343	0.768088	0.658959	1.00649	1.12052	1.64002	1.00649	1.03141
tr|M1AFX9|M1AFX9_SOLTU	Uncharacterized protein OS=Solanum tuberosum OX=4113 GN=102593291 PE=3 SV=1	1.02527	1.03727	1.05287	0.961237	0.9815	1.11274	1.02527	0.990614	0.741971	0.988216	0.990614	1.09242
tr|M0ZGR0|M0ZGR0_SOLTU	Uncharacterized protein OS=Solanum tuberosum OX=4113 PE=4 SV=1	0.755366	1.11117	1.10581	0.908172	0.950164	0.999289	1.0237	0.82749	0.75805	1.31277	1.11117	1.13685
tr|M1CJD7|M1CJD7_SOLTU	Uncharacterized protein OS=Solanum tuberosum OX=4113 PE=3 SV=1	0.516185	1.03295	1.14026	1.30869	1.09164	1.08899	1.26136	0.933374	0.864997	0.913764	0.942041	0.905756
tr|M1BP14|M1BP14_SOLTU	Uncharacterized protein OS=Solanum tuberosum OX=4113 GN=102579483 PE=4 SV=1	1.14498	0.999805	1.19054	0.792143	0.999805	0.524443	1.14498	1.02782	1.11621	0.917894	0.972573	1.1688
tr|M1D3L2|M1D3L2_SOLTU	Uncharacterized protein OS=Solanum tuberosum OX=4113 GN=102587187 PE=3 SV=1	0.862045	1.12407	0.748162	1.20104	0.892944	0.761981	0.757812	0.909476	0.882979	1.17911	1.07351	1.60688
tr|M1CJZ9|M1CJZ9_SOLTU	Cysteine proteinase inhibitor OS=Solanum tuberosum OX=4113 PE=3 SV=1	0.208891	0.143424	0.138017	0.0894474	0.166261	0.180197	0.999324	0.905382	0.58029	2.70234	2.78493	3.1015
tr|M1DPA6|M1DPA6_SOLTU	Elongation factor Tu OS=Solanum tuberosum OX=4113 GN=102584165 PE=3 SV=1	0.972368	0.961153	1.11383	0.981369	0.988095	0.646868	0.999581	1.00647	1.40215	1.04668	1.04428	0.837153
tr|M1BCP7|M1BCP7_SOLTU	Uncharacterized protein OS=Solanum tuberosum OX=4113 GN=102583732 PE=4 SV=1	1.29687	0.960529	1.20336	0.795965	1.07273	0.759329	1.13997	1.01506	1.18144	0.767195	0.951679	0.855871
tr|M1AAF5|M1AAF5_SOLTU	Uncharacterized protein OS=Solanum tuberosum OX=4113 GN=102577788 PE=3 SV=1	1.50989	1.64896	1.01081	0.85299	0.604201	1.05846	0.837395	0.881466	0.95645	0.799728	0.86537	0.974279
tr|M1BJP4|M1BJP4_SOLTU	Uncharacterized protein OS=Solanum tuberosum OX=4113 GN=102606393 PE=3 SV=1	0.990264	1.03725	1.0936	1.00869	0.981499	0.918031	1.04658	0.999755	1.16642	0.954472	0.981499	0.821946
tr|M0ZMG2|M0ZMG2_SOLTU	Uncharacterized protein OS=Solanum tuberosum OX=4113 PE=4 SV=1	0.925067	1.23539	0.581855	1.09192	0.613536	1.3208	0.968683	0.808832	0.388018	1.01433	1.34224	1.70933
tr|M1D1L1|M1D1L1_SOLTU	Uncharacterized protein OS=Solanum tuberosum OX=4113 PE=4 SV=1	1.06288	1.00921	0.977082	0.978324	0.981658	1.01371	1.02448	0.999924	0.986086	0.934317	1.00921	1.02312
tr|M1CXB9|M1CXB9_SOLTU	7,8-dihydroneopterin aldolase OS=Solanum tuberosum OX=4113 GN=102604418 PE=3 SV=1	1.17703	0.970301	0.86804	0.70279	1.02547	1.05321	1.0064	0.997483	1.0059	1.11377	1.00675	1.07285
tr|M1BWW8|M1BWW8_SOLTU	Uncharacterized protein OS=Solanum tuberosum OX=4113 GN=102587860 PE=4 SV=1	1.00538	1.04833	1.01107	1.07234	0.947269	1.02988	0.916905	0.956075	0.94798	1.00538	1.04833	1.01107
tr|M1AWY0|M1AWY0_SOLTU	Uncharacterized protein OS=Solanum tuberosum OX=4113 GN=102595835 PE=3 SV=1	0.888386	1.06792	0.849981	1.4744	0.992068	1.38481	0.856289	1.00127	1.12046	0.78093	0.938747	0.644756
tr|M1A0X2|M1A0X2_SOLTU	Uncharacterized protein OS=Solanum tuberosum OX=4113 GN=102581220 PE=4 SV=1	1.42071	0.986096	1.03165	0.880073	0.995267	0.93224	0.973926	1.03254	1.05086	0.725295	0.986096	0.985246
tr|M1BAA3|M1BAA3_SOLTU	Uncharacterized protein OS=Solanum tuberosum OX=4113 GN=102579841 PE=4 SV=1	0.823988	0.954276	0.576678	1.33025	0.971985	1.20485	0.465546	1.05595	1.34564	1.38021	1.01779	0.872829
tr|Q38HV0|Q38HV0_SOLTU	Salt tolerance protein 5-like protein OS=Solanum tuberosum OX=4113 GN=102577908 PE=2 SV=1	0.967331	1.21802	0.997381	1.07051	0.567091	1.04432	0.958499	0.985555	0.970107	1.00366	1.22933	0.988191
tr|M1BWH7|M1BWH7_SOLTU	Uncharacterized protein OS=Solanum tuberosum OX=4113 GN=102584190 PE=4 SV=1	1.28492	1.13149	1.02299	0.810669	0.976514	1.00429	1.07863	0.850492	1.0136	0.825781	1.0415	0.959118
tr|Q2XPX1|Q2XPX1_SOLTU	L-allo-threonine aldolase-related protein OS=Solanum tuberosum OX=4113 GN=102577840 PE=2 SV=1	1.04244	0.997501	0.783044	1.34914	1.00672	1.54809	0.950687	1.02545	0.701072	0.657732	0.970332	0.967797
tr|M1CJ58|M1CJ58_SOLTU	Uncharacterized protein OS=Solanum tuberosum OX=4113 GN=102599745 PE=4 SV=1	0.839019	0.821132	0.760929	0.801279	0.82867	0.826633	1.2936	1.07257	0.949113	1.0661	1.27763	1.46333
tr|M1BUL5|M1BUL5_SOLTU	Uncharacterized protein OS=Solanum tuberosum OX=4113 GN=102585354 PE=4 SV=1	1.07638	0.976845	0.801173	0.870869	0.645326	1.08575	1.10656	1.33597	1.02733	0.946186	1.04186	1.08575
tr|M1AXT4|M1AXT4_SOLTU	Phospho-2-dehydro-3-deoxyheptonate aldolase OS=Solanum tuberosum OX=4113 GN=102603629 PE=3 SV=1	0.536977	0.972731	1.05599	0.610931	1.00006	0.945498	1.2303	0.87904	1.00846	1.6218	1.14817	0.99005
tr|M0ZI69|M0ZI69_SOLTU	Isocitrate dehydrogenase [NADP] OS=Solanum tuberosum OX=4113 PE=3 SV=1	1.24293	1.02007	1.03466	0.969211	0.930304	0.952386	0.791451	1.02956	0.997181	0.996413	1.02007	1.01577
tr|M1BZG1|M1BZG1_SOLTU	Uncharacterized protein OS=Solanum tuberosum OX=4113 PE=4 SV=1	0.970611	0.952405	1.04643	0.861089	0.997206	1.00861	1.18868	1.02519	0.999338	0.979624	1.02519	0.945626
tr|M1BBH3|M1BBH3_SOLTU	Uncharacterized protein OS=Solanum tuberosum OX=4113 PE=4 SV=1	1.20254	0.96798	0.99489	0.871135	0.985985	0.95009	1.08667	1.02302	1.02276	0.839648	1.02302	1.03226
tr|M1B7U1|M1B7U1_SOLTU	Defensin-like protein OS=Solanum tuberosum OX=4113 PE=2 SV=1	1.40562	1.15508	1.0287	0.846963	0.925989	1.13834	1.21302	1.27828	1.15955	0.534395	0.640646	0.673412
tr|M1C5S8|M1C5S8_SOLTU	Uncharacterized protein OS=Solanum tuberosum OX=4113 GN=102580838 PE=4 SV=1	1.00342	1.04408	1.01107	0.932149	0.969865	1.02988	0.994221	0.96105	0.94798	1.07021	1.02501	1.01107
tr|M1CER2|M1CER2_SOLTU	Uncharacterized protein OS=Solanum tuberosum OX=4113 GN=102579678 PE=4 SV=1	1.02035	1.29853	1.45209	0.992488	0.775288	0.599795	1.03931	1.06033	1.25311	0.947845	0.865857	0.695012
tr|M1AZC6|M1AZC6_SOLTU	Uncharacterized protein OS=Solanum tuberosum OX=4113 GN=102582904 PE=4 SV=1	0.875785	1.11303	0.905193	2.34639	1.73182	1.00166	0.513337	0.64641	1.11878	0.264484	0.508744	0.974374
tr|M0ZRE7|M0ZRE7_SOLTU	Uncharacterized protein OS=Solanum tuberosum OX=4113 PE=4 SV=1	1.32613	0.869319	1.21998	0.547786	0.979929	0.875665	1.46752	1.36518	1.20878	0.658555	0.785577	0.69558
tr|M1D0M1|M1D0M1_SOLTU	Uncharacterized protein OS=Solanum tuberosum OX=4113 GN=102604551 PE=3 SV=1	1.01502	0.943299	1.01373	0.942931	1.05356	0.977048	0.96932	1.00621	1.0231	1.07273	0.996934	0.98612
tr|M1BSJ0|M1BSJ0_SOLTU	Uncharacterized protein OS=Solanum tuberosum OX=4113 GN=102594129 PE=4 SV=1	1.08236	1.14179	2.0113	0.934077	0.949718	0.800708	1.00548	1.27522	0.902573	0.978091	0.633272	0.285417
tr|M1APW6|M1APW6_SOLTU	Uncharacterized protein OS=Solanum tuberosum OX=4113 GN=102596303 PE=4 SV=1	0.911661	0.910766	0.679547	1.06614	1.02656	0.71823	1.19077	1.03611	1.73876	0.831428	1.02656	0.863465
tr|M1C4B0|M1C4B0_SOLTU	Uncharacterized protein OS=Solanum tuberosum OX=4113 GN=102600377 PE=4 SV=1	0.93175	1.08994	0.992652	1.06001	0.819231	1.03	1.05034	0.906626	0.956832	0.9579	1.1842	1.02051
tr|M1B839|M1B839_SOLTU	Uncharacterized protein OS=Solanum tuberosum OX=4113 GN=102599718 PE=4 SV=1	0.964535	1.02083	1.00452	0.929558	1.00226	0.977097	1.07718	0.983888	1.01386	1.02873	0.993024	1.00452
tr|D9IV24|D9IV24_SOLTU	Glycosyltransferase OS=Solanum tuberosum OX=4113 GN=sgt3.1 PE=2 SV=1	0.971124	1.06048	0.882524	0.807706	1.02216	0.958851	1.3908	0.985155	1.32353	0.830375	0.932205	0.835091
tr|M1CLI1|M1CLI1_SOLTU	Uncharacterized protein OS=Solanum tuberosum OX=4113 GN=107062160 PE=4 SV=1	0.917198	1.31742	0.925933	1.06284	0.564575	1.00587	0.875897	0.981128	1.0341	1.14407	1.13688	1.0341
tr|M1C4C1|M1C4C1_SOLTU	Uncharacterized protein OS=Solanum tuberosum OX=4113 GN=102591845 PE=4 SV=1	1.27632	1.30774	1.47253	0.727659	0.738725	0.981866	1.07143	0.738725	0.765667	0.924599	1.21481	0.77994
tr|M1AJA2|M1AJA2_SOLTU	Uncharacterized protein OS=Solanum tuberosum OX=4113 PE=4 SV=1	0.874121	0.997157	0.997678	1.34754	1.04416	1.0351	0.688001	0.952271	1.07396	1.09033	1.00642	0.893256
tr|M1BH53|M1BH53_SOLTU	Glycosyltransferase OS=Solanum tuberosum OX=4113 GN=102592699 PE=3 SV=1	1.00356	0.950935	0.943339	0.866103	0.925021	0.987713	1.2066	1.06202	1.05351	0.923745	1.06202	1.01543
tr|M1CXL8|M1CXL8_SOLTU	Uncharacterized protein OS=Solanum tuberosum OX=4113 GN=102600321 PE=4 SV=1	1.0715	0.716869	0.990036	1.03273	1.7842	0.954228	1.00457	0.945025	0.990036	0.891206	0.553909	1.0657
tr|M1C263|M1C263_SOLTU	Proteasome subunit beta type OS=Solanum tuberosum OX=4113 GN=102595078 PE=3 SV=1	1.07941	0.85884	1.17809	1.51773	1.12188	0.86133	0.881427	0.977125	1.00736	0.521431	1.04216	0.953221
tr|M1AUK8|M1AUK8_SOLTU	60S ribosomal protein L27 OS=Solanum tuberosum OX=4113 GN=102600958 PE=3 SV=1	0.863164	1.07823	1.03003	0.731287	0.50667	0.965694	1.22491	1.29638	1.02058	1.18064	1.11872	0.983695
tr|M1B3I7|M1B3I7_SOLTU	Uncharacterized protein OS=Solanum tuberosum OX=4113 GN=102597849 PE=4 SV=1	1.42711	1.04093	1.01823	0.584054	0.923516	0.954689	1.11293	1.05058	1.00886	0.875906	0.984979	1.01823
tr|M1A2V9|M1A2V9_SOLTU	Uncharacterized protein OS=Solanum tuberosum OX=4113 GN=102588510 PE=4 SV=1	1.0054	1.2524	1.11111	1.12285	0.747744	0.950049	0.875607	1.03215	1.29947	0.99614	0.967703	0.639376
tr|M1A642|M1A642_SOLTU	Uncharacterized protein OS=Solanum tuberosum OX=4113 GN=102604753 PE=4 SV=1	1.33669	0.964306	1.11345	0.663791	1.09708	0.892577	1.1325	0.938092	1.00617	0.867021	1.00053	0.987801
tr|M1B5V8|M1B5V8_SOLTU	Uncharacterized protein OS=Solanum tuberosum OX=4113 GN=102580039 PE=3 SV=1	1.04497	1.00191	0.961296	1.06445	0.956906	1.02527	0.901787	1.02059	0.988158	0.988802	1.02059	1.02527
tr|M1A468|M1A468_SOLTU	Uncharacterized protein OS=Solanum tuberosum OX=4113 GN=102579818 PE=3 SV=1	1.33336	1.04005	1.19706	0.566172	0.674552	0.977475	1.29705	1.06912	1.00488	0.803423	1.21629	0.82058
tr|M0ZWK1|M0ZWK1_SOLTU	Uncharacterized protein OS=Solanum tuberosum OX=4113 GN=102598576 PE=3 SV=1	1.05571	0.990591	0.967701	0.980745	0.972528	0.967701	0.936585	1.02782	1.0513	1.02696	1.00906	1.0133
tr|M1BTS7|M1BTS7_SOLTU	Uncharacterized protein OS=Solanum tuberosum OX=4113 GN=102600485 PE=4 SV=1	0.940781	1.08085	0.949276	1.53276	1.18513	1.08992	0.707102	1.01332	0.975869	0.819353	0.720708	0.984931
tr|M1C2T9|M1C2T9_SOLTU	Uncharacterized protein OS=Solanum tuberosum OX=4113 GN=102601196 PE=4 SV=1	0.98629	0.747839	1.10689	0.899538	1.02281	0.92915	1.08141	1.25255	0.981981	1.03276	0.976801	0.981981
tr|M1A957|M1A957_SOLTU	Uncharacterized protein OS=Solanum tuberosum OX=4113 PE=4 SV=1	1.33922	1.01355	1.34045	0.970163	0.96802	0.607031	0.86865	0.985985	1.03572	0.821963	1.03244	1.0168
tr|M0ZMY2|M0ZMY2_SOLTU	Uncharacterized protein OS=Solanum tuberosum OX=4113 GN=102581476 PE=4 SV=1	0.914119	1.02922	0.898495	0.966026	0.921599	0.940907	0.881043	1.01041	1.07032	1.23881	1.03877	1.09027
tr|M0ZUR3|M0ZUR3_SOLTU	Uncharacterized protein OS=Solanum tuberosum OX=4113 GN=102580394 PE=4 SV=1	1.00697	1.01997	0.885642	1.00697	1.18197	1.13572	1.15618	0.965164	0.971083	0.829876	0.8329	1.00756
tr|M1BHE9|M1BHE9_SOLTU	Aldehyde dehydrogenase OS=Solanum tuberosum OX=4113 GN=102591095 PE=3 SV=1	1.01164	1.03775	1.00178	0.760403	0.937778	1.02042	0.966087	1.0867	0.947913	1.26187	0.937778	1.02989
tr|M1ASK9|M1ASK9_SOLTU	Uncharacterized protein OS=Solanum tuberosum OX=4113 PE=4 SV=1	1.50783	0.826488	0.976493	1.35003	0.95767	0.976493	0.400252	0.818804	0.915505	0.741895	1.39704	1.13151
tr|M1CPV6|M1CPV6_SOLTU	Uncharacterized protein OS=Solanum tuberosum OX=4113 GN=102585419 PE=3 SV=1	0.970098	0.95316	0.913827	1.02514	0.910338	0.795851	0.970098	1.15659	1.15046	1.03466	0.979912	1.13986
tr|M1D270|M1D270_SOLTU	Uncharacterized protein OS=Solanum tuberosum OX=4113 GN=102601487 PE=3 SV=1	0.976304	1.03711	1.06452	1.11069	0.981316	0.918689	1.0705	0.963397	1.05481	0.842513	1.01817	0.961978
tr|M1D2A9|M1D2A9_SOLTU	Uncharacterized protein OS=Solanum tuberosum OX=4113 GN=102584253 PE=4 SV=1	0.832028	0.979362	0.95817	1.27105	0.988386	0.633081	1.05717	1.00674	1.29847	0.839754	1.02551	1.11028
tr|M0ZUB7|M0ZUB7_SOLTU	Uncharacterized protein OS=Solanum tuberosum OX=4113 GN=102596508 PE=3 SV=1	1.37414	1.03246	0.959835	0.512821	1.0136	1.08185	0.916255	0.976968	0.925119	1.19678	0.976968	1.03319
tr|M0ZWD8|M0ZWD8_SOLTU	Uncharacterized protein OS=Solanum tuberosum OX=4113 PE=3 SV=1	1.22455	0.80967	0.940892	0.654637	0.817268	0.967162	1.1481	0.991608	1.04114	0.972715	1.38145	1.05081
sp|Q3YJT4|PT1K2_SOLTU	Patatin-1-Kuras 2 OS=Solanum tuberosum OX=4113 GN=pat1-k2 PE=1 SV=1	1.05424	0.988039	0.834387	1.04458	0.961062	1.45	0.88505	0.997102	0.849883	1.01613	1.0538	0.865726
sp|Q03197|API10_SOLTU	Aspartic protease inhibitor 10 OS=Solanum tuberosum OX=4113 GN=CDI PE=2 SV=1	0.49772	0.499124	0.370014	0.632441	0.415311	0.711829	0.530932	0.583688	0.62563	2.33891	2.50188	2.29253
tr|M1A7K0|M1A7K0_SOLTU	Serine hydroxymethyltransferase OS=Solanum tuberosum OX=4113 GN=102599354 PE=3 SV=1	1.03642	0.94756	1.00114	0.945146	0.983018	0.947289	1.05567	1.00139	1.07769	0.962765	1.06803	0.973876
tr|M1CM17|M1CM17_SOLTU	Uncharacterized protein OS=Solanum tuberosum OX=4113 GN=102584019 PE=4 SV=1	0.98825	1.0184	0.989874	1.04436	1.0184	1.0754	0.98825	0.972534	0.953978	0.979144	0.990663	0.980753
tr|M1CS66|M1CS66_SOLTU	Uncharacterized protein OS=Solanum tuberosum OX=4113 PE=3 SV=1	1.024	1.00184	1.02942	1.07222	0.965539	0.938875	0.986958	0.983582	1.04859	0.916821	1.04904	0.983115
tr|Q941G6|Q941G6_SOLTU	Pathogenesis-related protein 1b OS=Solanum tuberosum OX=4113 GN=pr1b PE=2 SV=1	0.875431	0.831096	0.740358	0.605616	0.473938	0.720103	1.05257	0.990155	0.384831	1.46638	1.70481	2.15471
tr|M0ZIM7|M0ZIM7_SOLTU	NADH dehydrogenase [ubiquinone] 1 alpha subcomplex subunit 12 OS=Solanum tuberosum OX=4113 GN=102605402 PE=3 SV=1	0.999931	1.08671	1.00372	0.660669	0.920664	1.12095	1.41899	1.24769	1.12095	0.920408	0.744934	0.75439
tr|M1AAU6|M1AAU6_SOLTU	Uncharacterized protein OS=Solanum tuberosum OX=4113 GN=102604493 PE=4 SV=1	1.02271	0.981173	1.05698	0.850698	1.03691	0.895557	1.13174	1.02746	1.04728	0.994852	0.954449	1.00018
tr|M1ARK1|M1ARK1_SOLTU	Uncharacterized protein OS=Solanum tuberosum OX=4113 PE=4 SV=1	0.916754	1.06997	1.02882	1.4264	0.857835	0.947036	0.748535	1.04089	0.896046	0.908306	1.0313	1.1281
tr|M1BWD2|M1BWD2_SOLTU	Coatomer subunit epsilon OS=Solanum tuberosum OX=4113 GN=102581548 PE=3 SV=1	0.854545	0.83454	0.986717	0.779293	0.556403	1.04285	1.36681	1.31057	1.06219	0.99935	1.29849	0.908245
tr|M1CTL0|M1CTL0_SOLTU	Uncharacterized protein OS=Solanum tuberosum OX=4113 GN=102579808 PE=4 SV=1	1.05773	1.01115	0.972528	0.938348	0.983632	0.990591	1.04808	1.03954	1.02782	0.95584	0.96567	1.00906
tr|M1A6S6|M1A6S6_SOLTU	Uncharacterized protein OS=Solanum tuberosum OX=4113 GN=102595685 PE=4 SV=1	1.04042	0.649872	1.02916	1.16203	1.23824	0.982841	0.803935	0.803245	1.05799	0.993616	1.30864	0.930016
tr|M1C0M5|M1C0M5_SOLTU	Uncharacterized protein OS=Solanum tuberosum OX=4113 PE=4 SV=1	0.961468	0.947121	1.1042	1.1142	1.07748	0.918402	0.926753	1.08742	0.979569	0.997581	0.887981	0.99783
tr|Q3HVN0|Q3HVN0_SOLTU	Ubiquitin-conjugating enzyme family protein-like protein OS=Solanum tuberosum OX=4113 GN=102588901 PE=2 SV=1	1.11764	0.999364	1.27596	0.879608	1.03693	0.378331	1.03827	0.945716	1.56258	0.964483	1.01799	0.783131
tr|M0ZPC7|M0ZPC7_SOLTU	Uncharacterized protein OS=Solanum tuberosum OX=4113 PE=3 SV=1	0.546046	1.07237	1.14498	1.98262	0.933919	0.844857	1.23947	1.03358	1.33906	0.231867	0.960131	0.671107
tr|M1CAY1|M1CAY1_SOLTU	Uncharacterized protein OS=Solanum tuberosum OX=4113 GN=102586571 PE=4 SV=1	1.05144	0.997335	0.946371	0.907435	0.961325	0.990989	0.950199	1.00655	0.903723	1.09093	1.03479	1.15892
tr|M1BU98|M1BU98_SOLTU	Uncharacterized protein OS=Solanum tuberosum OX=4113 GN=102580937 PE=3 SV=1	0.779811	0.970451	0.966923	0.981806	0.481903	0.993951	1.19124	1.2445	0.949267	1.04715	1.30314	1.08986
tr|M0ZZ66|M0ZZ66_SOLTU	Uncharacterized protein OS=Solanum tuberosum OX=4113 PE=4 SV=1	1.12274	1.70596	0.907578	0.875547	0.253556	2.25883	1.02388	0.672867	0.42255	0.977828	1.36761	0.411041
tr|M1CPK1|M1CPK1_SOLTU	Uncharacterized protein OS=Solanum tuberosum OX=4113 GN=102593653 PE=4 SV=1	0.842262	0.956627	1.27473	1.17347	1.01096	0.512083	1.11037	0.983479	0.78955	0.873897	1.04893	1.42364
tr|M1CN57|M1CN57_SOLTU	Uncharacterized protein OS=Solanum tuberosum OX=4113 PE=4 SV=1	0.772124	0.985471	1.02308	1.10582	0.941103	0.98615	1.07568	1.03192	1.0137	1.04638	1.0415	0.977063
tr|M1BQG9|M1BQG9_SOLTU	Uncharacterized protein OS=Solanum tuberosum OX=4113 PE=4 SV=1	0.807171	0.968141	1.07513	1.156	0.891067	0.944987	0.647071	1.24145	1.01728	1.38976	0.899341	0.962603
tr|M1D0L7|M1D0L7_SOLTU	Uncharacterized protein OS=Solanum tuberosum OX=4113 GN=102582116 PE=3 SV=1	0.847194	1.00436	0.972554	1.18024	0.977	1.00915	0.999903	0.986086	1.01845	0.972668	1.03255	0.99985
tr|M1CQF8|M1CQF8_SOLTU	NADH-cytochrome b5 reductase OS=Solanum tuberosum OX=4113 GN=102598093 PE=3 SV=1	0.22678	1.00124	1.08022	0.469517	0.930096	0.967163	1.05613	1.05813	0.958314	2.24757	1.01053	0.994308
tr|M1AY37|M1AY37_SOLTU	Uncharacterized protein OS=Solanum tuberosum OX=4113 GN=102579349 PE=4 SV=1	0.997157	0.99161	0.962032	0.952271	0.929692	0.944471	1.04416	1.14901	0.988982	1.00642	0.929692	1.10451
tr|M1D5J8|M1D5J8_SOLTU	Uncharacterized protein OS=Solanum tuberosum OX=4113 GN=102595383 PE=4 SV=1	0.895879	1.06065	1.00468	1.1919	0.866103	1.05202	0.794748	1.05094	0.891273	1.11747	1.02231	1.05202
tr|M1CY59|M1CY59_SOLTU	Uncharacterized protein OS=Solanum tuberosum OX=4113 PE=3 SV=1	1.04952	1.04352	1.05739	0.89738	0.951679	0.964408	0.880971	1.05313	1.13827	1.17213	0.951679	0.83993
tr|M1ARG0|M1ARG0_SOLTU	Uncharacterized protein OS=Solanum tuberosum OX=4113 GN=102606348 PE=4 SV=1	0.867619	0.980224	1.04744	0.969054	0.94474	0.946522	1.40065	1.09481	1.0768	0.762675	0.980224	0.929238
tr|M1BE03|M1BE03_SOLTU	Uncharacterized protein OS=Solanum tuberosum OX=4113 GN=102587245 PE=4 SV=1	1.06348	0.969346	1.14407	0.952201	1.07268	0.640365	1.0833	0.942956	1.10267	0.901023	1.01502	1.1129
tr|M0ZM13|M0ZM13_SOLTU	Uncharacterized protein OS=Solanum tuberosum OX=4113 GN=102603773 PE=4 SV=1	1.02303	1.00901	1.10668	0.959076	0.9636	0.6487	1.00428	1.01839	1.48599	1.01361	1.00901	0.758625
tr|M1BAL9|M1BAL9_SOLTU	Uncharacterized protein OS=Solanum tuberosum OX=4113 GN=102588250 PE=4 SV=1	0.905701	0.973812	0.837844	1.03991	0.9473	0.998149	0.914139	1.00119	1.0074	1.14025	1.0777	1.1566
tr|M1BBV1|M1BBV1_SOLTU	Uncharacterized protein OS=Solanum tuberosum OX=4113 GN=102600829 PE=4 SV=1	0.926289	0.887852	1.07273	1.10336	1.1178	1.01506	0.926289	1.13859	0.960529	1.04406	0.855761	0.951679
tr|M0ZN99|M0ZN99_SOLTU	Uncharacterized protein OS=Solanum tuberosum OX=4113 GN=102589798 PE=4 SV=1	0.942764	0.895623	1.09714	1.0243	1.05711	0.938109	1.0726	1.00947	0.973305	0.960338	1.0378	0.991449
tr|M1CSY7|M1CSY7_SOLTU	Uncharacterized protein OS=Solanum tuberosum OX=4113 GN=102583584 PE=3 SV=1	1.08352	1.00214	0.958832	1.0065	1.00214	1.04175	1.23261	0.974888	1.02271	0.677369	1.02082	0.976706
tr|M1C0M0|M1C0M0_SOLTU	Uncharacterized protein OS=Solanum tuberosum OX=4113 GN=102581296 PE=4 SV=1	0.902575	0.689445	0.632703	0.554025	0.658476	0.51182	1.18981	1.19817	1.54581	1.35359	1.45391	1.30967
sp|P56335|IF5A3_SOLTU	Eukaryotic translation initiation factor 5A-3 OS=Solanum tuberosum OX=4113 GN=EIF5A3 PE=2 SV=1	0.948297	0.995329	1.10311	1.28511	0.986187	0.917523	1.14007	1.01391	1.10311	0.626517	1.00457	0.876251
tr|M1BT92|M1BT92_SOLTU	Uncharacterized protein OS=Solanum tuberosum OX=4113 GN=102583167 PE=3 SV=1	1.04069	1.00824	0.974683	0.940373	1.01761	1.02059	1.06983	1.0461	1.03004	0.949104	0.928053	0.974683
tr|M1BLQ0|M1BLQ0_SOLTU	Methyltransferase OS=Solanum tuberosum OX=4113 GN=102596628 PE=3 SV=1	0.953419	1.03884	0.991115	1.1569	0.938713	0.863233	0.96223	1.04848	1.22497	0.92745	0.973971	0.920683
tr|M1BUZ2|M1BUZ2_SOLTU	Uncharacterized protein OS=Solanum tuberosum OX=4113 PE=3 SV=1	1.05741	1.14364	1.03833	0.560077	0.695445	0.855735	1.54256	1.27725	1.40715	0.839948	0.883665	0.698788
tr|M1C888|M1C888_SOLTU	Uncharacterized protein OS=Solanum tuberosum OX=4113 GN=102584454 PE=4 SV=1	0.955124	0.967456	1.03843	0.772833	1.0414	0.947037	1.34293	0.949753	1.0675	0.929109	1.0414	0.947037
tr|M1A449|M1A449_SOLTU	40S ribosomal protein S7 OS=Solanum tuberosum OX=4113 GN=102589285 PE=3 SV=1	0.910952	1.03961	0.934148	1.13629	1.2047	1.02424	0.953903	0.833387	0.969112	0.998851	0.922297	1.0725
tr|M1BEF7|M1BEF7_SOLTU	Uncharacterized protein OS=Solanum tuberosum OX=4113 PE=4 SV=1	0.99458	1.06402	0.945585	1.15252	1.07384	1.00864	0.858322	0.918183	1.04642	0.99458	0.943953	0.99935
tr|M1BC49|M1BC49_SOLTU	Uncharacterized protein OS=Solanum tuberosum OX=4113 GN=102600503 PE=4 SV=1	0.929917	1.00582	1.00462	1.26027	0.978381	0.995379	0.780694	1.07278	0.995379	1.02912	0.943018	1.00462
tr|M0ZLV0|M0ZLV0_SOLTU	Uncharacterized protein OS=Solanum tuberosum OX=4113 GN=102606236 PE=4 SV=1	1.21864	1.10846	1.19734	0.79777	1.02029	0.951079	0.941569	0.974372	1.28894	1.04202	0.896881	0.562635
tr|M1A0F3|M1A0F3_SOLTU	S-adenosylmethionine synthase OS=Solanum tuberosum OX=4113 GN=102591461 PE=3 SV=1	0.987616	1.00413	0.943521	0.934461	1.01342	1.01567	1.04377	0.950139	1.03449	1.03415	1.03231	1.00631
tr|M1BT69|M1BT69_SOLTU	Uncharacterized protein OS=Solanum tuberosum OX=4113 GN=102594641 PE=3 SV=1	1.01115	1.01141	0.985147	1.11889	0.974863	0.985147	0.930656	0.992931	0.9495	0.939298	1.0208	1.08021
tr|M0ZTK1|M0ZTK1_SOLTU	Uncharacterized protein OS=Solanum tuberosum OX=4113 GN=102599864 PE=4 SV=1	0.926693	0.92542	1.09799	0.814652	0.969021	1.05828	1.27927	1.06248	0.90487	0.979384	1.04308	0.938857
tr|M1A3V3|M1A3V3_SOLTU	Uncharacterized protein OS=Solanum tuberosum OX=4113 PE=3 SV=1	0.98656	1.00325	0.925749	0.459352	0.86585	0.996542	1.00484	1.08996	1.0532	1.54925	1.04093	1.02451
tr|M1CIM1|M1CIM1_SOLTU	Uncharacterized protein OS=Solanum tuberosum OX=4113 PE=4 SV=1	1.17551	1.18841	1.02667	0.589119	0.749838	0.778841	1.1434	1.0641	1.223	1.09197	0.997656	0.971487
tr|M1CNG1|M1CNG1_SOLTU	Uncharacterized protein OS=Solanum tuberosum OX=4113 GN=102579457 PE=4 SV=1	1.04686	0.969875	1.04344	0.96357	1.01552	0.92575	1.08616	1.05367	1.04344	0.903404	0.960938	0.987362
tr|M1BKE7|M1BKE7_SOLTU	Uncharacterized protein OS=Solanum tuberosum OX=4113 PE=4 SV=1	1.09203	0.98828	1.03867	0.611252	0.970274	0.938515	0.995902	1.0066	1.05796	1.30081	1.03485	0.964855
tr|Q2XTD8|Q2XTD8_SOLTU	Histone H2B OS=Solanum tuberosum OX=4113 GN=102593129 PE=2 SV=1	1.05799	1.08666	1.23642	0.888188	0.912218	0.912385	1.09776	1.02819	1.33099	0.956069	0.972928	0.520203
tr|M1B403|M1B403_SOLTU	Uncharacterized protein OS=Solanum tuberosum OX=4113 GN=102582142 PE=4 SV=1	0.985821	1.05759	1.17169	0.994919	1.03824	0.93936	1.05144	0.991512	0.905326	0.96782	0.912659	0.983623
tr|M1A554|M1A554_SOLTU	Uncharacterized protein OS=Solanum tuberosum OX=4113 GN=102589135 PE=3 SV=1	1.4485	1.0255	1.25332	1.21594	0.997628	0.616673	0.913938	0.988435	1.32453	0.421616	0.988435	0.805477
tr|M1AE33|M1AE33_SOLTU	Uncharacterized protein OS=Solanum tuberosum OX=4113 GN=102591285 PE=3 SV=1	0.978388	1.04805	0.796859	1.0827	1.0008	0.588088	0.978388	0.912749	1.39773	0.960523	1.03839	1.21732
tr|M1B4S3|M1B4S3_SOLTU	Uncharacterized protein OS=Solanum tuberosum OX=4113 PE=4 SV=1	1.42625	0.826139	1.23633	0.89163	0.993328	1.2026	0.695365	1.04009	0.912247	0.986753	1.14045	0.648824
tr|M1AD30|M1AD30_SOLTU	Uncharacterized protein OS=Solanum tuberosum OX=4113 GN=102600258 PE=3 SV=1	1.025	1.04867	1.60505	1.07325	0.938923	0.414453	1.26684	1.02009	1.42396	0.634911	0.99231	0.556537
tr|M1CSI4|M1CSI4_SOLTU	40S ribosomal protein S12 OS=Solanum tuberosum OX=4113 GN=102582055 PE=3 SV=1	1.00988	1.03245	1.01596	1.03818	0.985988	1.02533	1.04776	1.01358	0.961301	0.90418	0.967984	0.997407
tr|M1CS40|M1CS40_SOLTU	Uncharacterized protein OS=Solanum tuberosum OX=4113 GN=102590555 PE=4 SV=1	0.987548	1.21647	1.03222	1.02465	1.04016	1.03222	1.05333	1.0498	0.9767	0.93447	0.693577	0.958865
tr|M1BYS8|M1BYS8_SOLTU	Uncharacterized protein OS=Solanum tuberosum OX=4113 GN=102604529 PE=3 SV=1	0.907434	1.08446	0.750469	1.25263	1.01675	1.34076	1.07112	0.979993	0.697159	0.768817	0.918801	1.21161
tr|M1CPX8|M1CPX8_SOLTU	GrpE protein homolog OS=Solanum tuberosum OX=4113 GN=102605233 PE=3 SV=1	0.824108	1.04884	0.979245	1.73775	1.01092	0.997529	0.903595	0.992441	1.03489	0.534545	0.9478	0.988338
tr|M1CSF4|M1CSF4_SOLTU	Coatomer subunit beta' OS=Solanum tuberosum OX=4113 PE=3 SV=1	0.916119	1.04867	1.06533	1.09132	0.938923	0.684687	1.10139	1.02009	1.22315	0.891166	0.99231	1.02683
tr|M1AA62|M1AA62_SOLTU	Chalcone-flavonone isomerase family protein OS=Solanum tuberosum OX=4113 GN=102592573 PE=3 SV=1	0.935245	1.08485	0.501239	1.30291	0.936229	1.4191	0.885002	0.998579	0.809097	0.876847	0.980344	1.27057
tr|M1CQH1|M1CQH1_SOLTU	Uncharacterized protein OS=Solanum tuberosum OX=4113 PE=3 SV=1	0.924864	1.01771	1.06725	0.532187	0.945412	0.91264	1.23053	1.05596	0.991436	1.31242	0.980921	1.02867
tr|M1BTY6|M1BTY6_SOLTU	Uncharacterized protein OS=Solanum tuberosum OX=4113 GN=102584300 PE=4 SV=1	0.694226	0.970058	0.949295	0.932205	0.970058	0.958151	1.05073	1.01569	1.01258	1.32284	1.0442	1.07997
tr|M1CYN3|M1CYN3_SOLTU	Uncharacterized protein OS=Solanum tuberosum OX=4113 GN=102587687 PE=4 SV=1	0.963676	0.985205	0.96723	1.05656	0.551494	0.940785	0.903514	1.01276	1.05083	1.07625	1.45054	1.04115
tr|M1BD53|M1BD53_SOLTU	Uncharacterized protein OS=Solanum tuberosum OX=4113 GN=102592119 PE=4 SV=1	0.963469	0.985399	1.04076	1.02759	1.03181	0.993916	0.981349	1.10053	1.05046	1.02759	0.882262	0.914871
tr|M1AD90|M1AD90_SOLTU	Elongation factor Ts, mitochondrial OS=Solanum tuberosum OX=4113 GN=EFTS PE=3 SV=1	0.90543	0.986061	1.08719	1.03013	0.977039	0.982412	0.965748	1.02316	0.929674	1.09869	1.01374	1.00073
tr|M1AW71|M1AW71_SOLTU	2-C-methyl-D-erythritol 2,4-cyclodiphosphate synthase OS=Solanum tuberosum OX=4113 PE=3 SV=1	0.890722	1.1142	0.983801	1.26394	0.997614	0.974735	1.16342	0.961472	1.01131	0.681919	0.92672	1.03016
tr|M1BSD0|M1BSD0_SOLTU	Uncharacterized protein OS=Solanum tuberosum OX=4113 PE=4 SV=1	1.07142	1.0706	1.02967	0.843311	0.994488	0.947759	1.07142	0.976372	1.03921	1.01384	0.958543	0.983357
tr|M1B5Q4|M1B5Q4_SOLTU	Uncharacterized protein OS=Solanum tuberosum OX=4113 PE=3 SV=1	0.988105	1.02172	1.09173	1.04424	1.07985	1.18605	1.00646	0.957961	0.708078	0.961192	0.940468	1.01415
tr|M0ZGB1|M0ZGB1_SOLTU	Uncharacterized protein OS=Solanum tuberosum OX=4113 GN=102586655 PE=4 SV=1	1.05547	1.28965	1.06206	0.869929	0.708695	0.94228	0.92784	1.23167	1.06206	1.14676	0.769986	0.933598
tr|M1AYE1|M1AYE1_SOLTU	Adenylosuccinate synthetase, chloroplastic OS=Solanum tuberosum OX=4113 GN=PURA PE=3 SV=1	1.11122	0.969128	1.04873	0.915768	1.07253	1.0015	1.02285	1.02424	1.0108	0.950164	0.934099	0.938967
tr|M0ZWN2|M0ZWN2_SOLTU	Thioredoxin OS=Solanum tuberosum OX=4113 GN=102606377 PE=3 SV=1	1.05619	1.13565	1.02071	0.999417	1.10465	0.974765	0.972195	0.624042	1.02071	0.972195	1.13565	0.983816
tr|M1CFU9|M1CFU9_SOLTU	Uncharacterized protein OS=Solanum tuberosum OX=4113 GN=102589431 PE=4 SV=1	1.30022	0.988332	1.06234	0.309037	1.01599	0.92519	1.68275	1.0254	0.959924	0.70799	0.970285	1.05255
tr|M1D543|M1D543_SOLTU	Uncharacterized protein OS=Solanum tuberosum OX=4113 GN=102600835 PE=4 SV=1	1.00632	1.05111	1.36221	1.01566	0.941188	0.634228	1.03453	0.99458	1.2197	0.943485	1.01312	0.783868
tr|M1BPS2|M1BPS2_SOLTU	Prefoldin subunit 4 OS=Solanum tuberosum OX=4113 GN=102582738 PE=3 SV=1	0.920395	0.988675	1.0204	1.27048	1.33991	0.97456	0.946197	0.709673	0.965621	0.862924	0.961747	1.03942
tr|M1AKV0|M1AKV0_SOLTU	Uncharacterized protein OS=Solanum tuberosum OX=4113 PE=4 SV=1	0.963114	0.973735	0.969547	1.09569	1.08754	1.05331	0.894784	0.955947	0.943074	1.04641	0.982777	1.03407
tr|M1A6L9|M1A6L9_SOLTU	Uncharacterized protein OS=Solanum tuberosum OX=4113 GN=102597356 PE=3 SV=1	1.01317	1.04883	1.02041	0.94117	0.947797	0.956676	0.882426	1.01092	1.03939	1.16323	0.992457	0.983526
tr|M1D193|M1D193_SOLTU	Uncharacterized protein OS=Solanum tuberosum OX=4113 GN=102578911 PE=4 SV=1	1.04415	0.688244	0.739551	0.0684024	0.898945	0.466628	1.65497	1.56218	2.09402	1.23248	0.850629	0.699802
tr|M1BZF5|M1BZF5_SOLTU	Uncharacterized protein OS=Solanum tuberosum OX=4113 PE=3 SV=1	1.00437	1.13633	0.667541	1.03251	1.17898	1.5153	0.986102	0.838453	0.787958	0.977016	0.846238	1.0292
tr|M1AIA5|M1AIA5_SOLTU	Uncharacterized protein OS=Solanum tuberosum OX=4113 GN=102596561 PE=3 SV=1	0.838301	0.896612	1.59007	1.08496	1.55822	0.317238	0.853832	0.631839	1.42369	1.22291	0.913325	0.668997
tr|M1A5G6|M1A5G6_SOLTU	Uncharacterized protein OS=Solanum tuberosum OX=4113 GN=102582349 PE=4 SV=1	1.03335	1.00442	1.02779	0.977792	0.968059	1.00902	1.07212	1.0231	0.990639	0.916737	1.00442	0.97255
sp|Q9FS29|CAS2_SOLTU	Bifunctional L-3-cyanoalanine synthase/cysteine synthase 2, mitochondrial OS=Solanum tuberosum OX=4113 GN=PCAS-2 PE=1 SV=1	1.01601	1.3003	1.02062	0.979288	0.552124	0.818143	1.02541	0.950688	0.739372	0.979288	1.19689	1.42187
tr|M1A8D2|M1A8D2_SOLTU	Phosphoinositide phospholipase C OS=Solanum tuberosum OX=4113 PE=4 SV=1	0.0168067	0.993438	1.26466	2.07086	1.15123	0.89948	0.398213	0.83401	1.2416	1.51412	1.02132	0.594265
tr|M1AZE6|M1AZE6_SOLTU	Uncharacterized protein OS=Solanum tuberosum OX=4113 GN=102587193 PE=4 SV=1	0.912452	0.973781	1.03816	1.0769	0.964822	0.855528	0.982182	1.08762	1.01924	1.02846	0.973781	1.08707
tr|M1BPR5|M1BPR5_SOLTU	Uncharacterized protein OS=Solanum tuberosum OX=4113 GN=102588569 PE=3 SV=1	0.671205	0.988391	0.956494	1.68588	0.979347	1.00159	0.579194	1.01613	0.983381	1.06372	1.01613	1.05854
tr|M1BNQ0|M1BNQ0_SOLTU	Uncharacterized protein OS=Solanum tuberosum OX=4113 GN=102600583 PE=4 SV=1	0.835238	0.952039	1.01581	1.20725	0.969666	1.00648	0.866548	1.05349	0.952454	1.09096	1.0248	1.02525
tr|M1BJX6|M1BJX6_SOLTU	Uncharacterized protein OS=Solanum tuberosum OX=4113 GN=102604558 PE=4 SV=1	0.9698	0.782876	0.992698	0.997023	1.11093	0.956732	0.9698	0.782876	1.0111	1.06338	1.32332	1.03947
tr|M0ZNS6|M0ZNS6_SOLTU	Uncharacterized protein OS=Solanum tuberosum OX=4113 GN=102588076 PE=3 SV=1	1.26324	0.955417	1.06081	0.541387	0.929295	0.976374	1.26324	1.08685	1.01304	0.93214	1.02844	0.94978
tr|M1DA81|M1DA81_SOLTU	Uncharacterized protein OS=Solanum tuberosum OX=4113 GN=102588872 PE=3 SV=1	1.00191	1.02079	0.845978	1.11904	1.00217	1.16771	0.956816	1.00217	0.785834	0.922233	0.974873	1.20048
tr|M1C9M8|M1C9M8_SOLTU	Uncharacterized protein OS=Solanum tuberosum OX=4113 GN=102605944 PE=4 SV=1	0.698294	0.945192	0.974788	0.765644	1.046	1.02072	1.41915	1.046	0.983771	1.11691	0.962811	1.02072
tr|M1B1L7|M1B1L7_SOLTU	Uncharacterized protein OS=Solanum tuberosum OX=4113 GN=102595350 PE=4 SV=1	0.915353	1.12521	0.916727	1.09037	1.16745	1.19738	0.92381	0.869383	1.40034	1.07046	0.83796	0.485555
tr|M1C1|2|M1C1|2_SOLTU	F-box family protein OS=Solanum tuberosum OX=4113 GN=107061668 PE=4 SV=1	0.953082	1.05208	1.06808	1.34014	1.43285	0.910888	1.24551	1.37165	1.22678	0.461271	0.443419	0.424254
tr|M1BA21|M1BA21_SOLTU	Uncharacterized protein OS=Solanum tuberosum OX=4113 GN=102583179 PE=4 SV=1	0.930077	1.05792	1.06769	0.982912	1.00102	0.929903	1.03868	0.921383	1.01963	1.04833	1.01968	0.982777
tr|M1CA89|M1CA89_SOLTU	Uncharacterized protein OS=Solanum tuberosum OX=4113 GN=102580946 PE=4 SV=1	1.53354	0.990462	1.09572	0.300385	1.00886	0.717282	1.41153	1.03719	1.22382	0.754546	0.963484	0.963182
tr|M1AX88|M1AX88_SOLTU	Uncharacterized protein OS=Solanum tuberosum OX=4113 GN=102588026 PE=4 SV=1	0.803611	1.10702	0.99982	1.27364	0.879321	0.990672	0.873098	0.94665	0.981627	1.04965	1.06701	1.02788
tr|M1C2U6|M1C2U6_SOLTU	Uncharacterized protein OS=Solanum tuberosum OX=4113 GN=102578694 PE=3 SV=1	1.1863	1.00403	1.08993	0.728088	0.985713	0.958028	1.04281	1.0514	0.958028	1.04281	0.958865	0.994011
tr|M1D751|M1D751_SOLTU	Uncharacterized protein OS=Solanum tuberosum OX=4113 PE=3 SV=1	0.641877	0.333171	1.13958	0.750695	1.19845	0.864441	1.7843	1.65438	1.03932	0.82313	0.814001	0.956663
tr|M1BXE7|M1BXE7_SOLTU	Uncharacterized protein OS=Solanum tuberosum OX=4113 PE=4 SV=1	1.10877	1.00144	0.913642	0.864639	0.974099	1.12915	1.07852	0.956368	0.888746	0.948069	1.06809	1.06846
tr|M1A6H0|M1A6H0_SOLTU	Uncharacterized protein OS=Solanum tuberosum OX=4113 GN=102592304 PE=4 SV=1	0.699057	1.04953	1.02285	1.14944	0.781622	1.02285	0.474701	1.42239	1.00413	1.6768	0.746464	0.950164
tr|M1B7U0|M1B7U0_SOLTU	Uncharacterized protein OS=Solanum tuberosum OX=4113 PE=3 SV=1	0.851057	0.940046	0.869585	1.18557	1.09935	1.00764	0.968102	0.881334	1.00764	0.995272	1.07927	1.11514
tr|M1BAZ0|M1BAZ0_SOLTU	Uncharacterized protein OS=Solanum tuberosum OX=4113 GN=102604222 PE=3 SV=1	1.42387	1.05856	1.23635	0.67525	0.956488	0.405623	0.906696	1.00162	1.691	0.994184	0.983333	0.667034
tr|M1CC94|M1CC94_SOLTU	Histone H2A OS=Solanum tuberosum OX=4113 GN=102582157 PE=3 SV=1	1.3218	1.03486	1.52584	0.536025	0.970228	0.310111	1.13024	0.988247	1.498	1.01194	1.00667	0.666045
tr|M1AM16|M1AM16_SOLTU	Uncharacterized protein OS=Solanum tuberosum OX=4113 GN=102579263 PE=4 SV=1	1.51838	1.25213	0.969791	0.906455	0.874199	1.06341	0.572002	0.923873	0.969791	1.00316	0.949803	0.997009
tr|M1D7P9|M1D7P9_SOLTU	Adenylyl cyclase-associated protein OS=Solanum tuberosum OX=4113 GN=102589664 PE=3 SV=1	1.06651	1.09794	1.05568	1.01852	0.938886	0.92794	1.02792	0.904916	1.00819	0.887056	1.05826	1.00819
tr|M1APB0|M1APB0_SOLTU	Uncharacterized protein OS=Solanum tuberosum OX=4113 GN=102580450 PE=3 SV=1	0.952907	0.861507	1.01157	0.606814	1.06485	1.0022	1.12484	0.927415	0.897346	1.31544	1.14623	1.08888
tr|M1BUI8|M1BUI8_SOLTU	40S ribosomal protein S8 OS=Solanum tuberosum OX=4113 GN=102584045 PE=3 SV=1	0.99722	1.00921	0.97266	0.784843	0.990786	1.11677	1.08344	1.00921	0.928876	1.13449	0.990786	0.981691
tr|M1AYB0|M1AYB0_SOLTU	Uncharacterized protein OS=Solanum tuberosum OX=4113 GN=102588615 PE=3 SV=1	1.06094	0.950785	1.09641	0.621853	1.01407	0.895242	1.19594	1.10172	1.09641	1.12126	0.933424	0.91193
tr|B6E1W5|B6E1W5_SOLTU	Snakin-1 OS=Solanum tuberosum OX=4113 GN=SN1 PE=2 SV=1	1.22437	0.928192	1.41869	0.529619	0.954221	0.44038	0.903507	0.980933	0.870725	1.34251	1.13665	1.2702
tr|M1D1J4|M1D1J4_SOLTU	Ubiquitin-fold modifier 1 OS=Solanum tuberosum OX=4113 GN=102578404 PE=3 SV=1	0.986091	0.972602	0.962223	1.03257	1.00913	1.04539	0.986091	1.00913	0.927508	0.995248	1.00913	1.06488
tr|M1BU58|M1BU58_SOLTU	Uncharacterized protein OS=Solanum tuberosum OX=4113 GN=102599893 PE=4 SV=1	0.963584	0.981369	0.983889	1.38006	0.999581	1.01144	0.801505	0.972368	1.02078	0.854847	1.04668	0.983889
tr|M1A1V7|M1A1V7_SOLTU	Uncharacterized protein OS=Solanum tuberosum OX=4113 GN=102584131 PE=3 SV=1	1.14012	0.46186	1.15273	0.788753	1.26032	0.83513	1.14012	1.1494	1.07083	0.931012	1.12841	0.941309
tr|M1C5J8|M1C5J8_SOLTU	Biotin carboxyl carrier protein of acetyl-CoA carboxylase OS=Solanum tuberosum OX=4113 GN=102579411 PE=4 SV=1	1.06574	0.990165	0.93228	1.39202	1.03688	1.00355	1.08552	1.02733	1.00355	0.456715	0.945626	1.06061
tr|M1BJH8|M1BJH8_SOLTU	Uncharacterized protein OS=Solanum tuberosum OX=4113 GN=102591644 PE=3 SV=1	1.03682	1.24077	0.572537	1.03682	0.399654	1.63623	0.954288	1.59101	0.430321	0.972077	0.768566	1.36091
tr|M1A3Z1|M1A3Z1_SOLTU	Uncharacterized protein OS=Solanum tuberosum OX=4113 GN=102588309 PE=3 SV=1	1.26622	1.05804	0.983879	1.17629	0.929972	1.20483	0.728599	1.02914	0.992962	0.828895	0.982849	0.818331
tr|M1D7N7|M1D7N7_SOLTU	Uncharacterized protein OS=Solanum tuberosum OX=4113 GN=102587499 PE=4 SV=1	0.976777	1.09924	1.04361	0.994945	1.30942	1.04361	1.0515	0.8651	0.978392	0.976777	0.726243	0.934383
tr|M1B051|M1B051_SOLTU	Uncharacterized protein OS=Solanum tuberosum OX=4113 GN=102597861 PE=3 SV=1	1.26199	1.14901	1.04969	0.957307	1.12804	0.626686	1.27365	1.24835	1.40943	0.507048	0.474603	0.914202
tr|M1DUF2|M1DUF2_SOLTU	Glycosyltransferase OS=Solanum tuberosum OX=4113 GN=107062006 PE=3 SV=1	1.09046	0.961703	1.03311	0.657018	0.961703	1.00497	1.11067	0.877013	0.899817	1.14185	1.19958	1.06211
tr|M1CWV3|M1CWV3_SOLTU	Uncharacterized protein OS=Solanum tuberosum OX=4113 GN=102592243 PE=4 SV=1	1.15228	0.969493	0.968236	0.782591	0.860091	0.986233	1.31083	1.41436	1.27642	0.754304	0.756058	0.769112
tr|M1CTK4|M1CTK4_SOLTU	Reticulon-like protein OS=Solanum tuberosum OX=4113 GN=102579160 PE=4 SV=1	0.967975	1.00192	0.96802	1.2528	0.956821	1.01355	0.959118	1.03003	0.985985	0.820109	1.01122	1.03244
tr|M1CDF4|M1CDF4_SOLTU	Uncharacterized protein OS=Solanum tuberosum OX=4113 GN=102600638 PE=3 SV=1	0.899255	0.995785	1.10964	0.977058	0.959859	0.966417	1.03249	0.942337	0.957526	1.0912	1.10202	0.966417
tr|M1D2T1|M1D2T1_SOLTU	Uncharacterized protein OS=Solanum tuberosum OX=4113 PE=4 SV=1	0.971344	0.943373	1.10423	1.40399	1.02487	0.763948	0.845974	1.04393	1.12477	0.778695	0.987825	1.00705
tr|M0ZHK6|M0ZHK6_SOLTU	Uncharacterized protein OS=Solanum tuberosum OX=4113 GN=102583424 PE=4 SV=1	0.895002	0.958374	0.914204	0.981368	1.0605	1.00245	1.02762	0.949502	0.889247	1.09601	1.03162	1.1941
tr|M1A3M7|M1A3M7_SOLTU	Uncharacterized protein OS=Solanum tuberosum OX=4113 GN=102586798 PE=4 SV=1	1.03254	0.981441	1.01281	0.976999	1.02777	1.02218	0.986039	0.97248	0.923782	1.00442	1.0183	1.04123
tr|M1BP57|M1BP57_SOLTU	Uncharacterized protein OS=Solanum tuberosum OX=4113 GN=102579105 PE=4 SV=1	1.17692	1.03939	0.976767	0.709207	0.956735	0.976767	1.31449	0.983469	1.05149	0.799376	1.02041	0.994975
tr|M1AVU8|M1AVU8_SOLTU	Uncharacterized protein OS=Solanum tuberosum OX=4113 GN=102581379 PE=3 SV=1	0.855563	1.14273	1.00981	0.417191	1.31203	1.23663	1.55701	1.37386	0.973296	1.17024	0.171373	0.780259
tr|M1AF40|M1AF40_SOLTU	Uncharacterized protein OS=Solanum tuberosum OX=4113 GN=102590505 PE=3 SV=1	1.13785	0.940115	1.03699	1.27076	1.07944	1.02747	0.839632	1.04033	0.963298	0.751753	0.940115	0.972242
tr|M1BSP0|M1BSP0_SOLTU	Uncharacterized protein OS=Solanum tuberosum OX=4113 PE=4 SV=1	0.815581	0.868135	0.994172	0.962597	0.784411	0.923616	1.22307	1.35074	1.0507	0.998752	0.996711	1.03151
tr|M1A3E1|M1A3E1_SOLTU	Uncharacterized protein OS=Solanum tuberosum OX=4113 GN=102581154 PE=4 SV=1	0.8923	1.02729	0.927948	0.917322	0.591165	1.04599	0.900555	1.15786	0.989714	1.28982	1.22369	1.03635
tr|M1C2L8|M1C2L8_SOLTU	Cysteine proteinase inhibitor OS=Solanum tuberosum OX=4113 GN=102601109 PE=3 SV=1	1.0834	0.932935	0.764169	0.821941	0.86677	0.369161	0.542944	0.761912	0.893602	1.55171	1.43838	1.97307
tr|M1D743|M1D743_SOLTU	Peptidylprolyl isomerase OS=Solanum tuberosum OX=4113 GN=102595124 PE=4 SV=1	1.10677	1.04628	0.999901	0.871138	0.93677	1.02784	1.15898	0.99916	0.981573	0.863111	1.01779	0.990688
tr|M1CAP3|M1CAP3_SOLTU	Lipoxygenase OS=Solanum tuberosum OX=4113 PE=3 SV=1	0.839254	0.224291	0.768089	1.08614	0.799676	0.994048	1.13731	1.17739	1.37212	0.937295	1.79864	0.865745
tr|M1AA90|M1AA90_SOLTU	Uncharacterized protein OS=Solanum tuberosum OX=4113 GN=102580397 PE=4 SV=1	1.01613	1.02087	0.85919	0.988391	0.993009	1.0817	0.979347	0.983889	0.97742	1.01613	1.00223	1.0817
tr|M1CCB0|M1CCB0_SOLTU	Uncharacterized protein OS=Solanum tuberosum OX=4113 GN=102585783 PE=4 SV=1	1.21911	1.14086	0.753877	1.02334	0.774907	0.931692	0.959499	0.984605	1.13058	0.798053	1.09963	1.18385
tr|M1C8Z7|M1C8Z7_SOLTU	Uncharacterized protein OS=Solanum tuberosum OX=4113 GN=102596238 PE=3 SV=1	0.447933	0.872414	1.01492	0.953207	0.78833	0.695673	1.23363	1.38266	1.33787	1.36523	0.956595	0.951543
tr|M1CB05|M1CB05_SOLTU	Histone H2A OS=Solanum tuberosum OX=4113 GN=102598032 PE=3 SV=1	1.36155	1.12437	1.2025	0.472081	0.709458	0.801779	1.52065	1.4025	1.14835	0.645713	0.763679	0.847368
tr|M1AXT6|M1AXT6_SOLTU	Uncharacterized protein OS=Solanum tuberosum OX=4113 GN=102604305 PE=4 SV=1	0.929857	1.08015	0.940693	1.14934	0.958234	1.45029	0.964845	0.958234	0.819316	0.955954	1.00339	0.789702
tr|M0ZS24|M0ZS24_SOLTU	Uncharacterized protein OS=Solanum tuberosum OX=4113 GN=102583578 PE=4 SV=1	0.954371	0.951807	0.955008	1.26975	1.1443	0.94627	0.838939	0.969468	1.11691	0.936944	0.934427	0.981812
tr|M0ZVI2|M0ZVI2_SOLTU	Uncharacterized protein OS=Solanum tuberosum OX=4113 GN=102585875 PE=3 SV=1	0.873645	1.02083	0.974771	0.966817	0.983888	1.03019	1.0698	1.00226	0.99291	1.08974	0.993024	1.00213
tr|M1C7Y9|M1C7Y9_SOLTU	Uncharacterized protein OS=Solanum tuberosum OX=4113 GN=102580875 PE=4 SV=1	0.650398	0.916486	0.683586	1.2976	1.0331	1.49555	1.02126	0.968628	0.86853	1.03074	1.08178	0.952336
tr|M1BD69|M1BD69_SOLTU	Profilin OS=Solanum tuberosum OX=4113 GN=102599624 PE=3 SV=1	0.95653	1.28203	1.3614	1.05855	1.15846	0.835597	0.992457	0.92872	1.06169	0.992457	0.630795	0.741304
tr|M1AB59|M1AB59_SOLTU	Importin subunit alpha OS=Solanum tuberosum OX=4113 GN=102596919 PE=3 SV=1	1.18106	1.00448	0.95631	0.973282	0.986161	1.00141	0.817034	0.986161	1.06814	1.02862	1.0232	0.974137
tr|M0ZPP3|M0ZPP3_SOLTU	Uncharacterized protein OS=Solanum tuberosum OX=4113 PE=4 SV=1	0.588291	0.951289	0.564351	0.733809	0.951289	0.88626	0.949665	1.00524	1.15765	1.72824	1.09218	1.39174
tr|Q307Y7|Q307Y7_SOLTU	GTPase-like OS=Solanum tuberosum OX=4113 GN=102602861 PE=2 SV=1	1.09777	1.04695	1.01031	0.973863	0.954838	1.01031	1.04831	0.91193	0.921449	0.880049	1.08628	1.05792
tr|M1BT03|M1BT03_SOLTU	Peroxidase OS=Solanum tuberosum OX=4113 GN=102578144 PE=3 SV=1	0.865343	1.01352	1.01423	1.17271	0.995013	1.12246	0.789235	1.03242	0.820604	1.17271	0.959049	1.0427
tr|M1CHU9|M1CHU9_SOLTU	Uncharacterized protein OS=Solanum tuberosum OX=4113 GN=102601684 PE=4 SV=1	0.942502	1.05348	0.91609	0.942502	1.02482	0.827855	1.06239	0.969703	1.17474	1.0526	0.951996	1.08131
tr|M1CAV0|M1CAV0_SOLTU	Uncharacterized protein OS=Solanum tuberosum OX=4113 PE=4 SV=1	1.17343	1.18655	1.6762	1.03143	0.85166	1.12806	1.04101	1.10222	0.363341	0.754134	0.859568	0.832397
tr|M1CKC2|M1CKC2_SOLTU	Nucleoside diphosphate kinase OS=Solanum tuberosum OX=4113 GN=102604726 PE=3 SV=1	0.972168	0.820946	0.887486	0.999419	1.17582	1.05721	0.972168	0.9601	0.937989	1.05625	1.04313	1.11732
tr|Q3HVN6|Q3HVN6_SOLTU	Uncharacterized protein OS=Solanum tuberosum OX=4113 GN=102600480 PE=2 SV=1	1.13333	1.16119	1.1821	0.933994	0.849016	0.535453	1.02412	0.880843	0.974228	0.908554	1.10895	1.30822
tr|M1BNR4|M1BNR4_SOLTU	Uncharacterized protein OS=Solanum tuberosum OX=4113 GN=102603624 PE=3 SV=1	0.966329	0.954276	0.983601	1.04015	1.05595	0.965722	0.91431	0.971985	1.01115	1.07921	1.01779	1.03953
tr|M0ZK80|M0ZK80_SOLTU	Uncharacterized protein OS=Solanum tuberosum OX=4113 GN=102577931 PE=4 SV=1	1.11864	0.932825	0.426372	1.23793	1.00419	1.39896	0.833063	1.1215	0.583138	0.810373	0.941487	1.59153
tr|M1AH59|M1AH59_SOLTU	Uncharacterized protein OS=Solanum tuberosum OX=4113 GN=102598108 PE=4 SV=1	1.18519	0.98543	1.01548	0.768766	0.941056	1.02491	1.24105	1.05107	0.934714	0.804991	1.02244	1.02491
tr|M0ZK78|M0ZK78_SOLTU	Uncharacterized protein OS=Solanum tuberosum OX=4113 GN=102606119 PE=4 SV=1	0.933915	0.849682	0.98427	0.652113	1.03094	1.18332	0.933915	0.656426	0.975183	1.48006	1.46295	0.857229
tr|M1CII0|M1CII0_SOLTU	Uncharacterized protein OS=Solanum tuberosum OX=4113 GN=102582778 PE=3 SV=1	1.1748	0.970325	0.890692	0.891244	1.00677	1.01328	0.633817	1.01613	0.86647	1.30014	1.00677	1.22956
tr|M1BD68|M1BD68_SOLTU	Uncharacterized protein OS=Solanum tuberosum OX=4113 PE=4 SV=1	0.873986	0.767198	0.908597	1.00349	0.856929	1.02412	1.0222	1.34566	1.04317	1.10032	1.03021	1.02412
tr|M1CBL3|M1CBL3_SOLTU	Uncharacterized protein OS=Solanum tuberosum OX=4113 GN=102584742 PE=4 SV=1	1.06025	0.977825	1.02967	0.857828	0.959969	0.947779	1.14133	1.10224	0.98332	0.940601	0.959969	1.03923
tr|M0ZP30|M0ZP30_SOLTU	Pyruvate dehydrogenase E1 component subunit alpha OS=Solanum tuberosum OX=4113 GN=102594416 PE=4 SV=1	1.17433	1.02508	1.0886	0.701072	0.72239	0.91379	1.1112	1.05374	1.17184	1.0134	1.19879	0.825764
tr|M1BPP2|M1BPP2_SOLTU	Uncharacterized protein OS=Solanum tuberosum OX=4113 GN=102584392 PE=4 SV=1	0.826339	1.03137	1.26126	1.80787	1.06028	1.10869	1.02131	0.984925	0.571232	0.34448	0.923425	1.05882
tr|M1A047|M1A047_SOLTU	Uncharacterized protein OS=Solanum tuberosum OX=4113 GN=102585827 PE=4 SV=1	0.901607	1.02063	0.945518	1.09402	0.888913	1.0464	0.837548	1.0019	0.424295	1.16683	1.08855	1.58378
tr|M1AA65|M1AA65_SOLTU	Ribokinase OS=Solanum tuberosum OX=4113 GN=102591122 PE=3 SV=1	1.03746	1.06262	1.02297	0.887186	1.01486	1.01363	1.01855	0.917021	0.9591	1.0568	1.00551	1.00429
tr|M1A587|M1A587_SOLTU	Uncharacterized protein OS=Solanum tuberosum OX=4113 GN=102578228 PE=4 SV=1	1.76558	1.46858	1.3844	0.220249	1.40248	0.78213	1.65535	0.749723	1.25101	0.358828	0.379222	0.582462
tr|M0ZTU6|M0ZTU6_SOLTU	Uncharacterized protein OS=Solanum tuberosum OX=4113 GN=102592706 PE=4 SV=1	0.755481	0.966283	1.05722	0.701825	1.04016	0.929244	1.27723	1.07921	1.06697	1.26546	0.914348	0.946566
tr|M1CTQ6|M1CTQ6_SOLTU	Uncharacterized protein OS=Solanum tuberosum OX=4113 GN=102604550 PE=3 SV=1	1.0851	0.838664	1.09669	0.962649	1.40471	0.91216	0.989603	0.710516	0.990973	0.962649	1.04611	1.00018
tr|M1DCR5|M1DCR5_SOLTU	Uncharacterized protein OS=Solanum tuberosum OX=4113 GN=102603168 PE=4 SV=1	0.954931	1.02498	0.958676	1.04707	0.943465	0.994748	1.12711	0.997052	0.985624	0.87089	1.0345	1.06095
tr|M1C7W3|M1C7W3_SOLTU	Uncharacterized protein OS=Solanum tuberosum OX=4113 GN=102579671 PE=4 SV=1	1.03816	1.00909	1.0537	1.01924	0.887088	0.997048	0.855528	1.03735	0.997048	1.08707	1.06647	0.9522
tr|Q38HT9|Q38HT9_SOLTU	DnaJ-like protein OS=Solanum tuberosum OX=4113 GN=102577512 PE=2 SV=1	0.816395	0.842444	1.10572	0.972534	1.06052	0.534125	1.00908	1.12085	1.37921	1.202	0.976181	0.980945
tr|M1CSB2|M1CSB2_SOLTU	Uncharacterized protein OS=Solanum tuberosum OX=4113 PE=4 SV=1	1.13067	1.02549	1.12386	0.914803	0.997576	0.532987	1.03123	0.997576	1.18775	0.923297	0.97936	1.1554
tr|M1D249|M1D249_SOLTU	Uncharacterized protein OS=Solanum tuberosum OX=4113 GN=102604604 PE=4 SV=1	0.976043	0.411533	1.04575	1.03156	1.04335	0.861904	0.881992	1.23158	1.01726	1.1104	1.31354	1.0751
tr|M1B6V6|M1B6V6_SOLTU	Uncharacterized protein OS=Solanum tuberosum OX=4113 GN=102598454 PE=3 SV=1	1.05303	0.990156	1.06486	0.960397	0.95438	0.563993	1.16537	1.05611	1.39097	0.821203	0.99935	0.980176
tr|M1AP57|M1AP57_SOLTU	Uncharacterized protein OS=Solanum tuberosum OX=4113 PE=4 SV=1	1.0104	0.970521	1.09299	0.871971	1.00698	1.02473	1.01984	1.10414	1.00607	1.09779	0.918358	0.876213
tr|M1A270|M1A270_SOLTU	Uncharacterized protein OS=Solanum tuberosum OX=4113 GN=102590066 PE=3 SV=1	0.0917584	0.912749	1.1835	1.45454	1.0008	1.05965	1.63952	1.04805	0.922878	0.814183	1.03839	0.833976
tr|M1BTX4|M1BTX4_SOLTU	Uncharacterized protein OS=Solanum tuberosum OX=4113 GN=102590543 PE=4 SV=1	1.03596	0.995293	1.11035	1.16774	0.995293	0.984999	0.902309	0.986186	1.07012	0.893995	1.02323	0.834533
tr|M1CY09|M1CY09_SOLTU	Uncharacterized protein OS=Solanum tuberosum OX=4113 GN=102591178 PE=4 SV=1	1.08229	0.949963	1.037	0.933942	0.835014	0.990303	0.969051	0.985616	0.737447	1.01471	1.22941	1.23525
tr|M1D6Q4|M1D6Q4_SOLTU	Uncharacterized protein OS=Solanum tuberosum OX=4113 GN=102605445 PE=4 SV=1	1.02883	1.12686	0.747563	1.0974	0.97248	1.77697	1.01008	0.945939	0.663255	0.863688	0.954722	0.812216
tr|M1A1S2|M1A1S2_SOLTU	Glutathione peroxidase OS=Solanum tuberosum OX=4113 GN=102600306 PE=3 SV=1	0.856578	0.930979	0.969618	0.872525	0.930979	0.99671	0.974427	1.0887	1.07299	1.29647	1.04935	0.960684
tr|M1CCR4|M1CCR4_SOLTU	Uncharacterized protein OS=Solanum tuberosum OX=4113 GN=102600656 PE=4 SV=1	0.916189	0.94083	0.883369	0.783389	1.0316	1.17534	1.21899	1.12074	1.03313	1.08143	0.906824	0.908162
tr|M1A1D7|M1A1D7_SOLTU	Uncharacterized protein OS=Solanum tuberosum OX=4113 GN=102598873 PE=3 SV=1	0.92727	1.46095	0.912373	0.998194	0.732218	1.04754	0.980025	0.718836	1.067	1.09451	1.08799	0.973094
tr|M1C5H0|M1C5H0_SOLTU	Uncharacterized protein OS=Solanum tuberosum OX=4113 GN=102587144 PE=4 SV=1	1.39435	1.02869	0.995019	1.12813	1.25973	1.0135	0.84019	1.03818	0.959091	0.637328	0.673401	1.03239
tr|M1CYM7|M1CYM7_SOLTU	Uncharacterized protein OS=Solanum tuberosum OX=4113 GN=102606375 PE=4 SV=1	0.672166	1.27645	1.13003	1.05556	1.28826	1.09921	1.61238	1.15345	0.897601	0.659892	0.281839	0.873153
tr|M0ZXB7|M0ZXB7_SOLTU	Uncharacterized protein OS=Solanum tuberosum OX=4113 GN=102603355 PE=4 SV=1	0.986024	0.9949	1.05565	1.11145	0.874531	0.945176	1.05163	1.28765	0.962794	0.850901	0.842922	1.03638
tr|M1AM97|M1AM97_SOLTU	Uncharacterized protein OS=Solanum tuberosum OX=4113 GN=102605586 PE=4 SV=1	0.412691	0.975509	0.837548	1.3665	1.09966	0.901607	0.962989	0.940261	1.09402	1.25782	0.984567	1.16683
tr|M1AUW5|M1AUW5_SOLTU	Uncharacterized protein OS=Solanum tuberosum OX=4113 GN=102600953 PE=3 SV=1	0.812978	1.06928	1.08504	0.977457	1.02122	1.06521	1.18605	0.89768	1.02669	1.02352	1.01181	0.823062
tr|M1A9W3|M1A9W3_SOLTU	Protein transport protein Sec61 subunit beta OS=Solanum tuberosum OX=4113 GN=102592209 PE=3 SV=1	0.930512	1.00912	0.949258	0.421466	1.00912	0.662816	1.4214	1.00912	1.34707	1.22662	0.972644	1.04085
tr|M1BU65|M1BU65_SOLTU	Uncharacterized protein OS=Solanum tuberosum OX=4113 PE=4 SV=1	0.967885	1.08225	0.992746	1.02288	0.925355	0.974549	1.03236	1.09224	1.04911	0.976873	0.900151	0.983598
tr|M1CYF9|M1CYF9_SOLTU	Malic enzyme OS=Solanum tuberosum OX=4113 GN=102589524 PE=3 SV=1	0.780887	0.909829	0.946544	1.2958	0.988546	1.2946	0.603353	0.997599	0.895613	1.31996	1.10403	0.863241
tr|M0ZKA3|M0ZKA3_SOLTU	Acyl-[acyl-carrier-protein] desaturase OS=Solanum tuberosum OX=4113 PE=3 SV=1	0.906386	0.99526	0.71619	1.19479	1.01381	0.703143	0.923167	0.977113	1.17775	0.975657	1.01381	1.40292
tr|M1C0Q0|M1C0Q0_SOLTU	Obg-like ATPase 1 OS=Solanum tuberosum OX=4113 GN=102582505 PE=3 SV=1	1.43888	1.29856	0.96149	0.977269	0.819344	1.23289	1.11177	0.967035	0.852985	0.472088	0.91506	0.95263
tr|M1AAI2|M1AAI2_SOLTU	Uncharacterized protein OS=Solanum tuberosum OX=4113 GN=102591890 PE=3 SV=1	1.22484	1.23163	1.31735	0.93773	0.867924	0.854451	1.0282	1.02446	1.05606	0.809225	0.875983	0.772141
tr|M0ZHQ8|M0ZHQ8_SOLTU	Uncharacterized protein OS=Solanum tuberosum OX=4113 GN=102596014 PE=3 SV=1	0.977782	0.874491	0.78291	1.33743	0.932662	0.842901	0.670285	1.06111	0.78291	1.01451	1.13173	1.59128
tr|M1ASA9|M1ASA9_SOLTU	Carboxypeptidase OS=Solanum tuberosum OX=4113 GN=102601568 PE=3 SV=1	1.40482	1.13045	1.41722	0.330817	1.06964	0.653786	1.72035	0.700261	1.07504	0.544018	1.09966	0.853953
tr|M1CLJ3|M1CLJ3_SOLTU	Uncharacterized protein OS=Solanum tuberosum OX=4113 PE=3 SV=1	1.10194	1.00228	0.856746	0.933655	0.905679	0.632218	0.968608	0.993049	1.04926	0.995793	1.09899	1.46177
sp|P29757|CYB_SOLTU	Cytochrome b OS=Solanum tuberosum OX=4113 GN=MT-CYB PE=1 SV=4	0.393923	0.830755	0.309624	0.355891	0.998749	0.372137	1.12546	0.853927	0.646764	2.12472	1.31657	2.67148
tr|M1CKV9|M1CKV9_SOLTU	Uncharacterized protein OS=Solanum tuberosum OX=4113 GN=102591549 PE=3 SV=1	1.28565	0.924746	1.06837	0.171063	0.977217	0.880483	1.01183	1.11175	0.922035	1.53145	0.986291	1.12911
tr|M1ATB8|M1ATB8_SOLTU	Uncharacterized protein OS=Solanum tuberosum OX=4113 GN=102580146 PE=4 SV=1	1.08919	1.11545	1.01344	0.98427	0.877859	1.00413	1.06931	1.00799	1.03226	0.857229	0.998702	0.950164
sp|Q2MY38|PAT13_SOLTU	Patatin-13 OS=Solanum tuberosum OX=4113 PE=2 SV=1	0.845491	1.01536	0.896701	0.877195	0.960714	1.11859	0.961784	0.960714	0.322613	1.31553	1.06321	1.6621
sp|P58519|API5_SOLTU	Aspartic protease inhibitor 5 OS=Solanum tuberosum OX=4113 PE=3 SV=1	1.05273	0.868056	0.91264	0.986976	0.742234	0.991436	0.762658	1.2663	1.06725	1.19764	1.12341	1.02867
tr|M1CVH4|M1CVH4_SOLTU	Catalase OS=Solanum tuberosum OX=4113 PE=3 SV=1	1.24181	0.696414	0.838552	0.676132	1.31487	1.201	1.38695	1.10382	1.22333	0.695108	0.884897	0.737123
tr|M0ZXL7|M0ZXL7_SOLTU	Uncharacterized protein OS=Solanum tuberosum OX=4113 GN=102599168 PE=3 SV=1	1.08342	1.35718	1.1415	0.934989	0.795536	0.994221	1.06368	1.10828	0.93214	0.917915	0.739003	0.93214
tr|Q2XPV8|Q2XPV8_SOLTU	40S ribosomal protein S3a OS=Solanum tuberosum OX=4113 PE=2 SV=1	0.55169	1.07972	1.32666	1.31138	1.01233	1.27869	1.14218	0.98472	0.658843	0.994753	0.923233	0.735808
tr|M1CXM3|M1CXM3_SOLTU	Tubulin beta chain OS=Solanum tuberosum OX=4113 PE=3 SV=1	1.07971	1.04642	0.645077	1.09978	0.945585	1.60561	0.826675	1.00864	0.43818	0.993838	0.99935	1.31113
sp|P25083|ADT1_SOLTU	ADP,ATP carrier protein, mitochondrial OS=Solanum tuberosum OX=4113 GN=ANT PE=2 SV=1	0.85904	0.296905	0.366021	0.907861	0.896754	0.919423	0.968317	1.12891	1.25747	1.26478	1.67743	1.45709
tr|M1AMY0|M1AMY0_SOLTU	Uncharacterized protein OS=Solanum tuberosum OX=4113 PE=4 SV=1	0.882511	0.902053	1.11896	1.43788	1.73469	1.7251	0.526901	0.355824	0.23377	1.1527	1.00743	0.922169
tr|M0ZZE2|M0ZZE2_SOLTU	Uncharacterized protein OS=Solanum tuberosum OX=4113 GN=102601486 PE=3 SV=1	0.695624	0.938374	1.11675	1.08244	1.0873	0.772607	1.40085	0.973503	1.4189	0.821085	1.00083	0.691742
sp|Q41489|IP2Y_SOLTU	Proteinase inhibitor type-2 OS=Solanum tuberosum OX=4113 PE=3 SV=1	0.645328	1.04842	0.977898	0.593916	0.938726	0.859511	0.775743	0.90482	0.98695	1.98501	1.10803	1.17564
sp|Q41435|IP2T_SOLTU	Proteinase inhibitor type-2 T OS=Solanum tuberosum OX=4113 GN=PIN2T PE=2 SV=1	0.76682	0.508304	0.632623	0.896813	1.17525	0.826279	0.674064	0.663968	0.57704	1.6623	1.65248	1.96406
tr|M1AN74|M1AN74_SOLTU	Uncharacterized protein OS=Solanum tuberosum OX=4113 GN=102597699 PE=4 SV=1	0.530067	0.647099	1.03939	0.316504	0.75686	1.02041	1.44629	0.473011	0.956676	1.70714	2.12303	0.983526
tr|M1A2V6|M1A2V6_SOLTU	Uncharacterized protein OS=Solanum tuberosum OX=4113 PE=4 SV=1	1.05339	0.982972	1.10609	0.934584	1.06794	0.772296	1.00601	0.810069	0.963401	1.00601	1.13902	1.15821
tr|M1B1N0|M1B1N0_SOLTU	Uncharacterized protein OS=Solanum tuberosum OX=4113 GN=102601968 PE=4 SV=1	0.575128	0.901264	1.04803	1.76905	2.14217	1.00084	0.801248	0.646927	1.03836	0.854573	0.309638	0.912763
tr|M1BCM1|M1BCM1_SOLTU	40S ribosomal protein S27 OS=Solanum tuberosum OX=4113 GN=102599917 PE=3 SV=1	1.01224	1.02511	1.04584	1.08963	1.01567	0.919332	0.940303	0.943554	1.02679	0.957831	1.01567	1.00804
tr|M1AI59|M1AI59_SOLTU	Uncharacterized protein OS=Solanum tuberosum OX=4113 GN=102604407 PE=4 SV=1	1.04605	0.891704	0.721157	1.10549	0.820869	1.14308	0.894464	0.925215	0.859158	0.953994	1.36221	1.27661
tr|M1AFU6|M1AFU6_SOLTU	Uncharacterized protein OS=Solanum tuberosum OX=4113 GN=102585477 PE=4 SV=1	0.76082	1.06422	1.10905	0.873585	1.15615	1.15063	0.993758	0.665274	0.965947	1.37184	1.11436	0.774368
tr|M1D227|M1D227_SOLTU	Carbonic anhydrase OS=Solanum tuberosum OX=4113 PE=3 SV=1	0.393551	0.15739	0.159077	0.543217	0.733414	0.727057	1.05429	0.811534	0.958345	2.00894	2.29766	2.15552
tr|M1C861|M1C861_SOLTU	Uncharacterized protein OS=Solanum tuberosum OX=4113 GN=102592417 PE=4 SV=1	0.966598	1.00384	0.950656	1.04052	1.05118	1.02334	0.923167	1.00384	0.883111	1.06972	0.941154	1.14289
tr|M1C4Z5|M1C4Z5_SOLTU	Uncharacterized protein OS=Solanum tuberosum OX=4113 GN=102579084 PE=4 SV=1	1.20859	0.900763	0.874729	0.695471	0.86817	1.08109	1.40047	1.24339	1.18543	0.695471	0.987679	0.858756
tr|M0ZVF7|M0ZVF7_SOLTU	Uncharacterized protein OS=Solanum tuberosum OX=4113 PE=4 SV=1	0.7684	1.15259	1.03443	1.17381	1.12115	1.27846	0.967397	0.74073	1.03443	1.09039	0.985537	0.652678
tr|M1CRF1|M1CRF1_SOLTU	Uncharacterized protein OS=Solanum tuberosum OX=4113 PE=4 SV=1	1.10549	1.0458	1.08261	0.902744	0.894303	0.960438	0.886273	0.90252	0.960438	1.10549	1.15737	0.996512
tr|M1C2P2|M1C2P2_SOLTU	Uncharacterized protein OS=Solanum tuberosum OX=4113 GN=102601451 PE=3 SV=1	1.1602	1.03162	1.29004	1.03881	1.20651	1.11322	1.04845	0.681628	0.696001	0.752545	1.08023	0.900739
tr|M1BCD5|M1BCD5_SOLTU	Uncharacterized protein OS=Solanum tuberosum OX=4113 GN=102601948 PE=4 SV=1	0.98647	1.0358	1.59546	1.87966	0.962163	0.481817	0.867132	1.07465	1.59546	0.266736	0.927386	0.327255
tr|M1CHQ6|M1CHQ6_SOLTU	Uncharacterized protein OS=Solanum tuberosum OX=4113 GN=102595618 PE=4 SV=1	0.881528	0.890179	1.52991	1.13045	0.967163	0.571038	0.857563	0.95828	0.759713	1.13045	1.18438	1.13934
tr|M1C3S5|M1C3S5_SOLTU	Uncharacterized protein OS=Solanum tuberosum OX=4113 PE=3 SV=1	1.30068	1.10755	1.85195	0.63993	0.766242	0.672368	1.0818	1.17044	0.911241	0.977589	0.955772	0.564446
tr|M0ZRQ4|M0ZRQ4_SOLTU	Glycylpeptide N-tetradecanoyltransferase OS=Solanum tuberosum OX=4113 GN=102582029 PE=3 SV=1	1.01808	1.0628	1.23104	1.85259	1.0243	1.86327	0.510215	0.987273	0.54737	0.619118	0.925626	0.35832
tr|M1CH96|M1CH96_SOLTU	ATP-dependent Clp protease proteolytic subunit OS=Solanum tuberosum OX=4113 GN=102591717 PE=3 SV=1	0.617329	0.951622	1.07028	1.44057	1.08262	0.976103	1.11313	0.987428	1.0128	0.828964	0.97833	0.940822
tr|M1ACH3|M1ACH3_SOLTU	Uncharacterized protein OS=Solanum tuberosum OX=4113 PE=4 SV=1	1.26527	1.03478	0.941863	0.670161	0.961296	1.00459	1.16466	0.997333	1.11168	0.899908	1.00659	0.941863
tr|M1B164|M1B164_SOLTU	Uncharacterized protein OS=Solanum tuberosum OX=4113 GN=102602739 PE=4 SV=1	0.925958	0.961012	1.07229	1.0534	1.00632	0.867614	0.742402	0.978925	1.08217	1.27824	1.05374	0.977923
tr|M1CGU5|M1CGU5_SOLTU	Uncharacterized protein OS=Solanum tuberosum OX=4113 GN=102597437 PE=4 SV=1	1.11861	1.03197	0.974743	1.02023	1.06087	1.07873	0.947705	1.15262	1.0493	0.913451	0.754532	0.897223
tr|Q3HVP1|Q3HVP1_SOLTU	V-type proton ATPase proteolipid subunit OS=Solanum tuberosum OX=4113 GN=102592440 PE=2 SV=1	1.03763	1.17976	0.956842	0.809173	0.648358	1.02998	1.0766	1.09595	1.01125	1.0766	1.07593	1.00193
tr|M1A8I6|M1A8I6_SOLTU	Uncharacterized protein OS=Solanum tuberosum OX=4113 PE=4 SV=1	0.977059	1.1058	1.04379	1.00453	1.00847	1.02475	1.02314	0.999246	0.934633	0.995272	0.886486	0.996835
tr|Q9ZRB5|Q9ZRB5_SOLTU	Ci21B protein OS=Solanum tuberosum OX=4113 GN=ci21B PE=4 SV=1	1.01253	1.05052	1.01566	1.041	1.05052	1.03453	0.915064	0.931973	1.00632	1.03141	0.966978	0.943485
tr|M0ZMW6|M0ZMW6_SOLTU	Dirigent protein OS=Solanum tuberosum OX=4113 GN=102587761 PE=3 SV=1	0.881917	0.963366	0.994588	1.04099	0.990371	1.05115	0.881917	0.999581	1.01313	1.19517	1.04668	0.941132
tr|M0ZHU5|M0ZHU5_SOLTU	Uncharacterized protein OS=Solanum tuberosum OX=4113 GN=102596553 PE=4 SV=1	1.12133	0.874067	0.98914	0.898937	1.37262	0.910456	1.08079	1.29881	1.03567	0.898937	0.454509	1.06474
tr|M1AAS0|M1AAS0_SOLTU	Uncharacterized protein OS=Solanum tuberosum OX=4113 GN=102601580 PE=4 SV=1	1.07059	1.01524	0.958295	0.834832	0.943122	0.949598	1.252	1.06309	1.03158	0.842584	0.978545	1.06053
tr|M0ZMX8|M0ZMX8_SOLTU	Uncharacterized protein OS=Solanum tuberosum OX=4113 GN=102584880 PE=4 SV=1	0.864567	0.978844	0.99039	1.18241	1.0345	1.04665	0.913626	0.952154	0.999542	1.03939	1.0345	0.963414
tr|M0ZQX8|M0ZQX8_SOLTU	40S ribosomal protein S30 OS=Solanum tuberosum OX=4113 GN=102582763 PE=3 SV=1	1.24896	1.04895	1.00693	1.75614	1.01101	0.988477	0.0817296	0.97451	1.00693	0.913179	0.965531	0.997656
tr|M1BL96|M1BL96_SOLTU	Uncharacterized protein OS=Solanum tuberosum OX=4113 GN=107061245 PE=3 SV=1	0.9852	0.983692	0.865892	0.976126	0.905434	1.09001	0.95841	1.10885	0.923491	1.08026	1.00203	1.12061
tr|M1AHD1|M1AHD1_SOLTU	Uncharacterized protein OS=Solanum tuberosum OX=4113 GN=102599218 PE=4 SV=1	1.18529	1.03207	1.01364	0.577829	0.874445	0.924505	1.05159	1.02265	0.950402	1.18529	1.07084	1.11145
tr|M0ZIP5|M0ZIP5_SOLTU	Uncharacterized protein OS=Solanum tuberosum OX=4113 GN=102594992 PE=4 SV=1	1.02051	1.47086	1.11943	1.28474	0.902768	0.939651	1.02051	0.954065	0.965974	0.674229	0.672303	0.974944
tr|M1BYI8|M1BYI8_SOLTU	Uncharacterized protein OS=Solanum tuberosum OX=4113 GN=102598609 PE=4 SV=1	0.867365	1.03449	0.843412	1.09195	0.943521	0.916259	0.96867	1.01567	0.891302	1.07201	1.00631	1.34903
tr|M0ZZV1|M0ZZV1_SOLTU	Uncharacterized protein OS=Solanum tuberosum OX=4113 GN=102584411 PE=4 SV=1	0.913114	1.01616	1.19865	1.12849	0.997677	1.49512	0.938609	0.997677	0.677172	1.01978	0.988484	0.62905
tr|Q2XTB8|Q2XTB8_SOLTU	Putative translation initiation factor eIF-1A-like OS=Solanum tuberosum OX=4113 GN=102595704 PE=2 SV=1	0.753923	1.05352	1.00152	0.984766	0.735585	0.992324	1.12021	1.1766	1.05847	1.1411	1.03429	0.947688
tr|M1CQK8|M1CQK8_SOLTU	Uncharacterized protein OS=Solanum tuberosum OX=4113 GN=102581905 PE=4 SV=1	0.86877	1.18463	1.50259	1.14531	1.10041	0.626351	0.997554	0.9323	1.02998	0.988362	0.782656	0.841078
tr|M1BY26|M1BY26_SOLTU	Uncharacterized protein OS=Solanum tuberosum OX=4113 GN=102600837 PE=4 SV=1	1.00676	0.980766	1.00162	1.02546	0.87815	1.05858	0.988444	1.0755	0.974392	0.979336	1.06559	0.965414
tr|M1ASF0|M1ASF0_SOLTU	4-hydroxy-4-methyl-2-oxoglutarate aldolase OS=Solanum tuberosum OX=4113 GN=102584527 PE=3 SV=1	1.17993	1.00902	1.12158	0.990506	0.972531	1.12158	1.1691	0.990621	1.08103	0.660469	1.02783	0.675813
tr|M1C5A4|M1C5A4_SOLTU	Uncharacterized protein OS=Solanum tuberosum OX=4113 GN=102583185 PE=3 SV=1	0.858218	0.554766	1.39055	1.15239	1.24773	0.853495	0.804668	1.38071	0.910321	1.18473	0.816793	0.84563
tr|M1BPY2|M1BPY2_SOLTU	Uncharacterized protein OS=Solanum tuberosum OX=4113 PE=4 SV=1	0.709424	0.584626	0.58324	0.29043	0.629211	0.707755	1.06394	0.777828	1.04213	1.9362	2.00833	1.66688
tr|M0ZSJ5|M0ZSJ5_SOLTU	Uncharacterized protein OS=Solanum tuberosum OX=4113 GN=102580709 PE=4 SV=1	1.21142	0.999854	0.976189	0.936015	1.01843	0.940977	1.22263	1.00909	1.02222	0.629931	0.972621	1.06061
tr|M1ABG7|M1ABG7_SOLTU	Uncharacterized protein OS=Solanum tuberosum OX=4113 GN=102598440 PE=4 SV=1	0.921527	0.977039	1.2439	1.03869	0.986061	1.33904	1.00109	1.02316	0.926387	1.03869	1.01374	0.490671
tr|M1C754|M1C754_SOLTU	Uncharacterized protein OS=Solanum tuberosum OX=4113 PE=4 SV=1	0.747071	0.802481	0.971952	0.958038	1.22588	0.710647	1.19496	0.863853	0.886377	1.09993	1.10779	1.43102
tr|M1AJR9|M1AJR9_SOLTU	Uncharacterized protein OS=Solanum tuberosum OX=4113 GN=102584839 PE=4 SV=1	1.65516	1.13087	0.983561	0.71589	0.546238	1.00181	0.584617	0.97582	1.04903	1.04433	1.34707	0.9656
tr|M1BYV2|M1BYV2_SOLTU	Uncharacterized protein OS=Solanum tuberosum OX=4113 GN=102600647 PE=3 SV=1	0.748103	1.1039	1.10876	1.52034	0.852929	0.856691	0.512752	1.32715	0.841056	1.21881	0.716025	1.1935
tr|M1AWX4|M1AWX4_SOLTU	Uncharacterized protein OS=Solanum tuberosum OX=4113 GN=102589848 PE=4 SV=1	0.934026	1.10234	1.19392	0.960231	1.07227	1.18299	0.951342	0.91692	1.00227	1.1544	0.908471	0.620829
tr|M1AIV9|M1AIV9_SOLTU	Pectinesterase OS=Solanum tuberosum OX=4113 PE=3 SV=1	1.087	1.24759	1.33092	0.955579	0.946438	1.14861	0.839917	0.787204	0.955325	1.11751	1.01877	0.565147
tr|M0ZMY5|M0ZMY5_SOLTU	Uncharacterized protein OS=Solanum tuberosum OX=4113 PE=4 SV=1	0.632138	1.08908	0.894998	1.46152	1.03053	1.22418	0.913662	0.914203	0.862619	0.992679	0.966184	1.0182
tr|M1BLX9|M1BLX9_SOLTU	RuvB-like helicase OS=Solanum tuberosum OX=4113 GN=102601112 PE=3 SV=1	1.02215	0.827086	1.02386	1.05075	1.2634	1.1124	0.92361	0.915183	0.820796	1.00349	0.994332	1.04294
tr|M0ZS04|M0ZS04_SOLTU	Uncharacterized protein OS=Solanum tuberosum OX=4113 GN=102599994 PE=4 SV=1	0.911331	0.952357	1.00108	0.870313	1.01578	0.982759	1.24637	1.03463	0.938578	0.971983	0.997233	1.07759
tr|M1CTX3|M1CTX3_SOLTU	Uncharacterized protein OS=Solanum tuberosum OX=4113 GN=102582016 PE=4 SV=1	0.981497	0.943393	0.88879	1.14784	1.04399	1.01108	0.823847	1.01558	1.54449	1.04682	0.997034	0.555633
