# Supplementary material for: Physiological and protein profiling analysis provides insight into the underlying molecular mechanism of potato tuber development regulated by jasmonic acid in vitro
Source: BMC Plant Biol. 2022 Oct 10;22:481. doi: 10.1186/s12870-022-03852-x (PMC9549635; doi:10.1186/s12870-022-03852-x)
Supplement: Supplementary file 3 — Additional file 3: Table S3. The differential expression changes (Fold change ≥ 1.2 or ≤ 0.83, p < 0.05) of DEPs in each group (0.5 μM JA / control, 5 μM JA / control, 50 μM JA / control, 5 μM JA / 0.5 μM JA, 50 μM JA / 0.5 μM JA, 50 μM JA / 5 μM JA). [file 12870_2022_3852_MOESM3_ESM.xlsx]

## Sheet: Table S3-1
Additional file 3: Table S3-1 The differential expression changes (Fold change ≥ 1.2 or ≤ 0.83, p < 0.05) of DEPs between 0.5 μM JA treatments and control.
Uniprot Accession	Protein Name	0μM-1	0μM-2	0μM-3	0.5μM-1	0.5μM-2	0.5μM-3	FC	p-value
sp|O22507|LOX17_SOLTU	Probable linoleate 9S-lipoxygenase 7 OS=Solanum tuberosum OX=4113 GN=LOX1.7 PE=2 SV=1	0.545099	0.482095	0.438725	1.22605	1.09433	1.20845	2.40725	0.000182714
sp|O22508|LOX18_SOLTU	Probable linoleate 9S-lipoxygenase 8 OS=Solanum tuberosum OX=4113 GN=LOX1.8 PE=2 SV=1	0.531201	0.517663	0.429211	0.966585	0.916248	0.905117	1.8862	0.000299896
sp|P01052|ICIA_SOLTU	Chymotrypsin inhibitor I, A, B and C subunits OS=Solanum tuberosum OX=4113 PE=1 SV=1	0.721679	0.653593	0.625065	1.0722	0.807969	0.903446	1.39157	0.0338954
sp|P01079|IP21_SOLTU	Proteinase inhibitor PTI OS=Solanum tuberosum OX=4113 PE=1 SV=1	1.54233	1.42059	1.58257	1.07691	1.23728	1.1895	0.770807	0.00696832
sp|P14675|ADH3_SOLTU	Alcohol dehydrogenase 3 OS=Solanum tuberosum OX=4113 GN=ADH3 PE=2 SV=1	1.12678	1.3687	1.24145	0.981389	0.591939	0.924504	0.668419	0.0420605
sp|P19595|UGPA_SOLTU	UTP--glucose-1-phosphate uridylyltransferase OS=Solanum tuberosum OX=4113 PE=1 SV=3	1.1072	1.2457	1.22567	0.887596	0.853869	0.887918	0.73476	0.0020973
sp|P21343|PFPB_SOLTU	Pyrophosphate--fructose 6-phosphate 1-phosphotransferase subunit beta OS=Solanum tuberosum OX=4113 GN=PFP-BETA PE=1 SV=3	1.26484	1.07195	1.58896	0.87508	0.783729	0.626813	0.582213	0.0308861
sp|P22200|KPYC_SOLTU	Pyruvate kinase, cytosolic isozyme OS=Solanum tuberosum OX=4113 PE=2 SV=1	1.10598	1.117	1.1565	0.779385	0.660762	0.659388	0.62126	0.000560071
sp|P25079|RBL_SOLTU	Ribulose bisphosphate carboxylase large chain OS=Solanum tuberosum OX=4113 GN=rbcL PE=1 SV=2	0.894094	0.785767	0.634825	1.24561	1.00759	1.09315	1.4457	0.0284003
sp|P29677|MPPA_SOLTU	Mitochondrial-processing peptidase subunit alpha OS=Solanum tuberosum OX=4113 GN=MPP PE=1 SV=1	1.21041	1.17537	1.21772	0.860867	1.02368	0.707193	0.719228	0.0216997
sp|P32811|PHSH_SOLTU	Alpha-glucan phosphorylase, H isozyme OS=Solanum tuberosum OX=4113 PE=1 SV=1	1.25169	1.13317	1.31674	0.890232	0.996112	0.910927	0.755692	0.00862208
sp|P42055|VDAC1_SOLTU	Mitochondrial outer membrane protein porin of 34 kDa OS=Solanum tuberosum OX=4113 PE=1 SV=2	1.17198	1.17669	1.15146	0.856915	0.978748	0.774925	0.745854	0.00767676
sp|Q00081|GLGL1_SOLTU	Glucose-1-phosphate adenylyltransferase large subunit 1 (Fragment) OS=Solanum tuberosum OX=4113 GN=AGPS1 PE=1 SV=1	1.30452	1.26005	1.29724	0.778822	0.759219	0.620871	0.559041	0.000387456
sp|Q00652|CPI9_SOLTU	Cysteine protease inhibitor 9 OS=Solanum tuberosum OX=4113 PE=2 SV=1	1.09453	1.28831	1.24204	0.979936	0.682342	0.908036	0.709076	0.0303592
sp|Q00775|SSG1_SOLTU	Granule-bound starch synthase 1, chloroplastic/amyloplastic OS=Solanum tuberosum OX=4113 GN=WAXY PE=1 SV=1	1.15052	0.950198	1.18323	0.856882	0.688285	0.767517	0.704238	0.0209274
sp|Q00783|ICI1_SOLTU	Proteinase inhibitor 1 OS=Solanum tuberosum OX=4113 PE=3 SV=1	0.940735	0.847958	0.827826	1.06039	1.50098	1.20766	1.44048	0.0456902
sp|Q41484|SPI5_SOLTU	Serine protease inhibitor 5 OS=Solanum tuberosum OX=4113 PE=1 SV=1	1.55476	1.42718	1.63017	1.056	1.24299	1.08702	0.734156	0.00784131
sp|Q43190|LOX14_SOLTU	Probable linoleate 9S-lipoxygenase 4 OS=Solanum tuberosum OX=4113 GN=LOX1.4 PE=2 SV=1	0.840095	0.988773	1.16222	0.773187	0.709745	0.626993	0.705403	0.0453544
sp|Q9M4G4|PGMC_SOLTU	Phosphoglucomutase, cytoplasmic OS=Solanum tuberosum OX=4113 GN=PGM1 PE=2 SV=1	1.23464	1.0804	1.1729	0.779028	0.874148	0.898031	0.731435	0.00565003
sp|Q9M4G5|PGMP_SOLTU	Phosphoglucomutase, chloroplastic OS=Solanum tuberosum OX=4113 GN=PGMP PE=2 SV=1	1.02957	1.09992	1.23028	0.93897	0.834407	0.866958	0.785867	0.0225427
tr|J9ULI1|J9ULI1_SOLTU	Sucrose non-fermenting 1-related protein kinase 2 family member OS=Solanum tuberosum OX=4113 GN=SnRK2.4 PE=2 SV=1	1.2239	1.29976	1.17966	0.870478	0.754841	0.619085	0.606052	0.00381587
tr|M0ZGB1|M0ZGB1_SOLTU	Uncharacterized protein OS=Solanum tuberosum OX=4113 GN=102586655 PE=4 SV=1	1.05547	1.28965	1.06206	0.869929	0.708695	0.94228	0.739879	0.046071
tr|M0ZGZ7|M0ZGZ7_SOLTU	Uncharacterized protein OS=Solanum tuberosum OX=4113 GN=102596696 PE=3 SV=1	1.28813	1.21162	1.269	0.610849	0.71014	0.927774	0.596687	0.0062657
tr|M0ZJ84|M0ZJ84_SOLTU	Uncharacterized protein OS=Solanum tuberosum OX=4113 PE=4 SV=1	1.23554	1.23216	1.18324	0.704497	0.523201	0.948623	0.596101	0.0168037
tr|M0ZJD3|M0ZJD3_SOLTU	Uncharacterized protein OS=Solanum tuberosum OX=4113 GN=102593561 PE=3 SV=1	1.38535	1.01099	1.43771	0.78265	0.752916	0.599378	0.556837	0.0178013
tr|M0ZK51|M0ZK51_SOLTU	Uncharacterized protein OS=Solanum tuberosum OX=4113 PE=4 SV=1	1.00705	1.20218	1.19299	0.763948	0.685437	0.474956	0.565615	0.0100543
tr|M0ZLV0|M0ZLV0_SOLTU	Uncharacterized protein OS=Solanum tuberosum OX=4113 GN=102606236 PE=4 SV=1	1.21864	1.10846	1.19734	0.79777	1.02029	0.951079	0.785696	0.0271074
tr|M0ZMA8|M0ZMA8_SOLTU	Uncharacterized protein OS=Solanum tuberosum OX=4113 GN=102583253 PE=3 SV=1	1.15982	1.22362	1.35359	0.840176	0.97196	0.953861	0.740159	0.0100321
tr|M0ZMR9|M0ZMR9_SOLTU	Uncharacterized protein OS=Solanum tuberosum OX=4113 PE=4 SV=1	0.84868	0.915001	0.985861	1.32047	1.18421	1.0515	1.29337	0.0367633
tr|M0ZN23|M0ZN23_SOLTU	Eukaryotic translation initiation factor 3 subunit B OS=Solanum tuberosum OX=4113 GN=102606334 PE=3 SV=1	1.0818	1.53457	1.19557	0.783692	0.916196	0.819598	0.660947	0.0383293
tr|M0ZNB0|M0ZNB0_SOLTU	Uncharacterized protein OS=Solanum tuberosum OX=4113 GN=102578720 PE=3 SV=1	1.19028	1.03727	1.3215	0.854399	0.9815	0.922637	0.777258	0.0428605
tr|M0ZNV9|M0ZNV9_SOLTU	Annexin OS=Solanum tuberosum OX=4113 GN=102586975 PE=3 SV=1	1.0071	1.0411	1.01187	0.901729	0.797064	0.849362	0.832712	0.00597452
tr|M0ZP30|M0ZP30_SOLTU	Pyruvate dehydrogenase E1 component subunit alpha OS=Solanum tuberosum OX=4113 GN=102594416 PE=4 SV=1	1.17433	1.02508	1.0886	0.701072	0.72239	0.91379	0.710839	0.0168474
tr|M0ZSA3|M0ZSA3_SOLTU	Uncharacterized protein OS=Solanum tuberosum OX=4113 GN=102586212 PE=4 SV=1	0.986096	1.12873	1.02735	0.820235	0.699173	0.886644	0.765726	0.0240371
tr|M0ZSD6|M0ZSD6_SOLTU	Uncharacterized protein OS=Solanum tuberosum OX=4113 GN=102595943 PE=3 SV=1	1.28672	1.6715	1.65402	0.932186	0.736382	0.623044	0.496854	0.00746578
tr|M0ZT89|M0ZT89_SOLTU	Uncharacterized protein OS=Solanum tuberosum OX=4113 GN=102578860 PE=3 SV=1	1.04803	1.11209	1.14231	0.824772	0.859316	0.79766	0.751491	0.00115968
tr|M0ZTN0|M0ZTN0_SOLTU	Uncharacterized protein OS=Solanum tuberosum OX=4113 GN=102585092 PE=4 SV=1	1.16401	1.35223	1.02831	0.588747	0.70317	0.70496	0.563365	0.00706248
tr|M0ZWB1|M0ZWB1_SOLTU	Uncharacterized protein OS=Solanum tuberosum OX=4113 GN=102597275 PE=4 SV=1	1.19562	1.07444	1.00598	0.782655	0.482142	0.763123	0.619017	0.0204504
tr|M0ZWY7|M0ZWY7_SOLTU	Elongation factor Tu OS=Solanum tuberosum OX=4113 GN=102602312 PE=3 SV=1	1.22645	1.13861	1.19665	0.705711	0.921245	0.610874	0.628303	0.00983158
tr|M0ZXL7|M0ZXL7_SOLTU	Uncharacterized protein OS=Solanum tuberosum OX=4113 GN=102599168 PE=3 SV=1	1.08342	1.35718	1.1415	0.934989	0.795536	0.994221	0.760657	0.0487213
tr|M0ZZV7|M0ZZV7_SOLTU	Adenosylhomocysteinase OS=Solanum tuberosum OX=4113 GN=102582199 PE=3 SV=1	1.03546	1.04804	1.0514	0.807457	0.773389	0.882611	0.785813	0.00236448
tr|M1A0G4|M1A0G4_SOLTU	Uncharacterized protein OS=Solanum tuberosum OX=4113 GN=102584948 PE=4 SV=1	0.961055	1.03295	1.17964	0.844822	0.695133	0.642286	0.687614	0.0201563
tr|M1A0W3|M1A0W3_SOLTU	Uncharacterized protein OS=Solanum tuberosum OX=4113 GN=102583884 PE=4 SV=1	1.30648	1.19356	1.33834	0.96405	0.746219	0.876167	0.673835	0.00562449
tr|M1A251|M1A251_SOLTU	Peroxidase OS=Solanum tuberosum OX=4113 GN=102583921 PE=3 SV=1	1.01993	1.01447	1.03175	0.752578	0.714903	0.627388	0.683224	0.000982739
tr|M1A288|M1A288_SOLTU	Uncharacterized protein OS=Solanum tuberosum OX=4113 PE=4 SV=1	1.17611	1.32684	1.16612	0.859862	0.961174	0.997112	0.768082	0.0128448
tr|M1A2T5|M1A2T5_SOLTU	Peptidyl-prolyl cis-trans isomerase OS=Solanum tuberosum OX=4113 GN=102602349 PE=3 SV=1	1.24725	1.05387	1.21283	0.758513	0.988069	0.903257	0.75409	0.0325041
tr|M1A2Y4|M1A2Y4_SOLTU	Peroxidase OS=Solanum tuberosum OX=4113 GN=102590030 PE=3 SV=1	1.32714	1.27746	1.46693	0.876837	0.978055	0.806142	0.653571	0.00339239
tr|M1A3D8|M1A3D8_SOLTU	Uncharacterized protein OS=Solanum tuberosum OX=4113 GN=102583397 PE=3 SV=1	1.01832	0.979107	1.13507	0.854843	0.799482	0.736251	0.763153	0.0130378
tr|M1A468|M1A468_SOLTU	Uncharacterized protein OS=Solanum tuberosum OX=4113 GN=102579818 PE=3 SV=1	1.33336	1.04005	1.19706	0.566172	0.674552	0.977475	0.621263	0.0393002
tr|M1A483|M1A483_SOLTU	T-complex protein 1 subunit delta OS=Solanum tuberosum OX=4113 GN=102603797 PE=3 SV=1	1.10361	1.11233	1.04806	0.742663	0.573159	0.631543	0.596618	0.00121483
tr|M1A5C6|M1A5C6_SOLTU	Ribosomal protein OS=Solanum tuberosum OX=4113 GN=102599549 PE=3 SV=1	1.09899	1.18326	1.1643	0.774389	0.818574	0.776368	0.687451	0.000255007
tr|M1A6G8|M1A6G8_SOLTU	Uncharacterized protein OS=Solanum tuberosum OX=4113 GN=102591977 PE=3 SV=1	1.29846	0.990163	1.33587	0.344696	0.945576	0.245289	0.423663	0.0465728
tr|M1A967|M1A967_SOLTU	Uncharacterized protein OS=Solanum tuberosum OX=4113 GN=102597293 PE=3 SV=1	1.24421	1.11546	1.17676	0.91813	0.764595	0.791899	0.699753	0.00417055
tr|M1A9Z4|M1A9Z4_SOLTU	Uncharacterized protein OS=Solanum tuberosum OX=4113 GN=102588555 PE=4 SV=1	1.0771	1.1881	1.11246	0.780231	0.68365	0.859584	0.687891	0.00437035
tr|M1AAI2|M1AAI2_SOLTU	Uncharacterized protein OS=Solanum tuberosum OX=4113 GN=102591890 PE=3 SV=1	1.22484	1.23163	1.31735	0.93773	0.867924	0.854451	0.704883	0.000707205
tr|M1ABC2|M1ABC2_SOLTU	Uncharacterized protein OS=Solanum tuberosum OX=4113 GN=102594413 PE=4 SV=1	1.3324	1.0764	1.24467	0.817733	0.625113	0.665316	0.57703	0.0056745
tr|M1AEK1|M1AEK1_SOLTU	Inosine-5'-monophosphate dehydrogenase OS=Solanum tuberosum OX=4113 GN=102598516 PE=3 SV=1	1.03467	1.17014	1.26828	0.952343	0.809509	0.5905	0.677306	0.0405194
tr|M1AFT2|M1AFT2_SOLTU	Uncharacterized protein OS=Solanum tuberosum OX=4113 GN=102582960 PE=4 SV=1	0.937994	1.0722	1.06177	0.667203	0.77672	0.734557	0.70915	0.00514137
tr|M1AGX9|M1AGX9_SOLTU	Tubulin alpha chain OS=Solanum tuberosum OX=4113 PE=3 SV=1	1.13205	1.07649	1.01569	0.805128	0.801727	0.961078	0.796448	0.0247423
tr|M1AH70|M1AH70_SOLTU	Uncharacterized protein OS=Solanum tuberosum OX=4113 GN=102600094 PE=4 SV=1	1.19314	1.36934	0.996875	0.802985	0.79525	0.777446	0.667447	0.0216036
tr|M1AM70|M1AM70_SOLTU	Uncharacterized protein OS=Solanum tuberosum OX=4113 PE=4 SV=1	1.36024	1.23804	0.98993	0.790012	0.77393	0.936782	0.696927	0.0397481
tr|M1AMW1|M1AMW1_SOLTU	Uncharacterized protein OS=Solanum tuberosum OX=4113 GN=102584645 PE=3 SV=1	1.35184	1.05666	1.08	0.785095	0.794272	0.747132	0.666905	0.0155819
tr|M1AMY0|M1AMY0_SOLTU	Uncharacterized protein OS=Solanum tuberosum OX=4113 PE=4 SV=1	0.882511	0.902053	1.11896	1.43788	1.73469	1.7251	1.68681	0.00574007
tr|M1AN77|M1AN77_SOLTU	Uncharacterized protein OS=Solanum tuberosum OX=4113 GN=102598344 PE=4 SV=1	0.507084	0.454273	0.484549	1.14024	0.774917	1.49043	2.35533	0.034392
tr|M1APL4|M1APL4_SOLTU	Uncharacterized protein OS=Solanum tuberosum OX=4113 PE=3 SV=1	0.476463	0.654575	0.625906	1.05206	0.854896	0.9301	1.61477	0.0106702
tr|M1AQY2|M1AQY2_SOLTU	Uncharacterized protein OS=Solanum tuberosum OX=4113 GN=102601957 PE=3 SV=1	1.02935	1.1416	1.232	0.930159	0.797125	0.527987	0.662739	0.0442147
tr|M1AQZ1|M1AQZ1_SOLTU	Pyruvate kinase OS=Solanum tuberosum OX=4113 GN=102596468 PE=3 SV=1	1.27826	1.0482	1.13238	0.518351	0.929893	0.494292	0.561616	0.0320017
tr|M1AUM2|M1AUM2_SOLTU	Uncharacterized protein OS=Solanum tuberosum OX=4113 GN=102602308 PE=3 SV=1	1.18035	1.01731	0.880829	0.580831	0.697387	0.753164	0.659865	0.0254061
tr|M1AZL8|M1AZL8_SOLTU	Dihydrolipoamide acetyltransferase component of pyruvate dehydrogenase complex OS=Solanum tuberosum OX=4113 GN=102592754 PE=3 SV=1	1.86064	1.07601	1.68717	0.775648	0.78671	0.500199	0.446072	0.0288831
tr|M1B2L7|M1B2L7_SOLTU	Guanosine nucleotide diphosphate dissociation inhibitor OS=Solanum tuberosum OX=4113 GN=102591805 PE=3 SV=1	1.45776	1.31095	1.30889	0.554242	0.890387	0.615048	0.50512	0.00420232
tr|M1B340|M1B340_SOLTU	Uncharacterized protein OS=Solanum tuberosum OX=4113 GN=102603495 PE=4 SV=1	1.03845	1.2738	1.11292	0.955808	0.746631	0.735311	0.711717	0.0299984
tr|M1B3K6|M1B3K6_SOLTU	Uncharacterized protein OS=Solanum tuberosum OX=4113 PE=4 SV=1	1.2866	1.26085	1.26848	0.994068	0.752753	0.822722	0.673373	0.00449737
tr|M1B4H0|M1B4H0_SOLTU	Uncharacterized protein OS=Solanum tuberosum OX=4113 GN=102599872 PE=4 SV=1	1.0976	1.0647	1.1058	0.921409	0.78559	0.823503	0.774304	0.00438546
tr|M1B4H5|M1B4H5_SOLTU	Uncharacterized protein OS=Solanum tuberosum OX=4113 GN=102601553 PE=3 SV=1	1.04391	1.1643	1.10755	0.799262	0.769248	0.86371	0.733533	0.00271656
tr|M1B7H6|M1B7H6_SOLTU	Uncharacterized protein OS=Solanum tuberosum OX=4113 GN=102582495 PE=3 SV=1	0.992779	0.930576	1.03003	0.774124	0.643806	0.603769	0.684536	0.00625573
tr|M1B7U0|M1B7U0_SOLTU	Uncharacterized protein OS=Solanum tuberosum OX=4113 PE=3 SV=1	0.851057	0.940046	0.869585	1.18557	1.09935	1.00764	1.23748	0.0222373
tr|M1B9J5|M1B9J5_SOLTU	Uncharacterized protein OS=Solanum tuberosum OX=4113 GN=102587356 PE=4 SV=1	1.30607	1.16284	1.07418	0.608079	0.967216	0.629598	0.622308	0.0294688
tr|M1BAA6|M1BAA6_SOLTU	Serine hydroxymethyltransferase OS=Solanum tuberosum OX=4113 GN=102580488 PE=3 SV=1	1.20161	1.17498	1.11048	0.772237	0.721147	0.775366	0.650619	0.000229242
tr|M1BAZ0|M1BAZ0_SOLTU	Uncharacterized protein OS=Solanum tuberosum OX=4113 GN=102604222 PE=3 SV=1	1.42387	1.05856	1.23635	0.67525	0.956488	0.405623	0.547858	0.0425136
tr|M1BC20|M1BC20_SOLTU	Peroxidase OS=Solanum tuberosum OX=4113 GN=102590326 PE=3 SV=1	1.5675	1.21525	1.15563	0.647469	0.725538	0.917982	0.581708	0.022304
tr|M1BCZ9|M1BCZ9_SOLTU	Lactoylglutathione lyase OS=Solanum tuberosum OX=4113 GN=102599485 PE=3 SV=1	1.11235	1.17084	1.57641	0.883537	0.731968	0.588407	0.571021	0.0309013
tr|M1BDK7|M1BDK7_SOLTU	4-alpha-glucanotransferase OS=Solanum tuberosum OX=4113 PE=3 SV=1	1.24524	1.41594	1.29216	0.953377	0.91847	1.08472	0.747866	0.00982087
tr|M1BDU1|M1BDU1_SOLTU	Superoxide dismutase OS=Solanum tuberosum OX=4113 GN=102584005 PE=3 SV=1	1.06142	1.0682	1.24471	0.741107	0.983252	0.716251	0.723289	0.0404306
tr|M1BFS5|M1BFS5_SOLTU	Cyanate hydratase OS=Solanum tuberosum OX=4113 GN=CYN PE=3 SV=1	1.26234	1.02898	1.02652	0.674769	0.802345	0.49132	0.593288	0.019668
tr|M1BFT7|M1BFT7_SOLTU	Malate dehydrogenase OS=Solanum tuberosum OX=4113 PE=3 SV=1	1.11673	1.11809	1.25801	0.937449	0.692604	0.580311	0.632829	0.0207462
tr|M1BGT4|M1BGT4_SOLTU	Uncharacterized protein OS=Solanum tuberosum OX=4113 GN=102605795 PE=4 SV=1	0.942547	1.03111	1.09683	0.640156	0.789425	0.505979	0.630375	0.0153996
tr|M1BP63|M1BP63_SOLTU	Histone H2A OS=Solanum tuberosum OX=4113 GN=102604745 PE=3 SV=1	1.15369	0.975679	1.06282	0.450905	0.760864	0.762878	0.618587	0.0247204
tr|M1BPE5|M1BPE5_SOLTU	40S ribosomal protein S24 OS=Solanum tuberosum OX=4113 GN=102590529 PE=3 SV=1	1.16901	1.14322	1.0625	0.808764	0.748403	0.933951	0.738169	0.00967291
tr|M1BPZ5|M1BPZ5_SOLTU	Uncharacterized protein OS=Solanum tuberosum OX=4113 GN=102598930 PE=4 SV=1	1.40998	1.23443	1.38773	0.693782	0.854013	0.708444	0.559564	0.00141036
tr|M1BS59|M1BS59_SOLTU	Uncharacterized protein OS=Solanum tuberosum OX=4113 GN=102604637 PE=3 SV=1	1.05523	1.39308	1.54189	0.877674	0.575391	0.544561	0.500632	0.0206255
tr|M1BT30|M1BT30_SOLTU	Glucose-6-phosphate 1-dehydrogenase OS=Solanum tuberosum OX=4113 GN=102595038 PE=3 SV=1	1.1471	1.20257	1.00687	0.779051	0.824285	0.979384	0.769458	0.0373834
tr|M1BTN7|M1BTN7_SOLTU	Uncharacterized protein OS=Solanum tuberosum OX=4113 PE=3 SV=1	1.06599	1.36366	1.0972	0.846784	0.821687	0.895951	0.727115	0.029671
tr|M1BUH3|M1BUH3_SOLTU	Uncharacterized protein OS=Solanum tuberosum OX=4113 GN=102590020 PE=4 SV=1	1.04975	0.758219	1.12872	0.739752	0.519664	0.540204	0.612805	0.0461479
tr|M1BUZ2|M1BUZ2_SOLTU	Uncharacterized protein OS=Solanum tuberosum OX=4113 PE=3 SV=1	1.05741	1.14364	1.03833	0.560077	0.695445	0.855735	0.651748	0.0146732
tr|M1BX50|M1BX50_SOLTU	Uncharacterized protein OS=Solanum tuberosum OX=4113 PE=4 SV=1	1.07295	0.827698	1.07034	0.702371	0.754821	0.75426	0.744351	0.0382314
tr|M1C1|2|M1C1|2_SOLTU	F-box family protein OS=Solanum tuberosum OX=4113 GN=107061668 PE=4 SV=1	0.953082	1.05208	1.06808	1.34014	1.43285	0.910888	1.70843	0.0275187
tr|M1C183|M1C183_SOLTU	Peroxidase OS=Solanum tuberosum OX=4113 GN=102605292 PE=3 SV=1	1.42971	1.30696	1.46484	0.647508	0.591868	0.605027	0.438986	0.000101352
tr|M1C2Q1|M1C2Q1_SOLTU	Uncharacterized protein OS=Solanum tuberosum OX=4113 GN=102604021 PE=4 SV=1	1.37299	1.13169	1.03838	0.727179	0.768597	0.705235	0.621217	0.011588
tr|M1C3G7|M1C3G7_SOLTU	Uncharacterized protein OS=Solanum tuberosum OX=4113 GN=102598345 PE=3 SV=1	0.902883	0.955959	0.990846	0.624683	0.592234	0.591541	0.634616	0.00023715
tr|M1C3S5|M1C3S5_SOLTU	Uncharacterized protein OS=Solanum tuberosum OX=4113 PE=3 SV=1	1.30068	1.10755	1.85195	0.63993	0.766242	0.672368	0.4879	0.0324449
tr|M1C4C1|M1C4C1_SOLTU	Uncharacterized protein OS=Solanum tuberosum OX=4113 GN=102591845 PE=4 SV=1	1.27632	1.30774	1.47253	0.727659	0.738725	0.981866	0.603525	0.00646608
tr|M1C4H3|M1C4H3_SOLTU	Eukaryotic translation initiation factor 6 OS=Solanum tuberosum OX=4113 GN=EIF6 PE=3 SV=1	1.22224	0.75772	1.08733	0.574355	0.559102	0.603089	0.566149	0.0328634
tr|M1C5E6|M1C5E6_SOLTU	60S acidic ribosomal protein P0 OS=Solanum tuberosum OX=4113 PE=3 SV=1	1.14085	1.28032	1.26934	1.02149	0.729965	0.793558	0.689611	0.0183065
tr|M1C5P2|M1C5P2_SOLTU	Uncharacterized protein OS=Solanum tuberosum OX=4113 GN=102594760 PE=4 SV=1	1.12779	1.1798	1.11004	0.76603	0.751272	0.834386	0.688105	0.00042531
tr|M1C5T2|M1C5T2_SOLTU	Uncharacterized protein OS=Solanum tuberosum OX=4113 GN=102577912 PE=4 SV=1	1.32472	1.28775	1.37298	0.446749	0.775973	0.890571	0.530251	0.0099352
tr|M1C7V8|M1C7V8_SOLTU	Uncharacterized protein OS=Solanum tuberosum OX=4113 GN=102577525 PE=3 SV=1	1.18915	1.31088	1.22323	0.910419	0.819481	0.79343	0.677722	0.0013977
tr|M1C7Y9|M1C7Y9_SOLTU	Uncharacterized protein OS=Solanum tuberosum OX=4113 GN=102580875 PE=4 SV=1	0.650398	0.916486	0.683586	1.2976	1.0331	1.49555	1.7002	0.0292363
tr|M1CA90|M1CA90_SOLTU	Uncharacterized protein OS=Solanum tuberosum OX=4113 PE=3 SV=1	1.00139	1.09637	1.1727	0.864122	0.648613	0.834024	0.717562	0.0211797
tr|M1CAV1|M1CAV1_SOLTU	Uncharacterized protein OS=Solanum tuberosum OX=4113 GN=102585572 PE=4 SV=1	1.33401	1.1228	1.20827	0.63854	0.942544	0.572994	0.58773	0.0176181
tr|M1CB05|M1CB05_SOLTU	Histone H2A OS=Solanum tuberosum OX=4113 GN=102598032 PE=3 SV=1	1.36155	1.12437	1.2025	0.472081	0.709458	0.801779	0.537716	0.00918565
tr|M1CBF6|M1CBF6_SOLTU	Uncharacterized protein OS=Solanum tuberosum OX=4113 GN=102581781 PE=3 SV=1	1.06311	1.14427	1.02699	0.934507	0.828915	0.870067	0.81422	0.0124203
tr|M1CC94|M1CC94_SOLTU	Histone H2A OS=Solanum tuberosum OX=4113 GN=102582157 PE=3 SV=1	1.3218	1.03486	1.52584	0.536025	0.970228	0.310111	0.467834	0.0457117
tr|M1CCJ9|M1CCJ9_SOLTU	Peroxidase OS=Solanum tuberosum OX=4113 GN=102585990 PE=3 SV=1	1.13542	1.05115	1.16709	0.48659	0.467419	0.460422	0.421757	5.33342e-05
tr|M1CCW0|M1CCW0_SOLTU	Uncharacterized protein OS=Solanum tuberosum OX=4113 PE=3 SV=1	1.36627	1.3245	1.37601	0.793513	0.875096	0.683287	0.578319	0.000585789
tr|M1CFQ4|M1CFQ4_SOLTU	Uncharacterized protein OS=Solanum tuberosum OX=4113 GN=102601472 PE=3 SV=1	1.05641	1.04243	1.10241	0.444496	0.676195	0.715026	0.573438	0.00621288
tr|M1CGF6|M1CGF6_SOLTU	Uncharacterized protein OS=Solanum tuberosum OX=4113 GN=102584935 PE=3 SV=1	1.33392	1.09854	1.11874	0.948705	0.699534	0.712441	0.664755	0.0230017
tr|M1CGV3|M1CGV3_SOLTU	Uncharacterized protein OS=Solanum tuberosum OX=4113 GN=102599617 PE=3 SV=1	1.18278	1.47251	1.313	0.767177	0.779939	0.859584	0.606483	0.00419843
tr|M1CIM1|M1CIM1_SOLTU	Uncharacterized protein OS=Solanum tuberosum OX=4113 PE=4 SV=1	1.17551	1.18841	1.02667	0.589119	0.749838	0.778841	0.624612	0.00569555
tr|M1CKC6|M1CKC6_SOLTU	Uncharacterized protein OS=Solanum tuberosum OX=4113 GN=102578766 PE=4 SV=1	1.24346	1.24676	1.16866	0.978665	0.972217	1.00852	0.808827	0.00111269
tr|M1CKD5|M1CKD5_SOLTU	Uncharacterized protein OS=Solanum tuberosum OX=4113 GN=102580390 PE=3 SV=1	1.36983	1.15517	1.13259	0.637777	0.728862	0.843428	0.604241	0.00740824
tr|M1CLG7|M1CLG7_SOLTU	Uncharacterized protein OS=Solanum tuberosum OX=4113 GN=102599949 PE=4 SV=1	0.833707	0.780582	0.83854	1.04962	0.904609	1.10544	1.2474	0.0320348
tr|M1CM67|M1CM67_SOLTU	Uncharacterized protein OS=Solanum tuberosum OX=4113 PE=3 SV=1	1.08167	1.16758	1.13026	1.03301	0.877546	0.811319	0.805403	0.0355132
tr|M1CPM6|M1CPM6_SOLTU	Uncharacterized protein OS=Solanum tuberosum OX=4113 PE=3 SV=1	0.97706	0.983155	1.03703	0.768972	0.725429	0.678909	0.725102	0.00104162
tr|M1CQ02|M1CQ02_SOLTU	Uncharacterized protein OS=Solanum tuberosum OX=4113 PE=3 SV=1	1.11687	1.15902	1.1847	0.779809	0.787198	0.797281	0.683203	5.71895e-05
tr|M1CQL5|M1CQL5_SOLTU	Uncharacterized protein OS=Solanum tuberosum OX=4113 GN=102580004 PE=4 SV=1	1.05404	1.03467	1.07999	0.646986	0.952343	0.768088	0.747126	0.0408883
tr|M1CQP6|M1CQP6_SOLTU	Fructose-bisphosphate aldolase OS=Solanum tuberosum OX=4113 PE=3 SV=1	1.2125	1.26141	1.2341	0.717237	0.620712	0.564046	0.512943	0.000212442
tr|M1CRA9|M1CRA9_SOLTU	Uncharacterized protein OS=Solanum tuberosum OX=4113 PE=4 SV=1	1.12912	0.946143	0.929809	1.40841	1.20213	1.39444	1.33274	0.0224994
tr|M1CSX6|M1CSX6_SOLTU	Uncharacterized protein OS=Solanum tuberosum OX=4113 GN=102587986 PE=3 SV=1	1.01758	1.04513	1.07519	0.91954	0.830187	0.76469	0.801308	0.0122323
tr|M1CTV7|M1CTV7_SOLTU	Citrate synthase OS=Solanum tuberosum OX=4113 GN=102595372 PE=3 SV=1	1.10925	1.20733	1.1795	0.781655	0.688328	0.870357	0.669418	0.00304528
tr|M1CU69|M1CU69_SOLTU	Uncharacterized protein OS=Solanum tuberosum OX=4113 GN=102601008 PE=4 SV=1	0.776025	0.816805	0.872269	0.669716	0.559968	0.718855	0.790451	0.0344387
tr|M1CUL2|M1CUL2_SOLTU	Ferritin OS=Solanum tuberosum OX=4113 GN=102577652 PE=3 SV=1	0.869962	0.768835	0.845077	1.11564	1.37356	1.3769	1.55648	0.00737005
tr|M1CX21|M1CX21_SOLTU	Heat shock protein OS=Solanum tuberosum OX=4113 GN=102591977 PE=3 SV=1	0.698459	0.790163	0.835866	0.844696	0.915576	0.945289	1.56751	0.00281307
tr|M1CZK7|M1CZK7_SOLTU	Uncharacterized protein OS=Solanum tuberosum OX=4113 GN=102601164 PE=4 SV=1	1.21828	1.31955	1.05612	0.714075	0.817354	0.963181	0.694114	0.0254224
tr|M1CZM1|M1CZM1_SOLTU	Proliferating cell nuclear antigen OS=Solanum tuberosum OX=4113 GN=102581875 PE=3 SV=1	1.06876	1.26743	1.21536	0.76722	0.837429	0.880386	0.699705	0.0063955
tr|M1D0T5|M1D0T5_SOLTU	Uncharacterized protein OS=Solanum tuberosum OX=4113 GN=102579479 PE=3 SV=1	1.21334	1.18646	1.02078	0.724406	0.783909	0.983889	0.728591	0.0352338
tr|M1D227|M1D227_SOLTU	Carbonic anhydrase OS=Solanum tuberosum OX=4113 PE=3 SV=1	0.393551	0.15739	0.159077	0.543217	0.733414	0.727057	2.82202	0.0126147
tr|M1D2Q8|M1D2Q8_SOLTU	Non-specific lipid-transfer protein OS=Solanum tuberosum OX=4113 GN=102588833 PE=3 SV=1	1.24847	1.1325	1.00209	0.725058	0.812865	0.974786	0.742734	0.046731
tr|M1D2W7|M1D2W7_SOLTU	Nucleoside diphosphate kinase OS=Solanum tuberosum OX=4113 GN=102578209 PE=3 SV=1	1.42421	1.44072	1.36224	0.797254	0.860204	0.959949	0.619186	0.000537603
tr|M1D4C2|M1D4C2_SOLTU	Uncharacterized protein OS=Solanum tuberosum OX=4113 GN=102577559 PE=4 SV=1	1.32358	0.995242	1.32287	0.60499	0.977132	0.541374	0.583107	0.0440513
tr|M1D4F7|M1D4F7_SOLTU	Uncharacterized protein OS=Solanum tuberosum OX=4113 GN=102586126 PE=4 SV=1	0.43591	0.315263	0.405298	0.574701	0.481619	0.636473	1.46376	0.0363993
tr|M1D4F9|M1D4F9_SOLTU	Uncharacterized protein OS=Solanum tuberosum OX=4113 PE=4 SV=1	0.754956	0.82663	1.05575	0.562163	0.609975	0.48258	0.627421	0.0287976
tr|M1D4J7|M1D4J7_SOLTU	Uncharacterized protein OS=Solanum tuberosum OX=4113 GN=102604004 PE=4 SV=1	1.01797	1.27819	1.32238	0.981127	0.722071	0.804235	0.692942	0.0384694
tr|M1D4K6|M1D4K6_SOLTU	Ribosomal protein L19 OS=Solanum tuberosum OX=4113 GN=102578588 PE=3 SV=1	1.12798	1.27748	1.26072	0.879701	0.784068	0.965214	0.71709	0.00802967
tr|M1D530|M1D530_SOLTU	Isocitrate dehydrogenase [NADP] OS=Solanum tuberosum OX=4113 GN=102591365 PE=3 SV=1	0.956215	1.12691	1.15052	0.705521	0.679017	0.795927	0.674306	0.00767896
tr|M1D5V8|M1D5V8_SOLTU	Uncharacterized protein OS=Solanum tuberosum OX=4113 PE=4 SV=1	0.918649	1.05062	1.13918	0.677831	0.450309	0.637667	0.568067	0.00922542
tr|M1D6A3|M1D6A3_SOLTU	Uncharacterized protein OS=Solanum tuberosum OX=4113 GN=102604516 PE=3 SV=1	1.36625	1.11499	1.32282	0.369428	0.601565	0.615903	0.417159	0.00267151
tr|M1DJ69|M1DJ69_SOLTU	Uncharacterized protein OS=Solanum tuberosum OX=4113 GN=102578188 PE=3 SV=1	1.48605	1.67244	1.46419	0.972785	0.853759	0.768421	0.561356	0.00159609
tr|M1DSQ9|M1DSQ9_SOLTU	6-phosphogluconate dehydrogenase, decarboxylating OS=Solanum tuberosum OX=4113 GN=102603339 PE=3 SV=1	1.14909	1.01621	1.25218	0.773333	0.97936	0.819685	0.752713	0.0382154
tr|M1DYZ2|M1DYZ2_SOLTU	Uncharacterized protein OS=Solanum tuberosum OX=4113 GN=102589605 PE=4 SV=1	0.509517	0.273319	0.353797	0.893689	0.956078	0.833412	2.36064	0.00269706
tr|Q2PYX3|Q2PYX3_SOLTU	Fructose-bisphosphate aldolase OS=Solanum tuberosum OX=4113 GN=102577667 PE=2 SV=1	1.25998	1.36807	1.17439	0.661228	0.559888	0.907471	0.559796	0.00896343
tr|Q2V995|Q2V995_SOLTU	Cytoplasmic ribosomal protein S13-like OS=Solanum tuberosum OX=4113 GN=102582176 PE=2 SV=1	1.12202	1.11059	1.13096	0.933219	0.940939	0.850039	0.809913	0.00199456
tr|Q2V999|Q2V999_SOLTU	40S ribosomal protein S15-like OS=Solanum tuberosum OX=4113 GN=102590282 PE=2 SV=1	1.03789	0.934971	0.958076	1.22502	1.11385	1.23998	1.22106	0.0129223
tr|Q2VCJ2|Q2VCJ2_SOLTU	Ribosomal protein L3-like OS=Solanum tuberosum OX=4113 GN=102598069 PE=2 SV=1	1.10768	1.04853	1.24598	0.832547	0.880194	0.786133	0.734491	0.00953053
tr|Q2XPW4|Q2XPW4_SOLTU	60S ribosomal protein L7A-like protein OS=Solanum tuberosum OX=4113 GN=102577601 PE=2 SV=1	1.08001	1.13282	1.10353	1.00332	0.783726	0.860521	0.798337	0.0280112
tr|Q2XTD8|Q2XTD8_SOLTU	Histone H2B OS=Solanum tuberosum OX=4113 GN=102593129 PE=2 SV=1	1.05799	1.08666	1.23642	0.888188	0.912218	0.912385	0.802347	0.0163354
tr|Q38HT5|Q38HT5_SOLTU	Uncharacterized protein OS=Solanum tuberosum OX=4113 GN=102582696 PE=2 SV=1	1.14809	1.10706	1.09157	0.903543	0.982119	0.707978	0.774979	0.0393154
tr|Q3HRY2|Q3HRY2_SOLTU	Ribosomal protein L17-like protein OS=Solanum tuberosum OX=4113 GN=102587469 PE=2 SV=1	1.07209	1.15242	1.01611	0.843827	0.858241	0.979342	0.827435	0.0331682
tr|Q3HVN6|Q3HVN6_SOLTU	Uncharacterized protein OS=Solanum tuberosum OX=4113 GN=102600480 PE=2 SV=1	1.13333	1.16119	1.1821	0.933994	0.849016	0.535453	0.666872	0.0340523
tr|Q9M3H3|Q9M3H3_SOLTU	Annexin OS=Solanum tuberosum OX=4113 GN=an34 PE=2 SV=1	1.26437	1.39328	1.35745	0.858715	0.642742	0.781181	0.568512	0.0014497
tr|Q9XF12|Q9XF12_SOLTU	Peptidyl-prolyl cis-trans isomerase OS=Solanum tuberosum OX=4113 GN=102586427 PE=2 SV=1	0.955621	0.920509	0.901134	1.27135	1.09654	1.22117	1.2923	0.00760696

## Sheet: Table S3-2
Additional file 3: Table S3-2 The differential expression changes (Fold change ≥ 1.2 or ≤ 0.83, p < 0.05) of DEPs between 5 μM JA treatments and control.
Uniprot Accession	Protein Name	0μM-1	0μM-2	0μM-3	5μM-1	5μM-2	5μM-3	FC	p-value
sp|O22507|LOX17_SOLTU	Probable linoleate 9S-lipoxygenase 7 OS=Solanum tuberosum OX=4113 GN=LOX1.7 PE=2 SV=1	0.545099	0.482095	0.438725	1.17082	1.41627	1.45288	2.75593	0.00079215
sp|O22508|LOX18_SOLTU	Probable linoleate 9S-lipoxygenase 8 OS=Solanum tuberosum OX=4113 GN=LOX1.8 PE=2 SV=1	0.531201	0.517663	0.429211	1.22804	1.32439	1.30827	2.61198	5.39451e-05
sp|O24379|LOX2_SOLTU	Linoleate 9S-lipoxygenase 2 OS=Solanum tuberosum OX=4113 GN=LOX1.2 PE=1 SV=1	0.884054	0.851937	0.8017	0.720026	0.659096	0.57361	0.414363	0.00324922
sp|P01052|ICIA_SOLTU	Chymotrypsin inhibitor I, A, B and C subunits OS=Solanum tuberosum OX=4113 PE=1 SV=1	0.721679	0.653593	0.625065	0.442916	0.452279	0.401739	0.648358	0.00197851
sp|P01079|IP21_SOLTU	Proteinase inhibitor PTI OS=Solanum tuberosum OX=4113 PE=1 SV=1	1.54233	1.42059	1.58257	1.00042	0.947244	0.77152	0.598216	0.00197494
sp|P08454|ICID_SOLTU	Wound-induced proteinase inhibitor 1 OS=Solanum tuberosum OX=4113 PE=1 SV=2	1.16187	1.05704	1.02409	0.31132	0.524931	0.438917	0.393206	0.000926244
sp|P14675|ADH3_SOLTU	Alcohol dehydrogenase 3 OS=Solanum tuberosum OX=4113 GN=ADH3 PE=2 SV=1	1.12678	1.3687	1.24145	0.945917	1.04784	0.959234	0.79022	0.0272619
sp|P25079|RBL_SOLTU	Ribulose bisphosphate carboxylase large chain OS=Solanum tuberosum OX=4113 GN=rbcL PE=1 SV=2	0.894094	0.785767	0.634825	1.20055	1.46994	1.30224	1.71631	0.00706437
sp|P25083|ADT1_SOLTU	ADP,ATP carrier protein, mitochondrial OS=Solanum tuberosum OX=4113 GN=ANT PE=2 SV=1	0.85904	0.296905	0.366021	0.968317	1.12891	1.25747	2.20419	0.0355
sp|P30941|SPI7_SOLTU	Serine protease inhibitor 7 OS=Solanum tuberosum OX=4113 PE=1 SV=2	1.35325	1.45174	1.32456	0.460679	0.326469	0.622414	0.341336	0.000641539
sp|P31427|AMPL_SOLTU	Leucine aminopeptidase, chloroplastic OS=Solanum tuberosum OX=4113 GN=LAP PE=2 SV=2	0.632244	0.495387	0.447626	0.856865	0.702952	0.885009	1.55202	0.0215266
sp|P32811|PHSH_SOLTU	Alpha-glucan phosphorylase, H isozyme OS=Solanum tuberosum OX=4113 PE=1 SV=1	1.25169	1.13317	1.31674	0.976053	0.98701	0.894332	0.771935	0.0100307
sp|P37842|CYTM_SOLTU	Multicystatin OS=Solanum tuberosum OX=4113 PE=1 SV=1	0.327899	0.283313	0.312404	0.67289	0.711589	0.589848	2.13761	0.000787035
sp|P43349|TCTP_SOLTU	Translationally-controlled tumor protein homolog OS=Solanum tuberosum OX=4113 GN=TCTP PE=2 SV=2	1.11578	0.845171	0.73895	1.28108	1.25587	1.17122	1.37345	0.0453451
sp|P58514|SPI1_SOLTU	Serine protease inhibitor 1 OS=Solanum tuberosum OX=4113 PE=1 SV=2	1.33986	1.38827	1.61218	0.514114	0.382358	0.678298	0.362825	0.00153682
sp|Q00652|CPI9_SOLTU	Cysteine protease inhibitor 9 OS=Solanum tuberosum OX=4113 PE=2 SV=1	1.09453	1.28831	1.24204	0.927331	0.977329	0.924962	0.780612	0.0121114
sp|Q00783|ICI1_SOLTU	Proteinase inhibitor 1 OS=Solanum tuberosum OX=4113 PE=3 SV=1	0.940735	0.847958	0.827826	0.747231	0.603034	0.62802	0.756075	0.0196432
sp|Q07511|FDH_SOLTU	Formate dehydrogenase, mitochondrial OS=Solanum tuberosum OX=4113 GN=FDH1 PE=1 SV=2	0.877486	0.907724	0.943745	1.13574	1.43874	1.42843	1.46683	0.0137188
sp|Q3YJS9|PT3K1_SOLTU	Probable inactive patatin-3-Kuras 1 OS=Solanum tuberosum OX=4113 GN=pat3-k1 PE=1 SV=1	0.481185	0.468894	0.561882	1.0335	0.901688	1.02245	1.95616	0.000716212
sp|Q41238|LOX16_SOLTU	Linoleate 9S-lipoxygenase 6 (Fragment) OS=Solanum tuberosum OX=4113 GN=LOX1.6 PE=1 SV=1	0.538584	0.56109	0.628554	1.41666	1.27356	1.12276	2.20629	0.00145512
sp|Q41484|SPI5_SOLTU	Serine protease inhibitor 5 OS=Solanum tuberosum OX=4113 PE=1 SV=1	1.55476	1.42718	1.63017	0.460978	0.266986	0.273042	0.217038	0.000157996
sp|Q43189|LOX13_SOLTU	Probable linoleate 9S-lipoxygenase 3 OS=Solanum tuberosum OX=4113 GN=LOX1.3 PE=2 SV=1	0.765689	0.574577	0.865243	1.07665	1.23412	1.18347	1.58432	0.0114728
tr|J7EQ13|J7EQ13_SOLTU	Proteinase inhibitor 2 OS=Solanum tuberosum OX=4113 GN=PIN-II PE=2 SV=1	1.3512	1.38806	1.44345	0.868405	0.741984	0.853878	0.589155	0.000284859
tr|M0ZJG4|M0ZJG4_SOLTU	Uncharacterized protein OS=Solanum tuberosum OX=4113 GN=102599105 PE=4 SV=1	0.887961	0.554341	0.782002	0.982737	1.1907	1.20558	1.51913	0.0342678
tr|M0ZKX2|M0ZKX2_SOLTU	Uncharacterized protein OS=Solanum tuberosum OX=4113 GN=102577479 PE=3 SV=1	0.836667	0.866414	0.771293	1.12333	1.18508	0.953286	1.31819	0.024686
tr|M0ZMA8|M0ZMA8_SOLTU	Uncharacterized protein OS=Solanum tuberosum OX=4113 GN=102583253 PE=3 SV=1	1.15982	1.22362	1.35359	0.840176	0.980936	0.764666	0.691934	0.0108075
tr|M0ZPQ8|M0ZPQ8_SOLTU	Pectinesterase OS=Solanum tuberosum OX=4113 GN=102585483 PE=3 SV=1	0.530848	0.64832	0.405082	1.06894	1.16895	1.09553	2.1041	0.0015779
tr|M0ZSD6|M0ZSD6_SOLTU	Uncharacterized protein OS=Solanum tuberosum OX=4113 GN=102595943 PE=3 SV=1	1.28672	1.6715	1.65402	0.865928	0.869185	0.987516	0.590305	0.00875178
tr|M0ZU96|M0ZU96_SOLTU	Uncharacterized protein OS=Solanum tuberosum OX=4113 GN=102605340 PE=4 SV=1	1.01049	0.859069	0.75401	1.05811	1.13251	1.27466	1.32083	0.0456039
tr|M0ZWA8|M0ZWA8_SOLTU	Uncharacterized protein OS=Solanum tuberosum OX=4113 GN=102596717 PE=4 SV=1	0.656313	0.799112	0.983218	1.40961	1.32619	1.18211	1.60659	0.0130053
tr|M0ZZV7|M0ZZV7_SOLTU	Adenosylhomocysteinase OS=Solanum tuberosum OX=4113 GN=102582199 PE=3 SV=1	1.03546	1.04804	1.0514	1.27979	1.46014	1.27575	1.28095	0.00856363
tr|M1A0W3|M1A0W3_SOLTU	Uncharacterized protein OS=Solanum tuberosum OX=4113 GN=102583884 PE=4 SV=1	1.30648	1.19356	1.33834	1.08664	1.12943	0.917401	0.81635	0.0397982
tr|M1A2T5|M1A2T5_SOLTU	Peptidyl-prolyl cis-trans isomerase OS=Solanum tuberosum OX=4113 GN=102602349 PE=3 SV=1	1.24725	1.05387	1.21283	0.937521	0.969987	0.911619	0.802266	0.0200957
tr|M1A2Y4|M1A2Y4_SOLTU	Peroxidase OS=Solanum tuberosum OX=4113 GN=102590030 PE=3 SV=1	1.32714	1.27746	1.46693	0.935201	1.09231	1.09247	0.766294	0.0147606
tr|M1A4U8|M1A4U8_SOLTU	Uncharacterized protein OS=Solanum tuberosum OX=4113 PE=4 SV=1	1.59757	1.19709	1.54843	0.624356	0.995712	0.616437	0.514957	0.0167798
tr|M1A782|M1A782_SOLTU	Uncharacterized protein OS=Solanum tuberosum OX=4113 GN=102602430 PE=3 SV=1	0.835137	0.833125	0.860027	1.46469	1.06843	1.49456	1.59305	0.0221196
tr|M1A7J1|M1A7J1_SOLTU	Uncharacterized protein OS=Solanum tuberosum OX=4113 GN=102596191 PE=3 SV=1	0.8744	0.977083	0.747302	1.28735	1.01381	1.19536	1.34544	0.0454877
tr|M1AAI2|M1AAI2_SOLTU	Uncharacterized protein OS=Solanum tuberosum OX=4113 GN=102591890 PE=3 SV=1	1.22484	1.23163	1.31735	1.0282	1.02446	1.05606	0.823759	0.0021207
tr|M1AFN6|M1AFN6_SOLTU	Uncharacterized protein OS=Solanum tuberosum OX=4113 GN=102593458 PE=4 SV=1	1.179	1.67326	1.77241	0.80076	0.998987	0.474873	0.491846	0.0304908
tr|M1AFT2|M1AFT2_SOLTU	Uncharacterized protein OS=Solanum tuberosum OX=4113 GN=102582960 PE=4 SV=1	0.937994	1.0722	1.06177	1.20294	1.20858	1.31233	1.21221	0.0177082
tr|M1AGS1|M1AGS1_SOLTU	Uncharacterized protein OS=Solanum tuberosum OX=4113 GN=102588119 PE=4 SV=1	0.850243	0.721955	0.692738	1.15234	1.26616	1.29593	1.63997	0.0017719
tr|M1AHP3|M1AHP3_SOLTU	Eukaryotic translation initiation factor 3 subunit A OS=Solanum tuberosum OX=4113 PE=3 SV=1	1.12056	0.704009	0.885932	1.35971	1.1901	1.34089	1.43542	0.0407062
tr|M1AIV9|M1AIV9_SOLTU	Pectinesterase OS=Solanum tuberosum OX=4113 PE=3 SV=1	1.087	1.24759	1.33092	0.839917	0.787204	0.955325	0.704527	0.0143265
tr|M1AMY0|M1AMY0_SOLTU	Uncharacterized protein OS=Solanum tuberosum OX=4113 PE=4 SV=1	0.882511	0.902053	1.11896	0.526901	0.355824	0.23377	0.384531	0.00638018
tr|M1AMY2|M1AMY2_SOLTU	Uncharacterized protein OS=Solanum tuberosum OX=4113 GN=102593917 PE=4 SV=1	0.430361	0.358951	0.336281	0.741205	0.770985	0.763161	2.02147	0.000208431
tr|M1AMY4|M1AMY4_SOLTU	Uncharacterized protein OS=Solanum tuberosum OX=4113 GN=102594586 PE=4 SV=1	1.20521	1.68781	1.48362	0.732917	0.290618	0.482286	0.344058	0.00724997
tr|M1AMY6|M1AMY6_SOLTU	Uncharacterized protein OS=Solanum tuberosum OX=4113 GN=102594910 PE=4 SV=1	0.340928	0.183448	0.300698	1.23778	1.14631	1.4132	4.60235	0.000411883
tr|M1AMZ0|M1AMZ0_SOLTU	Uncharacterized protein OS=Solanum tuberosum OX=4113 PE=4 SV=1	1.12335	1.12266	1.14457	0.735383	0.351714	0.447279	0.452541	0.00586439
tr|M1AMZ1|M1AMZ1_SOLTU	Uncharacterized protein OS=Solanum tuberosum OX=4113 PE=4 SV=1	0.768598	0.686091	0.804288	0.92395	1.23714	1.11009	1.44808	0.0257621
tr|M1AN77|M1AN77_SOLTU	Uncharacterized protein OS=Solanum tuberosum OX=4113 GN=102598344 PE=4 SV=1	0.507084	0.454273	0.484549	0.719553	1.0598	0.819078	1.7971	0.0197615
tr|M1ANH5|M1ANH5_SOLTU	Uncharacterized protein OS=Solanum tuberosum OX=4113 GN=102593585 PE=4 SV=1	1.05381	1.38898	1.3641	0.979024	0.784675	0.926515	0.706669	0.0384073
tr|M1APL4|M1APL4_SOLTU	Uncharacterized protein OS=Solanum tuberosum OX=4113 PE=3 SV=1	0.476463	0.654575	0.625906	1.39981	1.34256	1.28383	2.29159	0.000303755
tr|M1ARW1|M1ARW1_SOLTU	Uncharacterized protein OS=Solanum tuberosum OX=4113 PE=3 SV=1	1.20882	1.25919	1.13183	0.805997	0.751786	0.941372	0.694239	0.00554474
tr|M1AUM2|M1AUM2_SOLTU	Uncharacterized protein OS=Solanum tuberosum OX=4113 GN=102602308 PE=3 SV=1	1.18035	1.01731	0.880829	1.31833	1.366	1.409	1.32966	0.0201215
tr|M1AVU1|M1AVU1_SOLTU	Uncharacterized protein OS=Solanum tuberosum OX=4113 GN=102586281 PE=3 SV=1	0.955376	0.887922	0.992967	1.23648	1.19227	1.11934	1.25097	0.00667627
tr|M1AZ99|M1AZ99_SOLTU	Protein disulfide-isomerase OS=Solanum tuberosum OX=4113 GN=102585666 PE=3 SV=1	0.87882	1.02906	0.872773	1.18008	1.27188	1.15047	1.29554	0.0120683
tr|M1B2L8|M1B2L8_SOLTU	Uncharacterized protein OS=Solanum tuberosum OX=4113 GN=102588697 PE=4 SV=1	0.879246	0.851155	0.889318	1.14843	1.16421	1.47601	1.4462	0.0221147
tr|M1B647|M1B647_SOLTU	Uncharacterized protein OS=Solanum tuberosum OX=4113 GN=102583107 PE=3 SV=1	0.763134	0.846887	0.960997	1.14457	1.08598	1.08314	1.28886	0.0151496
tr|M1B9C1|M1B9C1_SOLTU	Histone H4 OS=Solanum tuberosum OX=4113 GN=102604694 PE=3 SV=1	0.958365	0.988477	0.984274	1.25186	1.10401	1.33382	1.2588	0.0204047
tr|M1BCZ9|M1BCZ9_SOLTU	Lactoylglutathione lyase OS=Solanum tuberosum OX=4113 GN=102599485 PE=3 SV=1	1.11235	1.17084	1.57641	0.891769	0.825086	0.713981	0.629815	0.0370964
tr|M1BD67|M1BD67_SOLTU	Uncharacterized protein OS=Solanum tuberosum OX=4113 GN=102598975 PE=4 SV=1	0.735775	0.707494	0.707106	1.23246	1.28728	1.26313	1.75917	7.92767e-06
tr|M1BDK7|M1BDK7_SOLTU	4-alpha-glucanotransferase OS=Solanum tuberosum OX=4113 PE=3 SV=1	1.24524	1.41594	1.29216	0.971063	0.901663	0.815316	0.679943	0.00343377
tr|M1BEC3|M1BEC3_SOLTU	Histone H3 OS=Solanum tuberosum OX=4113 GN=102584902 PE=3 SV=1	1.07777	0.915618	0.898943	1.28389	1.24086	1.1213	1.26059	0.0285239
tr|M1BGT4|M1BGT4_SOLTU	Uncharacterized protein OS=Solanum tuberosum OX=4113 GN=102605795 PE=4 SV=1	0.942547	1.03111	1.09683	1.19749	1.39731	1.45932	1.32035	0.0225118
tr|M1BK48|M1BK48_SOLTU	Uncharacterized protein OS=Solanum tuberosum OX=4113 PE=3 SV=1	0.795576	0.588794	0.786165	0.965365	1.00438	0.980651	1.35929	0.0190612
tr|M1BPY2|M1BPY2_SOLTU	Uncharacterized protein OS=Solanum tuberosum OX=4113 PE=4 SV=1	0.709424	0.584626	0.58324	1.06394	0.777828	1.04213	1.5362	0.0293381
tr|M1BPZ5|M1BPZ5_SOLTU	Uncharacterized protein OS=Solanum tuberosum OX=4113 GN=102598930 PE=4 SV=1	1.40998	1.23443	1.38773	1.03085	1.0173	0.986981	0.752736	0.00422592
tr|M1BSP0|M1BSP0_SOLTU	Uncharacterized protein OS=Solanum tuberosum OX=4113 PE=4 SV=1	0.815581	0.868135	0.994172	1.22307	1.35074	1.0507	1.3535	0.0362467
tr|M1BTY2|M1BTY2_SOLTU	Uncharacterized protein OS=Solanum tuberosum OX=4113 GN=102587835 PE=4 SV=1	0.965461	0.708289	0.809709	1.03932	1.45274	1.39425	1.56488	0.0350848
tr|M1BUZ2|M1BUZ2_SOLTU	Uncharacterized protein OS=Solanum tuberosum OX=4113 PE=3 SV=1	1.05741	1.14364	1.03833	1.54256	1.27725	1.40715	1.30487	0.0167004
tr|M1BVW6|M1BVW6_SOLTU	Lipoxygenase OS=Solanum tuberosum OX=4113 PE=3 SV=1	0.758119	0.262705	0.473016	1.00867	1.56888	1.29061	2.5894	0.0215817
tr|M1BWD2|M1BWD2_SOLTU	Coatomer subunit epsilon OS=Solanum tuberosum OX=4113 GN=102581548 PE=3 SV=1	0.854545	0.83454	0.986717	1.36681	1.31057	1.06219	1.39755	0.0279106
tr|M1BX50|M1BX50_SOLTU	Uncharacterized protein OS=Solanum tuberosum OX=4113 PE=4 SV=1	1.07295	0.827698	1.07034	1.2094	1.26438	1.25174	1.25397	0.0387703
tr|M1BZ12|M1BZ12_SOLTU	Uncharacterized protein OS=Solanum tuberosum OX=4113 GN=102583499 PE=4 SV=1	0.709656	0.70137	1.05259	1.23326	1.21893	1.23104	1.49505	0.0246591
tr|M1C1|2|M1C1|2_SOLTU	F-box family protein OS=Solanum tuberosum OX=4113 GN=107061668 PE=4 SV=1	0.953082	1.05208	1.06808	1.24551	1.37165	1.22678	1.76821	0.0164265
tr|M1C183|M1C183_SOLTU	Peroxidase OS=Solanum tuberosum OX=4113 GN=102605292 PE=3 SV=1	1.42971	1.30696	1.46484	1.04528	1.12787	1.02277	0.760661	0.00432599
tr|M1C3G7|M1C3G7_SOLTU	Uncharacterized protein OS=Solanum tuberosum OX=4113 GN=102598345 PE=3 SV=1	0.902883	0.955959	0.990846	1.29312	1.2259	1.25886	1.32572	0.000648094
tr|M1C4C1|M1C4C1_SOLTU	Uncharacterized protein OS=Solanum tuberosum OX=4113 GN=102591845 PE=4 SV=1	1.27632	1.30774	1.47253	1.07143	0.738725	0.765667	0.634972	0.015882
tr|M1C5T2|M1C5T2_SOLTU	Uncharacterized protein OS=Solanum tuberosum OX=4113 GN=102577912 PE=4 SV=1	1.32472	1.28775	1.37298	0.986524	1.17447	1.02251	0.79878	0.0129895
tr|M1C8Z7|M1C8Z7_SOLTU	Uncharacterized protein OS=Solanum tuberosum OX=4113 GN=102596238 PE=3 SV=1	0.447933	0.872414	1.01492	1.23363	1.38266	1.33787	1.69324	0.0373829
tr|M1C906|M1C906_SOLTU	Uncharacterized protein OS=Solanum tuberosum OX=4113 PE=3 SV=1	0.78593	0.60465	0.736161	1.37852	1.5328	1.26746	1.96487	0.00189791
tr|M1C9T0|M1C9T0_SOLTU	Uncharacterized protein OS=Solanum tuberosum OX=4113 GN=102591315 PE=3 SV=1	1.04794	1.03184	0.963114	1.30716	1.36025	1.23497	1.28245	0.00303482
tr|M1CAP3|M1CAP3_SOLTU	Lipoxygenase OS=Solanum tuberosum OX=4113 PE=3 SV=1	0.839254	0.224291	0.768089	1.13731	1.17739	1.37212	2.01286	0.0406218
tr|M1CCK0|M1CCK0_SOLTU	Peroxidase OS=Solanum tuberosum OX=4113 GN=102586327 PE=3 SV=1	0.872867	0.681006	0.64103	0.974848	1.18348	1.21023	1.53472	0.019271
tr|M1CCR4|M1CCR4_SOLTU	Uncharacterized protein OS=Solanum tuberosum OX=4113 GN=102600656 PE=4 SV=1	0.916189	0.94083	0.883369	1.21899	1.12074	1.03313	1.2308	0.0199296
tr|M1CCW0|M1CCW0_SOLTU	Uncharacterized protein OS=Solanum tuberosum OX=4113 PE=3 SV=1	1.36627	1.3245	1.37601	0.954006	0.86707	1.0061	0.695187	0.000686847
tr|M1CJ58|M1CJ58_SOLTU	Uncharacterized protein OS=Solanum tuberosum OX=4113 GN=102599745 PE=4 SV=1	0.839019	0.821132	0.760929	1.2936	1.07257	0.949113	1.36934	0.0450159
tr|M1CJZ9|M1CJZ9_SOLTU	Cysteine proteinase inhibitor OS=Solanum tuberosum OX=4113 PE=3 SV=1	0.208891	0.143424	0.138017	0.999324	0.905382	0.58029	5.06799	0.00672104
tr|M1CL95|M1CL95_SOLTU	Uncharacterized protein OS=Solanum tuberosum OX=4113 GN=102582102 PE=3 SV=1	0.921456	0.916422	0.796018	1.00113	1.30052	1.14011	1.30672	0.0481633
tr|M1CMZ5|M1CMZ5_SOLTU	Superoxide dismutase OS=Solanum tuberosum OX=4113 GN=102577566 PE=3 SV=1	0.59926	0.799238	0.642221	0.91528	1.05356	0.971877	1.44102	0.0146253
tr|M1CPM6|M1CPM6_SOLTU	Uncharacterized protein OS=Solanum tuberosum OX=4113 PE=3 SV=1	0.97706	0.983155	1.03703	1.1322	1.36965	1.40544	1.30363	0.0259659
tr|M1CQ02|M1CQ02_SOLTU	Uncharacterized protein OS=Solanum tuberosum OX=4113 PE=3 SV=1	1.11687	1.15902	1.1847	1.47236	1.38068	1.42428	1.236	0.00118373
tr|M1CQ92|M1CQ92_SOLTU	Pyruvate kinase OS=Solanum tuberosum OX=4113 PE=3 SV=1	0.886396	0.886332	0.713116	1.00838	1.23474	1.1199	1.35287	0.0284933
tr|M1CQL1|M1CQL1_SOLTU	Uncharacterized protein OS=Solanum tuberosum OX=4113 GN=102581235 PE=3 SV=1	1.50455	1.09699	1.10868	0.531359	0.964249	0.520944	0.543513	0.0464589
tr|M1CU69|M1CU69_SOLTU	Uncharacterized protein OS=Solanum tuberosum OX=4113 GN=102601008 PE=4 SV=1	0.776025	0.816805	0.872269	0.976972	1.03781	1.03911	1.23885	0.00477204
tr|M1CWV3|M1CWV3_SOLTU	Uncharacterized protein OS=Solanum tuberosum OX=4113 GN=102592243 PE=4 SV=1	1.15228	0.969493	0.968236	1.31083	1.41436	1.27642	1.29502	0.0146867
tr|M1CX21|M1CX21_SOLTU	Heat shock protein OS=Solanum tuberosum OX=4113 GN=102591977 PE=3 SV=1	0.698459	0.790163	0.835866	1.05023	1.15691	1.09909	1.4462	0.0490463
tr|M1CYK7|M1CYK7_SOLTU	Uncharacterized protein OS=Solanum tuberosum OX=4113 GN=102595083 PE=4 SV=1	1.22031	0.99492	1.06012	1.35043	1.38602	1.42351	1.27008	0.0136975
tr|M1CZC4|M1CZC4_SOLTU	Uncharacterized protein OS=Solanum tuberosum OX=4113 GN=102592691 PE=4 SV=1	0.495183	0.688261	0.951041	1.18775	1.21841	1.03327	1.61136	0.0391319
tr|M1D0A6|M1D0A6_SOLTU	Fructose-bisphosphate aldolase OS=Solanum tuberosum OX=4113 PE=3 SV=1	1.05816	1.0132	0.847924	1.13908	1.24078	1.27166	1.25083	0.0317974
tr|M1D193|M1D193_SOLTU	Uncharacterized protein OS=Solanum tuberosum OX=4113 GN=102578911 PE=4 SV=1	1.04415	0.688244	0.739551	1.65497	1.56218	2.09402	2.14858	0.00879055
tr|M1D227|M1D227_SOLTU	Carbonic anhydrase OS=Solanum tuberosum OX=4113 PE=3 SV=1	0.393551	0.15739	0.159077	1.05429	0.811534	0.958345	3.9776	0.00261364
tr|M1D2W7|M1D2W7_SOLTU	Nucleoside diphosphate kinase OS=Solanum tuberosum OX=4113 GN=102578209 PE=3 SV=1	1.42421	1.44072	1.36224	1.17378	1.09291	1.07212	0.789843	0.00163626
tr|M1D4F6|M1D4F6_SOLTU	Uncharacterized protein OS=Solanum tuberosum OX=4113 GN=102585794 PE=4 SV=1	0.349949	0.318004	0.30192	1.10667	1.26621	1.14765	3.62989	6.94547e-05
tr|M1D4F7|M1D4F7_SOLTU	Uncharacterized protein OS=Solanum tuberosum OX=4113 GN=102586126 PE=4 SV=1	0.43591	0.315263	0.405298	0.743585	0.876454	1.10586	2.35709	0.00946301
tr|M1D530|M1D530_SOLTU	Isocitrate dehydrogenase [NADP] OS=Solanum tuberosum OX=4113 GN=102591365 PE=3 SV=1	0.956215	1.12691	1.15052	1.26047	1.35485	1.32093	1.21728	0.0251723
tr|M1DJ69|M1DJ69_SOLTU	Uncharacterized protein OS=Solanum tuberosum OX=4113 GN=102578188 PE=3 SV=1	1.48605	1.67244	1.46419	0.724526	0.750466	1.01299	0.538213	0.00329073
tr|M1DYZ2|M1DYZ2_SOLTU	Uncharacterized protein OS=Solanum tuberosum OX=4113 GN=102589605 PE=4 SV=1	0.509517	0.273319	0.353797	0.659466	0.620182	0.719318	1.75867	0.0186427
tr|Q307Z3|Q307Z3_SOLTU	Fructokinase-like OS=Solanum tuberosum OX=4113 GN=102577816 PE=2 SV=1	0.96636	0.922779	0.873484	1.37134	1.7422	1.53198	1.68156	0.00477008
tr|Q3HRY1|Q3HRY1_SOLTU	Small GTP-binding protein Sar1BNt-like protein OS=Solanum tuberosum OX=4113 GN=102577699 PE=2 SV=1	0.894302	0.59123	0.386325	1.18982	1.41816	1.81526	2.36302	0.0223348
tr|Q3HRZ3|Q3HRZ3_SOLTU	Uncharacterized protein OS=Solanum tuberosum OX=4113 GN=102588930 PE=2 SV=1	1.01461	0.99115	0.94137	1.24249	1.5565	1.45129	1.44218	0.0101558
tr|Q3HVN5|Q3HVN5_SOLTU	Dehydroascorbate reductase-like protein OS=Solanum tuberosum OX=4113 GN=102577622 PE=2 SV=1	0.737238	0.513353	0.628484	1.13657	1.35024	1.36221	2.04836	0.00255502
tr|Q3HVN6|Q3HVN6_SOLTU	Uncharacterized protein OS=Solanum tuberosum OX=4113 GN=102600480 PE=2 SV=1	1.13333	1.16119	1.1821	1.02412	0.880843	0.974228	0.828159	0.010865
tr|Q9M3H3|Q9M3H3_SOLTU	Annexin OS=Solanum tuberosum OX=4113 GN=an34 PE=2 SV=1	1.26437	1.39328	1.35745	0.985945	1.16958	0.947813	0.772916	0.0179697
tr|Q9XF12|Q9XF12_SOLTU	Peptidyl-prolyl cis-trans isomerase OS=Solanum tuberosum OX=4113 GN=102586427 PE=2 SV=1	0.955621	0.920509	0.901134	1.08711	1.47241	1.3639	1.41269	0.0299626

## Sheet: Table S3-3
Additional file 3: Table S3-3 The differential expression changes (Fold change ≥ 1.2 or ≤ 0.83, p < 0.05) of DEPs between 50 μM JA treatments and control.
Uniprot Accession	Protein name	0μM-1	0μM-2	0μM-3	50μM-1	50μM-2	50μM-3	FC	p-value
sp|O22507|LOX17_SOLTU	Probable linoleate 9S-lipoxygenase 7 OS=Solanum tuberosum OX=4113 GN=LOX1.7 PE=2 SV=1	0.545099	0.482095	0.438725	1.05803	1.0073	0.899948	2.02282	0.000865771
sp|O22508|LOX18_SOLTU	Probable linoleate 9S-lipoxygenase 8 OS=Solanum tuberosum OX=4113 GN=LOX1.8 PE=2 SV=1	0.531201	0.517663	0.429211	1.27417	1.2417	1.3574	2.62048	7.04832e-05
sp|O24379|LOX12_SOLTU	Linoleate 9S-lipoxygenase 2 OS=Solanum tuberosum OX=4113 GN=LOX1.2 PE=1 SV=1	0.884054	0.851937	0.8017	0.927748	0.809972	0.975281	1.1648	0.00109012
sp|P01052|ICIA_SOLTU	Chymotrypsin inhibitor I, A, B and C subunits OS=Solanum tuberosum OX=4113 PE=1 SV=1	0.721679	0.653593	0.625065	1.7632	2.08616	2.06975	2.95906	0.000276522
sp|P01079|IP21_SOLTU	Proteinase inhibitor PTI OS=Solanum tuberosum OX=4113 PE=1 SV=1	1.54233	1.42059	1.58257	0.380344	0.394882	0.456413	0.270959	3.36926e-05
sp|P08454|ICID_SOLTU	Wound-induced proteinase inhibitor 1 OS=Solanum tuberosum OX=4113 PE=1 SV=2	1.16187	1.05704	1.02409	1.60391	1.25913	1.49393	1.3435	0.0277703
sp|P14675|ADH3_SOLTU	Alcohol dehydrogenase 3 OS=Solanum tuberosum OX=4113 GN=ADH3 PE=2 SV=1	1.12678	1.3687	1.24145	0.945917	0.991522	0.874814	0.752559	0.0165706
sp|P19595|UGPA_SOLTU	UTP--glucose-1-phosphate uridylyltransferase OS=Solanum tuberosum OX=4113 PE=1 SV=3	1.1072	1.2457	1.22567	0.938064	0.815461	0.847979	0.726969	0.00454621
sp|P21343|PFPB_SOLTU	Pyrophosphate--fructose 6-phosphate 1-phosphotransferase subunit beta OS=Solanum tuberosum OX=4113 GN=PFP-BETA PE=1 SV=3	1.26484	1.07195	1.58896	0.748251	0.86734	0.674718	0.583407	0.0276022
sp|P25083|ADT1_SOLTU	ADP,ATP carrier protein, mitochondrial OS=Solanum tuberosum OX=4113 GN=ANT PE=2 SV=1	0.85904	0.296905	0.366021	1.26478	1.67743	1.45709	2.89054	0.0108674
sp|P29677|MPPA_SOLTU	Mitochondrial-processing peptidase subunit alpha OS=Solanum tuberosum OX=4113 GN=MPP PE=1 SV=1	1.21041	1.17537	1.21772	0.814598	0.867303	0.834742	0.698388	5.64137e-05
sp|P29757|CYB_SOLTU	Cytochrome b OS=Solanum tuberosum OX=4113 GN=MT-CYB PE=1 SV=4	0.393923	0.830755	0.309624	2.12472	1.31657	2.67148	3.98407	0.023011
sp|P30941|SPI7_SOLTU	Serine protease inhibitor 7 OS=Solanum tuberosum OX=4113 PE=1 SV=2	1.35325	1.45174	1.32456	0.869698	0.835387	0.776367	0.600902	0.000310944
sp|P31427|AMPL_SOLTU	Leucine aminopeptidase, chloroplastic OS=Solanum tuberosum OX=4113 GN=LAP PE=2 SV=2	0.632244	0.495387	0.447626	1.94477	2.30627	2.32775	4.17633	0.000253886
sp|P32811|PHSH_SOLTU	Alpha-glucan phosphorylase, H isozyme OS=Solanum tuberosum OX=4113 PE=1 SV=1	1.25169	1.13317	1.31674	0.882029	0.883704	0.878002	0.714214	0.00279458
sp|P37829|SCRK_SOLTU	Fructokinase OS=Solanum tuberosum OX=4113 PE=2 SV=1	1.17823	1.1188	1.11378	0.771292	0.781174	0.59538	0.629719	0.00273332
sp|P37842|CYTM_SOLTU	Multicystatin OS=Solanum tuberosum OX=4113 PE=1 SV=1	0.327899	0.283313	0.312404	2.6295	2.75596	2.79681	8.85896	1.27897e-06
sp|P42055|VDAC1_SOLTU	Mitochondrial outer membrane protein porin of 34 kDa OS=Solanum tuberosum OX=4113 PE=1 SV=2	1.17198	1.17669	1.15146	0.650015	0.63485	0.83415	0.60541	0.0020404
sp|P58514|SPI1_SOLTU	Serine protease inhibitor 1 OS=Solanum tuberosum OX=4113 PE=1 SV=2	1.33986	1.38827	1.61218	0.443661	0.382358	0.452289	0.29452	0.000298192
sp|Q00081|GLGL1_SOLTU	Glucose-1-phosphate adenylyltransferase large subunit 1 (Fragment) OS=Solanum tuberosum OX=4113 GN=AGPS1 PE=1 SV=1	1.30452	1.26005	1.29724	0.635981	0.766269	0.93112	0.604216	0.00415418
sp|Q00652|CPI9_SOLTU	Cysteine protease inhibitor 9 OS=Solanum tuberosum OX=4113 PE=2 SV=1	1.09453	1.28831	1.24204	0.998203	1.05202	0.924962	0.82077	0.0349913
sp|Q00783|ICI1_SOLTU	Proteinase inhibitor 1 OS=Solanum tuberosum OX=4113 PE=3 SV=1	0.940735	0.847958	0.827826	1.25164	1.04803	1.3365	1.3897	0.0212245
sp|Q03197|API10_SOLTU	Aspartic protease inhibitor 10 OS=Solanum tuberosum OX=4113 GN=CDI PE=2 SV=1	0.49772	0.499124	0.370014	2.33891	2.50188	2.29253	5.21877	1.49461e-05
sp|Q07511|FDH_SOLTU	Formate dehydrogenase, mitochondrial OS=Solanum tuberosum OX=4113 GN=FDH1 PE=1 SV=2	0.877486	0.907724	0.943745	1.12527	1.10147	1.11396	1.22417	0.000557303
sp|Q3YJS9|PT3K1_SOLTU	Probable inactive patatin-3-Kuras 1 OS=Solanum tuberosum OX=4113 GN=pat3-k1 PE=1 SV=1	0.481185	0.468894	0.561882	1.79614	2.02809	1.94827	3.81789	4.34906e-05
sp|Q41238|LOX16_SOLTU	Linoleate 9S-lipoxygenase 6 (Fragment) OS=Solanum tuberosum OX=4113 GN=LOX1.6 PE=1 SV=1	0.538584	0.56109	0.628554	1.3282	1.3837	1.76312	2.58937	0.00277396
sp|Q41435|IP2T_SOLTU	Proteinase inhibitor type-2 T OS=Solanum tuberosum OX=4113 GN=PIN2T PE=2 SV=1	0.76682	0.508304	0.632623	1.6623	1.65248	1.96406	2.76706	0.000890203
sp|Q41484|SPI5_SOLTU	Serine protease inhibitor 5 OS=Solanum tuberosum OX=4113 PE=1 SV=1	1.55476	1.42718	1.63017	0.928268	1.06284	1.00977	0.650652	0.00163698
sp|Q43189|LOX13_SOLTU	Probable linoleate 9S-lipoxygenase 3 OS=Solanum tuberosum OX=4113 GN=LOX1.3 PE=2 SV=1	0.765689	0.574577	0.865243	1.1483	1.13598	1.10957	1.53881	0.0100044
tr|B5M4B1|B5M4B1_SOLTU	Tubulin beta chain OS=Solanum tuberosum OX=4113 GN=102577624 PE=2 SV=1	1.10419	1.11292	1.24626	0.901673	0.721878	0.704064	0.672066	0.00834709
tr|J7EQ13|J7EQ13_SOLTU	Proteinase inhibitor 2 OS=Solanum tuberosum OX=4113 GN=PIN-II PE=2 SV=1	1.3512	1.38806	1.44345	0.31241	0.443002	0.336822	0.261131	2.83982e-05
tr|J9ULI1|J9ULI1_SOLTU	Sucrose non-fermenting 1-related protein kinase 2 family member OS=Solanum tuberosum OX=4113 GN=SnRK2.4 PE=2 SV=1	1.2239	1.29976	1.17966	1.14748	0.950322	0.954494	0.824206	0.0425148
tr|K7XKP4|K7XKP4_SOLTU	60S ribosomal protein L10-like protein OS=Solanum tuberosum OX=4113 GN=102580084 PE=2 SV=1	1.11778	1.22528	1.13436	0.686048	0.920916	0.961076	0.738491	0.0301285
tr|M0ZGZ7|M0ZGZ7_SOLTU	Uncharacterized protein OS=Solanum tuberosum OX=4113 GN=102596696 PE=3 SV=1	1.28813	1.21162	1.269	0.494254	0.785901	0.624385	0.505351	0.00207032
tr|M0ZHK6|M0ZHK6_SOLTU	Uncharacterized protein OS=Solanum tuberosum OX=4113 GN=102583424 PE=4 SV=1	0.895002	0.958374	0.914204	1.09601	1.03162	1.1941	1.20023	0.0220796
tr|M0ZIM7|M0ZIM7_SOLTU	NADH dehydrogenase [ubiquinone] 1 alpha subcomplex subunit 12 OS=Solanum tuberosum OX=4113 GN=102605402 PE=3 SV=1	0.999931	1.08671	1.00372	0.920408	0.744934	0.75439	0.782994	0.0246004
tr|M0ZIN8|M0ZIN8_SOLTU	Uncharacterized protein OS=Solanum tuberosum OX=4113 GN=102597734 PE=4 SV=1	1.23239	0.778613	1.33292	0.472869	0.548667	0.398839	0.424763	0.0218659
tr|M0ZJ84|M0ZJ84_SOLTU	Uncharacterized protein OS=Solanum tuberosum OX=4113 PE=4 SV=1	1.23554	1.23216	1.18324	0.846955	0.735659	0.706452	0.626982	0.000592524
tr|M0ZJD3|M0ZJD3_SOLTU	Uncharacterized protein OS=Solanum tuberosum OX=4113 GN=102593561 PE=3 SV=1	1.38535	1.01099	1.43771	0.700734	0.705903	0.675584	0.543086	0.0122969
tr|M0ZJG4|M0ZJG4_SOLTU	Uncharacterized protein OS=Solanum tuberosum OX=4113 GN=102599105 PE=4 SV=1	0.887961	0.554341	0.782002	1.12829	1.39247	1.08944	1.62307	0.0279454
tr|M0ZJT7|M0ZJT7_SOLTU	Uncharacterized protein OS=Solanum tuberosum OX=4113 GN=102604152 PE=4 SV=1	1.24033	1.01391	1.21861	0.819454	1.00457	0.790436	0.752828	0.0438879
tr|M0ZK51|M0ZK51_SOLTU	Uncharacterized protein OS=Solanum tuberosum OX=4113 PE=4 SV=1	1.00705	1.20218	1.19299	1.00705	0.79425	0.788177	0.761116	0.0477596
tr|M0ZKX2|M0ZKX2_SOLTU	Uncharacterized protein OS=Solanum tuberosum OX=4113 GN=102577479 PE=3 SV=1	0.836667	0.866414	0.771293	1.36309	1.24093	1.42964	1.63018	0.00110709
tr|M0ZMA9|M0ZMA9_SOLTU	Uncharacterized protein OS=Solanum tuberosum OX=4113 GN=102582578 PE=3 SV=1	1.01144	1.51936	1.45446	0.983889	0.354534	0.532964	0.469578	0.045756
tr|M0ZMS6|M0ZMS6_SOLTU	Uncharacterized protein OS=Solanum tuberosum OX=4113 GN=102583463 PE=3 SV=1	1.11752	1.06226	1.13525	0.718197	0.820782	0.79266	0.703356	0.000961249
tr|M0ZPP3|M0ZPP3_SOLTU	Uncharacterized protein OS=Solanum tuberosum OX=4113 PE=4 SV=1	0.588291	0.951289	0.564351	1.72824	1.09218	1.39174	2.00204	0.0341485
tr|M0ZPQ8|M0ZPQ8_SOLTU	Pectinesterase OS=Solanum tuberosum OX=4113 GN=102585483 PE=3 SV=1	0.530848	0.64832	0.405082	1.72577	1.43149	2.12642	3.33513	0.00444564
tr|M0ZRE7|M0ZRE7_SOLTU	Uncharacterized protein OS=Solanum tuberosum OX=4113 PE=4 SV=1	1.32613	0.869319	1.21998	0.658555	0.785577	0.69558	0.626484	0.0410645
tr|M0ZSD6|M0ZSD6_SOLTU	Uncharacterized protein OS=Solanum tuberosum OX=4113 GN=102595943 PE=3 SV=1	1.28672	1.6715	1.65402	0.915164	0.722935	0.735416	0.514612	0.00596063
tr|M0ZTX6|M0ZTX6_SOLTU	Uncharacterized protein OS=Solanum tuberosum OX=4113 GN=102600433 PE=4 SV=1	1.36029	1.1642	1.13843	0.446304	0.7835	0.731636	0.535486	0.0108366
tr|M0ZUN9|M0ZUN9_SOLTU	Uncharacterized protein OS=Solanum tuberosum OX=4113 GN=102589010 PE=3 SV=1	1.20017	1.12611	1.03659	0.853606	0.757863	0.838733	0.728605	0.00552395
tr|M0ZV99|M0ZV99_SOLTU	Uncharacterized protein OS=Solanum tuberosum OX=4113 GN=102598836 PE=3 SV=1	1.09067	1.28739	0.953505	0.734012	0.438246	0.574539	0.524317	0.0149924
tr|M0ZWY7|M0ZWY7_SOLTU	Elongation factor Tu OS=Solanum tuberosum OX=4113 GN=102602312 PE=3 SV=1	1.22645	1.13861	1.19665	0.938945	0.832501	0.916128	0.754575	0.00214342
tr|M0ZXL7|M0ZXL7_SOLTU	Uncharacterized protein OS=Solanum tuberosum OX=4113 GN=102599168 PE=3 SV=1	1.08342	1.35718	1.1415	0.917915	0.739003	0.93214	0.722778	0.0333575
tr|M0ZYC1|M0ZYC1_SOLTU	Protein disulfide-isomerase OS=Solanum tuberosum OX=4113 PE=3 SV=1	1.05035	0.94212	1.1231	0.834341	0.835806	0.813603	0.797206	0.0165537
tr|M0ZYR0|M0ZYR0_SOLTU	Tubulin alpha chain OS=Solanum tuberosum OX=4113 PE=3 SV=1	1.03244	1.2659	1.38317	0.959072	0.57862	0.753154	0.622257	0.0370864
tr|M0ZZV7|M0ZZV7_SOLTU	Adenosylhomocysteinase OS=Solanum tuberosum OX=4113 GN=102582199 PE=3 SV=1	1.03546	1.04804	1.0514	0.877289	0.71843	0.790233	0.76109	0.0056712
tr|M1A0W3|M1A0W3_SOLTU	Uncharacterized protein OS=Solanum tuberosum OX=4113 GN=102583884 PE=4 SV=1	1.30648	1.19356	1.33834	0.642828	0.930795	0.868093	0.636132	0.00891802
tr|M1A288|M1A288_SOLTU	Uncharacterized protein OS=Solanum tuberosum OX=4113 PE=4 SV=1	1.17611	1.32684	1.16612	0.777031	0.490695	0.558137	0.497637	0.0036722
tr|M1A2Y4|M1A2Y4_SOLTU	Peroxidase OS=Solanum tuberosum OX=4113 GN=102590030 PE=3 SV=1	1.32714	1.27746	1.46693	0.860826	0.652167	0.634457	0.527431	0.00224393
tr|M1A4U8|M1A4U8_SOLTU	Uncharacterized protein OS=Solanum tuberosum OX=4113 PE=4 SV=1	1.59757	1.19709	1.54843	0.641879	0.820597	0.616437	0.478672	0.00595362
tr|M1A587|M1A587_SOLTU	Uncharacterized protein OS=Solanum tuberosum OX=4113 GN=102578228 PE=4 SV=1	1.76558	1.46858	1.3844	0.358828	0.379222	0.582462	0.285915	0.0012683
tr|M1A5C6|M1A5C6_SOLTU	Ribosomal protein OS=Solanum tuberosum OX=4113 GN=102599549 PE=3 SV=1	1.09899	1.18326	1.1643	0.841361	0.781754	0.851281	0.717935	0.000639862
tr|M1A782|M1A782_SOLTU	Uncharacterized protein OS=Solanum tuberosum OX=4113 GN=102602430 PE=3 SV=1	0.835137	0.833125	0.860027	1.16347	1.19325	1.19814	1.40603	1.59984e-05
tr|M1A967|M1A967_SOLTU	Uncharacterized protein OS=Solanum tuberosum OX=4113 GN=102597293 PE=3 SV=1	1.24421	1.11546	1.17676	0.702901	0.962603	0.821642	0.703294	0.0139684
tr|M1A9Z4|M1A9Z4_SOLTU	Uncharacterized protein OS=Solanum tuberosum OX=4113 GN=102588555 PE=4 SV=1	1.0771	1.1881	1.11246	0.847709	0.918021	0.71495	0.734437	0.011687
tr|M1AAI2|M1AAI2_SOLTU	Uncharacterized protein OS=Solanum tuberosum OX=4113 GN=102591890 PE=3 SV=1	1.22484	1.23163	1.31735	0.809225	0.875983	0.772141	0.651156	0.00049802
tr|M1ACT7|M1ACT7_SOLTU	S-(hydroxymethyl)glutathione dehydrogenase OS=Solanum tuberosum OX=4113 PE=3 SV=1	0.961677	1.33805	1.20989	0.785299	0.64043	0.623364	0.583851	0.0161857
tr|M1AFA9|M1AFA9_SOLTU	Glutamate dehydrogenase OS=Solanum tuberosum OX=4113 GN=102585678 PE=3 SV=1	0.948028	0.715133	0.965079	1.27303	1.36268	1.07782	1.41293	0.0360352
tr|M1AFN6|M1AFN6_SOLTU	Uncharacterized protein OS=Solanum tuberosum OX=4113 GN=102593458 PE=4 SV=1	1.179	1.67326	1.77241	0.808195	0.519467	0.570898	0.41053	0.0111956
tr|M1AG22|M1AG22_SOLTU	Uncharacterized protein OS=Solanum tuberosum OX=4113 GN=102589278 PE=4 SV=1	0.20079	0.95358	0.182726	2.77335	1.09481	2.89582	5.05871	0.0462635
tr|M1AGS1|M1AGS1_SOLTU	Uncharacterized protein OS=Solanum tuberosum OX=4113 GN=102588119 PE=4 SV=1	0.850243	0.721955	0.692738	1.22903	1.02449	1.408	1.61661	0.0182915
tr|M1AGU2|M1AGU2_SOLTU	Peptidylprolyl isomerase OS=Solanum tuberosum OX=4113 PE=4 SV=1	1.05861	1.11791	1.0515	0.974421	0.773425	0.805007	0.790842	0.0268492
tr|M1AGY0|M1AGY0_SOLTU	Uncharacterized protein OS=Solanum tuberosum OX=4113 GN=102603686 PE=4 SV=1	1.13884	1.21243	1.00221	0.76643	0.831117	0.983913	0.769784	0.0447353
tr|M1AMW1|M1AMW1_SOLTU	Uncharacterized protein OS=Solanum tuberosum OX=4113 GN=102584645 PE=3 SV=1	1.35184	1.05666	1.08	0.6965	0.854975	0.775194	0.666954	0.0211846
tr|M1AMY2|M1AMY2_SOLTU	Uncharacterized protein OS=Solanum tuberosum OX=4113 GN=102593917 PE=4 SV=1	0.430361	0.358951	0.336281	2.40964	2.57682	2.72072	6.84721	2.01881e-05
tr|M1AMY3|M1AMY3_SOLTU	Uncharacterized protein OS=Solanum tuberosum OX=4113 GN=102594249 PE=4 SV=1	0.506918	0.182762	0.225928	2.83829	3.14564	3.00436	9.81674	3.73477e-05
tr|M1AMY4|M1AMY4_SOLTU	Uncharacterized protein OS=Solanum tuberosum OX=4113 GN=102594586 PE=4 SV=1	1.20521	1.68781	1.48362	1.05943	0.885759	0.918991	0.654425	0.0280716
tr|M1AMY6|M1AMY6_SOLTU	Uncharacterized protein OS=Solanum tuberosum OX=4113 GN=102594910 PE=4 SV=1	0.340928	0.183448	0.300698	1.8909	2.43947	2.09985	7.79349	0.00036072
tr|M1AMY9|M1AMY9_SOLTU	Uncharacterized protein OS=Solanum tuberosum OX=4113 PE=4 SV=1	0.779657	0.92701	0.62798	1.52724	1.83276	2.57053	2.54023	0.0203229
tr|M1AMZ1|M1AMZ1_SOLTU	Uncharacterized protein OS=Solanum tuberosum OX=4113 PE=4 SV=1	0.768598	0.686091	0.804288	1.27547	1.43354	1.41054	1.82363	0.000509395
tr|M1AN26|M1AN26_SOLTU	Uncharacterized protein OS=Solanum tuberosum OX=4113 GN=102593157 PE=4 SV=1	0.235361	0.3651	0.357207	2.82885	2.92783	2.97177	9.11428	1.67339e-06
tr|M1AN77|M1AN77_SOLTU	Uncharacterized protein OS=Solanum tuberosum OX=4113 GN=102598344 PE=4 SV=1	0.507084	0.454273	0.484549	1.63312	1.71101	1.20595	3.14687	0.00279329
tr|M1ANH5|M1ANH5_SOLTU	Uncharacterized protein OS=Solanum tuberosum OX=4113 GN=102593585 PE=4 SV=1	1.05381	1.38898	1.3641	0.970003	0.829291	0.665026	0.647331	0.0324708
tr|M1APB0|M1APB0_SOLTU	Uncharacterized protein OS=Solanum tuberosum OX=4113 GN=102580450 PE=3 SV=1	0.952907	0.861507	1.01157	1.31544	1.14623	1.08888	1.2564	0.0403982
tr|M1APL4|M1APL4_SOLTU	Uncharacterized protein OS=Solanum tuberosum OX=4113 PE=3 SV=1	0.476463	0.654575	0.625906	1.07167	1.14797	1.16016	1.92368	0.000937129
tr|M1AQ00|M1AQ00_SOLTU	Superoxide dismutase [Cu-Zn] OS=Solanum tuberosum OX=4113 PE=3 SV=1	1.24248	1.1871	1.01099	0.735024	0.695797	0.983453	0.701707	0.0398433
tr|M1AQY2|M1AQY2_SOLTU	Uncharacterized protein OS=Solanum tuberosum OX=4113 GN=102601957 PE=3 SV=1	1.02935	1.1416	1.232	0.880165	0.898473	0.925969	0.794782	0.0179487
tr|M1AQZ1|M1AQZ1_SOLTU	Pyruvate kinase OS=Solanum tuberosum OX=4113 GN=102596468 PE=3 SV=1	1.27826	1.0482	1.13238	0.722139	0.97371	0.907791	0.75275	0.0476271
tr|M1ARJ5|M1ARJ5_SOLTU	Uncharacterized protein OS=Solanum tuberosum OX=4113 PE=4 SV=1	1.45992	1.06405	0.924125	0.539913	0.807135	0.572426	0.556677	0.048209
tr|M1AYG3|M1AYG3_SOLTU	Uncharacterized protein OS=Solanum tuberosum OX=4113 GN=102606166 PE=3 SV=1	1.20113	1.03337	1.51537	0.771933	0.843846	0.856091	0.659189	0.0413551
tr|M1AZL8|M1AZL8_SOLTU	Dihydrolipoamide acetyltransferase component of pyruvate dehydrogenase complex OS=Solanum tuberosum OX=4113 GN=102592754 PE=3 SV=1	1.86064	1.07601	1.68717	0.489398	0.478417	0.590415	0.337001	0.0131911
tr|M1B051|M1B051_SOLTU	Uncharacterized protein OS=Solanum tuberosum OX=4113 GN=102597861 PE=3 SV=1	1.26199	1.14901	1.04969	0.507048	0.474603	0.914202	0.547825	0.0276939
tr|M1B2L7|M1B2L7_SOLTU	Guanosine nucleotide diphosphate dissociation inhibitor OS=Solanum tuberosum OX=4113 GN=102591805 PE=3 SV=1	1.45776	1.31095	1.30889	0.808522	0.687983	0.76718	0.555151	0.000569111
tr|M1B2L8|M1B2L8_SOLTU	Uncharacterized protein OS=Solanum tuberosum OX=4113 GN=102588697 PE=4 SV=1	0.879246	0.851155	0.889318	1.07672	1.16421	0.96623	1.22424	0.0285023
tr|M1B340|M1B340_SOLTU	Uncharacterized protein OS=Solanum tuberosum OX=4113 GN=102603495 PE=4 SV=1	1.03845	1.2738	1.11292	0.802391	0.796321	0.908802	0.732085	0.0175663
tr|M1B3K6|M1B3K6_SOLTU	Uncharacterized protein OS=Solanum tuberosum OX=4113 PE=4 SV=1	1.2866	1.26085	1.26848	0.804327	0.725545	0.998328	0.662539	0.00620179
tr|M1B4H0|M1B4H0_SOLTU	Uncharacterized protein OS=Solanum tuberosum OX=4113 GN=102599872 PE=4 SV=1	1.0976	1.0647	1.1058	0.766372	0.927278	0.801073	0.763356	0.00694775
tr|M1B647|M1B647_SOLTU	Uncharacterized protein OS=Solanum tuberosum OX=4113 GN=102583107 PE=3 SV=1	0.763134	0.846887	0.960997	1.27828	1.25838	1.10333	1.41578	0.0110503
tr|M1B7A2|M1B7A2_SOLTU	Uncharacterized protein OS=Solanum tuberosum OX=4113 GN=102596259 PE=3 SV=1	1.04059	1.34421	1.25674	0.914725	0.973781	0.815162	0.742453	0.0368332
tr|M1B7C9|M1B7C9_SOLTU	Importin subunit alpha OS=Solanum tuberosum OX=4113 GN=102578456 PE=3 SV=1	0.934541	0.956558	0.868578	1.18747	1.03928	1.37651	1.30568	0.0497524
tr|M1B7H6|M1B7H6_SOLTU	Uncharacterized protein OS=Solanum tuberosum OX=4113 GN=102582495 PE=3 SV=1	0.992779	0.930576	1.03003	1.19353	1.29643	1.21581	1.25475	0.00417732
tr|M1B7U1|M1B7U1_SOLTU	Defensin-like protein OS=Solanum tuberosum OX=4113 PE=2 SV=1	1.40562	1.15508	1.0287	0.534395	0.640646	0.673412	0.514974	0.00804519
tr|M1BA84|M1BA84_SOLTU	Uncharacterized protein OS=Solanum tuberosum OX=4113 PE=4 SV=1	1.25052	1.0451	1.03888	0.82619	0.830168	0.930146	0.77568	0.0322456
tr|M1BAA6|M1BAA6_SOLTU	Serine hydroxymethyltransferase OS=Solanum tuberosum OX=4113 GN=102580488 PE=3 SV=1	1.20161	1.17498	1.11048	0.779408	0.651678	0.754247	0.626697	0.000798062
tr|M1BAL9|M1BAL9_SOLTU	Uncharacterized protein OS=Solanum tuberosum OX=4113 GN=102588250 PE=4 SV=1	0.905701	0.973812	0.837844	1.14025	1.0777	1.1566	1.24185	0.00890968
tr|M1BAR8|M1BAR8_SOLTU	Uncharacterized protein OS=Solanum tuberosum OX=4113 GN=102592059 PE=4 SV=1	1.31078	1.24063	1.28217	0.754276	0.7205	0.801555	0.593788	7.55105e-05
tr|M1BCJ8|M1BCJ8_SOLTU	Uncharacterized protein OS=Solanum tuberosum OX=4113 GN=102601609 PE=3 SV=1	1.3549	1.37844	0.988069	0.625039	0.601703	0.988069	0.595154	0.0476202
tr|M1BD67|M1BD67_SOLTU	Uncharacterized protein OS=Solanum tuberosum OX=4113 GN=102598975 PE=4 SV=1	0.735775	0.707494	0.707106	1.20996	1.32341	1.19524	1.73393	0.000224925
tr|M1BD68|M1BD68_SOLTU	Uncharacterized protein OS=Solanum tuberosum OX=4113 PE=4 SV=1	0.873986	0.767198	0.908597	1.10032	1.03021	1.02412	1.23722	0.0147532
tr|M1BDK7|M1BDK7_SOLTU	4-alpha-glucanotransferase OS=Solanum tuberosum OX=4113 PE=3 SV=1	1.24524	1.41594	1.29216	0.830323	0.763927	0.807803	0.607602	0.000689551
tr|M1BDU1|M1BDU1_SOLTU	Superoxide dismutase OS=Solanum tuberosum OX=4113 GN=102584005 PE=3 SV=1	1.06142	1.0682	1.24471	0.933032	0.965298	0.893416	0.82735	0.0377215
tr|M1BFT7|M1BFT7_SOLTU	Malate dehydrogenase OS=Solanum tuberosum OX=4113 PE=3 SV=1	1.11673	1.11809	1.25801	0.839331	0.832657	0.730594	0.687861	0.0034397
tr|M1BHF1|M1BHF1_SOLTU	Protein disulfide-isomerase OS=Solanum tuberosum OX=4113 GN=102592089 PE=3 SV=1	1.14038	1.42732	1.17205	0.984107	0.892299	0.948339	0.755328	0.0322342
tr|M1BK48|M1BK48_SOLTU	Uncharacterized protein OS=Solanum tuberosum OX=4113 PE=3 SV=1	0.795576	0.588794	0.786165	1.38265	1.84459	1.41753	2.13992	0.00719619
tr|M1BLC8|M1BLC8_SOLTU	Profilin OS=Solanum tuberosum OX=4113 GN=102582238 PE=3 SV=1	1.18988	1.01386	1.15384	0.808179	0.995347	0.805639	0.777097	0.0391986
tr|M1BN71|M1BN71_SOLTU	Uncharacterized protein OS=Solanum tuberosum OX=4113 GN=102597858 PE=4 SV=1	1.12134	1.09499	0.798152	1.32358	1.47037	1.39978	1.3912	0.0246441
tr|M1BNJ2|M1BNJ2_SOLTU	Uncharacterized protein OS=Solanum tuberosum OX=4113 GN=102606211 PE=3 SV=1	0.69191	0.990706	0.647795	1.40632	1.01851	1.20073	1.55576	0.0499144
tr|M1BPE5|M1BPE5_SOLTU	40S ribosomal protein S24 OS=Solanum tuberosum OX=4113 GN=102590529 PE=3 SV=1	1.16901	1.14322	1.0625	0.786736	0.783668	0.805964	0.704166	0.000533197
tr|M1BPR3|M1BPR3_SOLTU	Uncharacterized protein OS=Solanum tuberosum OX=4113 GN=102590871 PE=4 SV=1	1.07592	0.907288	0.829146	1.17973	1.41168	1.52277	1.4629	0.0252609
tr|M1BPY2|M1BPY2_SOLTU	Uncharacterized protein OS=Solanum tuberosum OX=4113 PE=4 SV=1	0.709424	0.584626	0.58324	1.9362	2.00833	1.66688	2.9891	0.000373101
tr|M1BPZ5|M1BPZ5_SOLTU	Uncharacterized protein OS=Solanum tuberosum OX=4113 GN=102598930 PE=4 SV=1	1.40998	1.23443	1.38773	0.865389	0.894254	0.916842	0.663788	0.00138475
tr|M1BS59|M1BS59_SOLTU	Uncharacterized protein OS=Solanum tuberosum OX=4113 GN=102604637 PE=3 SV=1	1.05523	1.39308	1.54189	0.877674	0.772648	0.642777	0.574682	0.0237264
tr|M1BT60|M1BT60_SOLTU	Uncharacterized protein OS=Solanum tuberosum OX=4113 GN=102599569 PE=4 SV=1	1.16172	1.12457	1.03378	0.857229	0.853042	0.85197	0.771745	0.00266706
tr|M1BUZ2|M1BUZ2_SOLTU	Uncharacterized protein OS=Solanum tuberosum OX=4113 PE=3 SV=1	1.05741	1.14364	1.03833	0.839948	0.883665	0.698788	0.747798	0.0134618
tr|M1BVW6|M1BVW6_SOLTU	Lipoxygenase OS=Solanum tuberosum OX=4113 PE=3 SV=1	0.758119	0.262705	0.473016	1.26988	1.47091	1.32683	2.72293	0.00527098
tr|M1BWJ0|M1BWJ0_SOLTU	40S ribosomal protein S4 OS=Solanum tuberosum OX=4113 GN=102587726 PE=3 SV=1	1.01146	1.12195	1.09151	0.974896	0.783377	0.669927	0.752949	0.0488862
tr|M1BXX6|M1BXX6_SOLTU	Uncharacterized protein OS=Solanum tuberosum OX=4113 PE=3 SV=1	0.876475	1.11697	0.878405	1.25534	1.29429	1.37941	1.36812	0.0159783
tr|M1BY04|M1BY04_SOLTU	Uncharacterized protein OS=Solanum tuberosum OX=4113 PE=4 SV=1	1.02181	0.895174	1.09242	0.76799	0.839278	0.622849	0.74105	0.0390521
tr|M1C005|M1C005_SOLTU	Phosphoglycerate kinase OS=Solanum tuberosum OX=4113 PE=3 SV=1	1.15985	1.17686	1.06854	0.848033	0.600808	0.781265	0.654902	0.00847557
tr|M1C1|2|M1C1|2_SOLTU	F-box family protein OS=Solanum tuberosum OX=4113 GN=107061668 PE=4 SV=1	0.953082	1.05208	1.06808	0.461271	0.443419	0.424254	0.550647	0.00242466
tr|M1C0Q2|M1C0Q2_SOLTU	Uncharacterized protein OS=Solanum tuberosum OX=4113 PE=4 SV=1	1.21065	1.12351	1.18748	0.829893	0.829033	0.770238	0.689784	0.000369703
tr|M1C183|M1C183_SOLTU	Peroxidase OS=Solanum tuberosum OX=4113 GN=102605292 PE=3 SV=1	1.42971	1.30696	1.46484	0.877501	0.973307	0.907359	0.656471	0.000981344
tr|M1C2L8|M1C2L8_SOLTU	Cysteine proteinase inhibitor OS=Solanum tuberosum OX=4113 GN=102601109 PE=3 SV=1	1.0834	0.932935	0.764169	1.55171	1.43838	1.97307	1.78498	0.0176746
tr|M1C3G7|M1C3G7_SOLTU	Uncharacterized protein OS=Solanum tuberosum OX=4113 GN=102598345 PE=3 SV=1	0.902883	0.955959	0.990846	1.17931	1.2259	1.15875	1.25065	0.00182238
tr|M1C5E6|M1C5E6_SOLTU	60S acidic ribosomal protein P0 OS=Solanum tuberosum OX=4113 PE=3 SV=1	1.14085	1.28032	1.26934	0.914578	0.8004	0.757863	0.670054	0.00330705
tr|M1C5P2|M1C5P2_SOLTU	Uncharacterized protein OS=Solanum tuberosum OX=4113 GN=102594760 PE=4 SV=1	1.12779	1.1798	1.11004	0.946768	0.751272	0.975776	0.78236	0.028006
tr|M1C5X7|M1C5X7_SOLTU	Uncharacterized protein OS=Solanum tuberosum OX=4113 GN=102603826 PE=4 SV=1	1.12468	1.00216	1.19574	0.86103	0.992925	0.819672	0.804685	0.048309
tr|M1C754|M1C754_SOLTU	Uncharacterized protein OS=Solanum tuberosum OX=4113 PE=4 SV=1	0.747071	0.802481	0.971952	1.09993	1.10779	1.43102	1.44308	0.0440508
tr|M1C7V8|M1C7V8_SOLTU	Uncharacterized protein OS=Solanum tuberosum OX=4113 GN=102577525 PE=3 SV=1	1.18915	1.31088	1.22323	0.678001	0.663064	0.79343	0.573287	0.00064487
tr|M1C7Y9|M1C7Y9_SOLTU	Uncharacterized protein OS=Solanum tuberosum OX=4113 GN=102580875 PE=4 SV=1	0.650398	0.916486	0.683586	1.03074	1.08178	0.952336	1.36188	0.0416599
tr|M1C906|M1C906_SOLTU	Uncharacterized protein OS=Solanum tuberosum OX=4113 PE=3 SV=1	0.78593	0.60465	0.736161	0.989462	1.08012	1.16666	1.52169	0.00766082
tr|M1C9X0|M1C9X0_SOLTU	Uncharacterized protein OS=Solanum tuberosum OX=4113 GN=102602244 PE=3 SV=1	0.703487	0.927812	1.06781	1.25668	1.16809	1.28374	1.37397	0.0394717
tr|M1CAU6|M1CAU6_SOLTU	Uncharacterized protein OS=Solanum tuberosum OX=4113 GN=102582943 PE=4 SV=1	1.33768	1.02264	1.16471	0.875676	0.804845	0.755472	0.691056	0.0204464
tr|M1CAV0|M1CAV0_SOLTU	Uncharacterized protein OS=Solanum tuberosum OX=4113 PE=4 SV=1	1.17343	1.18655	1.6762	0.754134	0.859568	0.832397	0.606043	0.034623
tr|M1CAV1|M1CAV1_SOLTU	Uncharacterized protein OS=Solanum tuberosum OX=4113 GN=102585572 PE=4 SV=1	1.33401	1.1228	1.20827	0.681037	0.769675	0.805672	0.615643	0.0028036
tr|M1CB05|M1CB05_SOLTU	Histone H2A OS=Solanum tuberosum OX=4113 GN=102598032 PE=3 SV=1	1.36155	1.12437	1.2025	0.645713	0.763679	0.847368	0.611851	0.0063364
tr|M1CBF6|M1CBF6_SOLTU	Uncharacterized protein OS=Solanum tuberosum OX=4113 GN=102581781 PE=3 SV=1	1.06311	1.14427	1.02699	0.836698	0.806338	0.945314	0.800264	0.0169143
tr|M1CCK0|M1CCK0_SOLTU	Peroxidase OS=Solanum tuberosum OX=4113 GN=102586327 PE=3 SV=1	0.872867	0.681006	0.64103	1.37071	1.34639	1.25569	1.81001	0.00174288
tr|M1CCQ2|M1CCQ2_SOLTU	6-phosphogluconate dehydrogenase, decarboxylating OS=Solanum tuberosum OX=4113 GN=102597739 PE=3 SV=1	0.877899	0.953828	0.787325	1.17886	1.08513	1.01893	1.25348	0.0296482
tr|M1CCW0|M1CCW0_SOLTU	Uncharacterized protein OS=Solanum tuberosum OX=4113 PE=3 SV=1	1.36627	1.3245	1.37601	0.886211	0.933336	0.934601	0.67723	4.07379e-05
tr|M1CE55|M1CE55_SOLTU	Peroxidase OS=Solanum tuberosum OX=4113 GN=102581076 PE=3 SV=1	1.13321	1.15001	1.06821	0.83619	0.732306	0.913388	0.740546	0.00754604
tr|M1CER2|M1CER2_SOLTU	Uncharacterized protein OS=Solanum tuberosum OX=4113 GN=102579678 PE=4 SV=1	1.02035	1.29853	1.45209	0.947845	0.865857	0.695012	0.66527	0.0455234
tr|M1CGF6|M1CGF6_SOLTU	Uncharacterized protein OS=Solanum tuberosum OX=4113 GN=102584935 PE=3 SV=1	1.33392	1.09854	1.11874	0.733044	0.767033	0.872448	0.66809	0.0103638
tr|M1CGU5|M1CGU5_SOLTU	Uncharacterized protein OS=Solanum tuberosum OX=4113 GN=102597437 PE=4 SV=1	1.11861	1.03197	0.974743	0.913451	0.754532	0.897223	0.82078	0.0464888
tr|M1CGV3|M1CGV3_SOLTU	Uncharacterized protein OS=Solanum tuberosum OX=4113 GN=102599617 PE=3 SV=1	1.18278	1.47251	1.313	0.753168	0.765697	0.71495	0.562916	0.00245796
tr|M1CID9|M1CID9_SOLTU	Cysteine proteinase inhibitor OS=Solanum tuberosum OX=4113 PE=3 SV=1	1.04281	1.03937	0.981173	0.741688	0.810553	0.954449	0.818281	0.0478105
tr|M1CJ58|M1CJ58_SOLTU	Uncharacterized protein OS=Solanum tuberosum OX=4113 GN=102599745 PE=4 SV=1	0.839019	0.821132	0.760929	1.0661	1.27763	1.46333	1.57246	0.0169118
tr|M1CJZ9|M1CJZ9_SOLTU	Cysteine proteinase inhibitor OS=Solanum tuberosum OX=4113 PE=3 SV=1	0.208891	0.143424	0.138017	2.70234	2.78493	3.1015	17.5163	2.61397e-05
tr|M1CK17|M1CK17_SOLTU	60S ribosomal protein L27 OS=Solanum tuberosum OX=4113 GN=102597208 PE=3 SV=1	0.904597	0.927202	0.969141	1.46044	1.27996	1.09236	1.36838	0.0333231
tr|M1CKC6|M1CKC6_SOLTU	Uncharacterized protein OS=Solanum tuberosum OX=4113 GN=102578766 PE=4 SV=1	1.24346	1.24676	1.16866	0.860289	0.772275	0.654161	0.624979	0.00214122
tr|M1CKD5|M1CKD5_SOLTU	Uncharacterized protein OS=Solanum tuberosum OX=4113 GN=102580390 PE=3 SV=1	1.36983	1.15517	1.13259	0.788255	0.960799	0.891385	0.721906	0.0201574
tr|M1CLG7|M1CLG7_SOLTU	Uncharacterized protein OS=Solanum tuberosum OX=4113 GN=102599949 PE=4 SV=1	0.833707	0.780582	0.83854	1.22748	1.07756	1.07533	1.37815	0.00450322
tr|M1CLW5|M1CLW5_SOLTU	Pyruvate kinase OS=Solanum tuberosum OX=4113 GN=102582462 PE=3 SV=1	1.15991	1.14317	1.17297	0.78782	0.805558	0.706776	0.661717	0.000242988
tr|M1CM67|M1CM67_SOLTU	Uncharacterized protein OS=Solanum tuberosum OX=4113 PE=3 SV=1	1.08167	1.16758	1.13026	0.783592	0.743494	0.760659	0.676944	0.000187076
tr|M1CMY9|M1CMY9_SOLTU	Superoxide dismutase OS=Solanum tuberosum OX=4113 GN=102577566 PE=3 SV=1	1.1389	0.84166	1.04462	1.2147	1.3217	1.37703	1.29362	0.0412809
tr|M1CMZ5|M1CMZ5_SOLTU	Superoxide dismutase OS=Solanum tuberosum OX=4113 GN=102577566 PE=3 SV=1	0.59926	0.799238	0.642221	1.68095	1.81398	1.62794	2.51032	0.000235666
tr|M1CNK1|M1CNK1_SOLTU	Uncharacterized protein OS=Solanum tuberosum OX=4113 PE=3 SV=1	1.10537	1.17174	1.00293	0.771798	0.719166	0.719878	0.674029	0.00238932
tr|M1CQ02|M1CQ02_SOLTU	Uncharacterized protein OS=Solanum tuberosum OX=4113 PE=3 SV=1	1.11687	1.15902	1.1847	0.630965	0.673106	0.593745	0.548408	6.69202e-05
tr|M1CQ92|M1CQ92_SOLTU	Pyruvate kinase OS=Solanum tuberosum OX=4113 PE=3 SV=1	0.886396	0.886332	0.713116	1.16846	1.08539	1.30967	1.43353	0.0146715
tr|M1CQL1|M1CQL1_SOLTU	Uncharacterized protein OS=Solanum tuberosum OX=4113 GN=102581235 PE=3 SV=1	1.50455	1.09699	1.10868	0.604504	0.570426	0.753026	0.519634	0.0149582
tr|M1CQP6|M1CQP6_SOLTU	Fructose-bisphosphate aldolase OS=Solanum tuberosum OX=4113 PE=3 SV=1	1.2125	1.26141	1.2341	0.846597	1.06872	0.9448	0.771336	0.0126956
tr|M1CQQ1|M1CQQ1_SOLTU	Uncharacterized protein OS=Solanum tuberosum OX=4113 GN=102596361 PE=4 SV=1	1.15005	1.00511	1.02946	0.856458	0.783837	0.773739	0.758028	0.0077302
tr|M1CRA9|M1CRA9_SOLTU	Uncharacterized protein OS=Solanum tuberosum OX=4113 PE=4 SV=1	1.12912	0.946143	0.929809	0.59805	0.660622	0.787774	0.680998	0.0196627
tr|M1CS94|M1CS94_SOLTU	Uncharacterized protein OS=Solanum tuberosum OX=4113 PE=4 SV=1	1.36586	1.36838	1.00154	0.838311	0.575722	0.94771	0.632196	0.0495318
tr|M1CTV7|M1CTV7_SOLTU	Citrate synthase OS=Solanum tuberosum OX=4113 GN=102595372 PE=3 SV=1	1.10925	1.20733	1.1795	1.03999	0.874623	0.854464	0.792051	0.0209598
tr|M1CU69|M1CU69_SOLTU	Uncharacterized protein OS=Solanum tuberosum OX=4113 GN=102601008 PE=4 SV=1	0.776025	0.816805	0.872269	1.57729	1.58541	1.36977	1.83866	0.000814922
tr|M1CWV3|M1CWV3_SOLTU	Uncharacterized protein OS=Solanum tuberosum OX=4113 GN=102592243 PE=4 SV=1	1.15228	0.969493	0.968236	0.754304	0.756058	0.769112	0.737693	0.0116342
tr|M1CX21|M1CX21_SOLTU	Heat shock protein OS=Solanum tuberosum OX=4113 GN=102591977 PE=3 SV=1	0.698459	0.790163	0.835866	1.40662	1.32735	1.51976	1.57644	0.00130105
tr|M1CY27|M1CY27_SOLTU	Uncharacterized protein OS=Solanum tuberosum OX=4113 GN=107061668 PE=4 SV=1	0.953082	1.05208	1.16808	0.861271	0.843419	0.894254	0.81902	0.040084
tr|M1CY45|M1CY45_SOLTU	Uncharacterized protein OS=Solanum tuberosum OX=4113 GN=102586145 PE=3 SV=1	1.12422	1.33249	1.13887	0.860678	0.718907	0.840371	0.673036	0.00819481
tr|M1CYK7|M1CYK7_SOLTU	Uncharacterized protein OS=Solanum tuberosum OX=4113 GN=102595083 PE=4 SV=1	1.22031	0.99492	1.06012	0.600429	0.651296	0.65066	0.580818	0.00268835
tr|M1CZK7|M1CZK7_SOLTU	Uncharacterized protein OS=Solanum tuberosum OX=4113 GN=102601164 PE=4 SV=1	1.21828	1.31955	1.05612	0.882554	0.692497	0.972124	0.708741	0.0362805
tr|M1D0I5|M1D0I5_SOLTU	Uncharacterized protein OS=Solanum tuberosum OX=4113 GN=102591157 PE=3 SV=1	1.0977	1.12358	1.0256	0.871954	0.784514	0.970473	0.809066	0.0278639
tr|M1D0T5|M1D0T5_SOLTU	Uncharacterized protein OS=Solanum tuberosum OX=4113 GN=102579479 PE=3 SV=1	1.21334	1.18646	1.02078	0.903587	0.875484	0.983889	0.807747	0.0327646
tr|M1D227|M1D227_SOLTU	Carbonic anhydrase OS=Solanum tuberosum OX=4113 PE=3 SV=1	0.393551	0.15739	0.159077	2.00894	2.29766	2.15552	9.10134	7.44113e-05
tr|M1D2W7|M1D2W7_SOLTU	Nucleoside diphosphate kinase OS=Solanum tuberosum OX=4113 GN=102578209 PE=3 SV=1	1.42421	1.44072	1.36224	0.604759	0.606162	0.605684	0.429744	4.66206e-06
tr|M1D3N1|M1D3N1_SOLTU	Uncharacterized protein OS=Solanum tuberosum OX=4113 PE=4 SV=1	0.975735	1.09142	1.21709	0.87361	0.843313	0.834307	0.77681	0.0259117
tr|M1D4F6|M1D4F6_SOLTU	Uncharacterized protein OS=Solanum tuberosum OX=4113 GN=102585794 PE=4 SV=1	0.349949	0.318004	0.30192	2.05128	1.93433	2.20702	6.38499	2.66907e-05
tr|M1D4F7|M1D4F7_SOLTU	Uncharacterized protein OS=Solanum tuberosum OX=4113 GN=102586126 PE=4 SV=1	0.43591	0.315263	0.405298	2.2458	2.32666	1.85237	5.55555	0.000311629
tr|M1D4F9|M1D4F9_SOLTU	Uncharacterized protein OS=Solanum tuberosum OX=4113 PE=4 SV=1	0.754956	0.82663	1.05575	1.62147	1.53221	1.36631	1.71385	0.00593001
tr|M1D4K6|M1D4K6_SOLTU	Ribosomal protein L19 OS=Solanum tuberosum OX=4113 GN=102578588 PE=3 SV=1	1.12798	1.27748	1.26072	0.991547	0.784068	0.95632	0.745172	0.0174002
tr|M1D5N3|M1D5N3_SOLTU	Cysteine synthase OS=Solanum tuberosum OX=4113 PE=3 SV=1	1.00273	1.15217	1.02616	0.957625	0.811902	0.723105	0.783586	0.0499538
tr|M1D5Y7|M1D5Y7_SOLTU	Uncharacterized protein OS=Solanum tuberosum OX=4113 GN=102593524 PE=3 SV=1	1.26486	1.0185	1.18053	0.812892	0.990761	0.903791	0.781619	0.046692
tr|M1D7J7|M1D7J7_SOLTU	Malic enzyme OS=Solanum tuberosum OX=4113 GN=102580952 PE=3 SV=1	1.00596	0.838031	1.03426	1.20937	1.25679	1.25502	1.29287	0.0112681
tr|M1DJ69|M1DJ69_SOLTU	Uncharacterized protein OS=Solanum tuberosum OX=4113 GN=102578188 PE=3 SV=1	1.48605	1.67244	1.46419	0.816643	0.72334	0.75439	0.49633	0.000409735
tr|M1DYZ2|M1DYZ2_SOLTU	Uncharacterized protein OS=Solanum tuberosum OX=4113 GN=102589605 PE=4 SV=1	0.509517	0.273319	0.353797	1.93733	2.15042	2.09347	5.43819	5.77504e-05
tr|Q2PYX3|Q2PYX3_SOLTU	Fructose-bisphosphate aldolase OS=Solanum tuberosum OX=4113 GN=102577667 PE=2 SV=1	1.25998	1.36807	1.17439	0.929735	0.824334	0.950232	0.711203	0.00583998
tr|Q2V995|Q2V995_SOLTU	Cytoplasmic ribosomal protein S13-like OS=Solanum tuberosum OX=4113 GN=102582176 PE=2 SV=1	1.12202	1.11059	1.13096	0.883061	0.85813	0.898372	0.784751	5.14701e-05
tr|Q2V999|Q2V999_SOLTU	40S ribosomal protein S15-like OS=Solanum tuberosum OX=4113 GN=102590282 PE=2 SV=1	1.03789	0.934971	0.958076	0.772932	0.784899	0.681419	0.764004	0.00696059
tr|Q2VCJ2|Q2VCJ2_SOLTU	Ribosomal protein L3-like OS=Solanum tuberosum OX=4113 GN=102598069 PE=2 SV=1	1.10768	1.04853	1.24598	0.752346	0.856219	0.710404	0.681612	0.00771111
tr|Q2XPW4|Q2XPW4_SOLTU	60S ribosomal protein L7A-like protein OS=Solanum tuberosum OX=4113 GN=102577601 PE=2 SV=1	1.08001	1.13282	1.10353	0.754091	0.908141	0.837083	0.753634	0.0044311
tr|Q2XPX9|Q2XPX9_SOLTU	40S ribosomal protein S3a OS=Solanum tuberosum OX=4113 GN=102590512 PE=2 SV=1	1.19155	1.10382	1.00144	0.738075	0.943841	0.872182	0.774718	0.0385946
tr|Q307Z3|Q307Z3_SOLTU	Fructokinase-like OS=Solanum tuberosum OX=4113 GN=102577816 PE=2 SV=1	0.96636	0.922779	0.873484	0.650354	0.215326	0.308499	0.425023	0.0171914
tr|Q38HT5|Q38HT5_SOLTU	Uncharacterized protein OS=Solanum tuberosum OX=4113 GN=102582696 PE=2 SV=1	1.14809	1.10706	1.09157	0.920387	0.685742	0.721176	0.695398	0.0105472
tr|Q38JH1|Q38JH1_SOLTU	GTP-binding nuclear protein OS=Solanum tuberosum OX=4113 GN=102595895 PE=2 SV=1	1.05472	1.27278	1.08082	0.800064	0.550486	0.882593	0.655202	0.0319239
tr|Q3HVN5|Q3HVN5_SOLTU	Dehydroascorbate reductase-like protein OS=Solanum tuberosum OX=4113 GN=102577622 PE=2 SV=1	0.737238	0.513353	0.628484	1.22343	1.45344	1.30094	2.11689	0.00170646
tr|Q941G6|Q941G6_SOLTU	Pathogenesis-related protein 1b OS=Solanum tuberosum OX=4113 GN=pr1b PE=2 SV=1	0.875431	0.831096	0.740358	1.46638	1.70481	2.15471	2.17661	0.00954806
tr|Q9M3H3|Q9M3H3_SOLTU	Annexin OS=Solanum tuberosum OX=4113 GN=an34 PE=2 SV=1	1.26437	1.39328	1.35745	0.890968	0.794392	0.913555	0.647284	0.000879587
tr|Q9XF12|Q9XF12_SOLTU	Peptidyl-prolyl cis-trans isomerase OS=Solanum tuberosum OX=4113 GN=102586427 PE=2 SV=1	0.955621	0.920509	0.901134	0.685918	0.510543	0.513789	0.615804	0.00407816

## Sheet: Table S3-4
Additional file 3: Table S3-4 The differential expression changes (Fold change ≥ 1.2 or ≤ 0.83, p < 0.05) of DEPs between 5 μM JA and 0.5 μM treatments.
Uniprot Accession	Protein name	0.5μM-1	0.5μM-2	0.5μM-3	5μM-1	5μM-2	5μM-3	FC	p-value
sp|O22508|LOX18_SOLTU	Probable linoleate 9S-lipoxygenase 8 OS=Solanum tuberosum OX=4113 GN=LOX1.8 PE=2 SV=1	0.966585	0.916248	0.905117	1.22804	1.32439	1.30827	1.38478	0.000533916
sp|O24379|LOX12_SOLTU	Linoleate 9S-lipoxygenase 2 OS=Solanum tuberosum OX=4113 GN=LOX1.2 PE=1 SV=1	0.658172	0.41819	0.474113	0.720026	0.659096	0.57361	1.09604	0.00544531
sp|P01052|ICIA_SOLTU	Chymotrypsin inhibitor I, A, B and C subunits OS=Solanum tuberosum OX=4113 PE=1 SV=1	1.0722	0.807969	0.903446	0.442916	0.452279	0.401739	0.465917	0.00326483
sp|P01079|IP21_SOLTU	Proteinase inhibitor PTI OS=Solanum tuberosum OX=4113 PE=1 SV=1	1.07691	1.23728	1.1895	1.00042	0.947244	0.77152	0.77609	0.035668
sp|P08454|ICID_SOLTU	Wound-induced proteinase inhibitor 1 OS=Solanum tuberosum OX=4113 PE=1 SV=2	0.922892	1.1589	1.04306	0.31132	0.524931	0.438917	0.408072	0.00259582
sp|P19595|UGPA_SOLTU	UTP--glucose-1-phosphate uridylyltransferase OS=Solanum tuberosum OX=4113 PE=1 SV=3	0.887596	0.853869	0.887918	1.06714	1.08497	1.03843	1.21342	0.000448214
sp|P21343|PFPB_SOLTU	Pyrophosphate--fructose 6-phosphate 1-phosphotransferase subunit beta OS=Solanum tuberosum OX=4113 GN=PFP-BETA PE=1 SV=3	0.87508	0.783729	0.626813	1.11183	1.27699	1.10951	1.53058	0.01143
sp|P22200|KPYC_SOLTU	Pyruvate kinase, cytosolic isozyme OS=Solanum tuberosum OX=4113 PE=2 SV=1	0.779385	0.660762	0.659388	1.00865	1.31845	1.2222	1.69052	0.00838896
sp|P30941|SPI7_SOLTU	Serine protease inhibitor 7 OS=Solanum tuberosum OX=4113 PE=1 SV=2	1.31637	1.38641	1.27666	0.460679	0.326469	0.622414	0.354211	0.000721112
sp|P31427|AMPL_SOLTU	Leucine aminopeptidase, chloroplastic OS=Solanum tuberosum OX=4113 GN=LAP PE=2 SV=2	0.566122	0.495387	0.339618	0.856865	0.702952	0.885009	1.7449	0.0165325
sp|P37842|CYTM_SOLTU	Multicystatin OS=Solanum tuberosum OX=4113 PE=1 SV=1	0.369708	0.249139	0.300937	0.67289	0.711589	0.589848	2.14651	0.00217171
sp|P42055|VDAC1_SOLTU	Mitochondrial outer membrane protein porin of 34 kDa OS=Solanum tuberosum OX=4113 PE=1 SV=2	0.856915	0.978748	0.774925	1.32109	1.20971	1.23946	1.44422	0.0047105
sp|P58514|SPI1_SOLTU	Serine protease inhibitor 1 OS=Solanum tuberosum OX=4113 PE=1 SV=2	1.70237	1.84702	1.25723	0.514114	0.382358	0.678298	0.327625	0.00544355
sp|Q00081|GLGL1_SOLTU	Glucose-1-phosphate adenylyltransferase large subunit 1 (Fragment) OS=Solanum tuberosum OX=4113 GN=AGPS1 PE=1 SV=1	0.778822	0.759219	0.620871	1.28067	1.21446	1.15077	1.68877	0.00134913
sp|Q00775|SSG1_SOLTU	Granule-bound starch synthase 1, chloroplastic/amyloplastic OS=Solanum tuberosum OX=4113 GN=WAXY PE=1 SV=1	0.856882	0.688285	0.767517	1.07869	1.22965	1.10936	1.47781	0.00534728
sp|Q00783|ICI1_SOLTU	Proteinase inhibitor 1 OS=Solanum tuberosum OX=4113 PE=3 SV=1	1.06039	1.50098	1.20766	0.747231	0.603034	0.62802	0.524879	0.0120676
sp|Q07511|FDH_SOLTU	Formate dehydrogenase, mitochondrial OS=Solanum tuberosum OX=4113 GN=FDH1 PE=1 SV=2	0.861507	0.552058	0.513869	1.13574	1.43874	1.42843	2.07681	0.00954468
sp|Q3YJS9|PT3K1_SOLTU	Probable inactive patatin-3-Kuras 1 OS=Solanum tuberosum OX=4113 GN=pat3-k1 PE=1 SV=1	0.689178	0.601328	0.467391	1.0335	0.901688	1.02245	1.68249	0.00656682
sp|Q41238|LOX16_SOLTU	Linoleate 9S-lipoxygenase 6 (Fragment) OS=Solanum tuberosum OX=4113 GN=LOX1.6 PE=1 SV=1	0.716563	0.781652	0.485564	1.41666	1.27356	1.12276	1.92207	0.00784906
sp|Q41435|IP2T_SOLTU	Proteinase inhibitor type-2 T OS=Solanum tuberosum OX=4113 GN=PIN2T PE=2 SV=1	0.896813	1.17525	0.826279	0.674064	0.663968	0.57704	0.660748	0.0417362
sp|Q41484|SPI5_SOLTU	Serine protease inhibitor 5 OS=Solanum tuberosum OX=4113 PE=1 SV=1	1.056	1.24299	1.08702	0.460978	0.266986	0.273042	0.29563	0.000762568
sp|Q43190|LOX14_SOLTU	Probable linoleate 9S-lipoxygenase 4 OS=Solanum tuberosum OX=4113 GN=LOX1.4 PE=2 SV=1	0.773187	0.709745	0.626993	1.13843	1.30353	0.993793	1.62838	0.0111188
sp|Q43644|NDUS1_SOLTU	NADH dehydrogenase [ubiquinone] iron-sulfur protein 1, mitochondrial OS=Solanum tuberosum OX=4113 PE=2 SV=1	0.714353	0.819371	0.703781	1.24141	1.15203	1.22307	1.61631	0.000557474
sp|Q9M4G5|PGMP_SOLTU	Phosphoglucomutase, chloroplastic OS=Solanum tuberosum OX=4113 GN=PGMP PE=2 SV=1	0.93897	0.834407	0.866958	1.0391	1.08987	1.17496	1.25133	0.0116755
tr|B3F8F4|B3F8F4_SOLTU	Glutaredoxin OS=Solanum tuberosum OX=4113 GN=GRX3 PE=2 SV=1	0.829161	0.981577	0.671845	1.13402	1.02787	1.18927	1.34987	0.0458636
tr|J7EQ13|J7EQ13_SOLTU	Proteinase inhibitor 2 OS=Solanum tuberosum OX=4113 GN=PIN-II PE=2 SV=1	1.46798	1.42695	1.36585	0.868405	0.741984	0.853878	0.57836	0.000273256
tr|M0ZGZ7|M0ZGZ7_SOLTU	Uncharacterized protein OS=Solanum tuberosum OX=4113 GN=102596696 PE=3 SV=1	0.610849	0.71014	0.927774	1.60677	1.29234	1.17884	1.81342	0.0183744
tr|M0ZIN8|M0ZIN8_SOLTU	Uncharacterized protein OS=Solanum tuberosum OX=4113 GN=102597734 PE=4 SV=1	1.40196	1.56787	1.2847	0.892777	1.10485	0.983538	0.700703	0.0143998
tr|M0ZJ84|M0ZJ84_SOLTU	Uncharacterized protein OS=Solanum tuberosum OX=4113 PE=4 SV=1	0.704497	0.523201	0.948623	1.21301	1.50898	1.16169	1.78452	0.0255922
tr|M0ZJD3|M0ZJD3_SOLTU	Uncharacterized protein OS=Solanum tuberosum OX=4113 GN=102593561 PE=3 SV=1	0.78265	0.752916	0.599378	1.13127	1.53019	1.28733	1.84959	0.00945307
tr|M0ZK51|M0ZK51_SOLTU	Uncharacterized protein OS=Solanum tuberosum OX=4113 PE=4 SV=1	0.763948	0.685437	0.474956	1.22195	1.31814	1.54388	2.12227	0.00500379
tr|M0ZKX2|M0ZKX2_SOLTU	Uncharacterized protein OS=Solanum tuberosum OX=4113 GN=102577479 PE=3 SV=1	0.676913	0.707576	0.845777	1.12333	1.18508	0.953286	1.46247	0.0165416
tr|M0ZMR9|M0ZMR9_SOLTU	Uncharacterized protein OS=Solanum tuberosum OX=4113 PE=4 SV=1	1.32047	1.18421	1.0515	0.856475	0.906651	0.985861	0.773016	0.0356017
tr|M0ZNV9|M0ZNV9_SOLTU	Annexin OS=Solanum tuberosum OX=4113 GN=102586975 PE=3 SV=1	0.901729	0.797064	0.849362	1.0071	1.12074	0.966261	1.21425	0.0300505
tr|M0ZNZ5|M0ZNZ5_SOLTU	Non-specific lipid-transfer protein OS=Solanum tuberosum OX=4113 GN=102587043 PE=3 SV=1	0.703888	0.959004	0.765158	1.12579	1.04185	1.41829	1.47688	0.0485496
tr|M0ZP30|M0ZP30_SOLTU	Pyruvate dehydrogenase E1 component subunit alpha OS=Solanum tuberosum OX=4113 GN=102594416 PE=4 SV=1	0.701072	0.72239	0.91379	1.1112	1.05374	1.17184	1.42765	0.0117027
tr|M0ZPM9|M0ZPM9_SOLTU	Uncharacterized protein OS=Solanum tuberosum OX=4113 GN=102577832 PE=4 SV=1	0.863001	0.796236	0.79687	1.21347	1.38368	1.34703	1.60586	0.0009136
tr|M0ZPQ8|M0ZPQ8_SOLTU	Pectinesterase OS=Solanum tuberosum OX=4113 GN=102585483 PE=3 SV=1	0.674433	0.751244	0.372973	1.06894	1.16895	1.09553	1.85329	0.0127449
tr|M0ZQV9|M0ZQV9_SOLTU	Uncharacterized protein OS=Solanum tuberosum OX=4113 PE=4 SV=1	0.507455	0.492829	0.981641	1.26286	1.2964	1.00914	1.80047	0.0455645
tr|M0ZQW3|M0ZQW3_SOLTU	Uncharacterized protein OS=Solanum tuberosum OX=4113 GN=102594350 PE=3 SV=1	0.770188	0.993032	0.712578	1.23205	0.993032	1.24966	1.40348	0.048912
tr|M0ZRE7|M0ZRE7_SOLTU	Uncharacterized protein OS=Solanum tuberosum OX=4113 PE=4 SV=1	0.547786	0.979929	0.875665	1.46752	1.36518	1.20878	1.68158	0.0221358
tr|M0ZRQ4|M0ZRQ4_SOLTU	Glycylpeptide N-tetradecanoyltransferase OS=Solanum tuberosum OX=4113 GN=102582029 PE=3 SV=1	1.85259	1.0243	1.86327	0.510215	0.987273	0.54737	0.431391	0.0472848
tr|M0ZSA3|M0ZSA3_SOLTU	Uncharacterized protein OS=Solanum tuberosum OX=4113 GN=102586212 PE=4 SV=1	0.820235	0.699173	0.886644	1.20757	1.30796	1.09578	1.50093	0.00813812
tr|M0ZSE8|M0ZSE8_SOLTU	Uncharacterized protein OS=Solanum tuberosum OX=4113 GN=102577564 PE=4 SV=1	0.954381	1.00823	0.863085	1.13686	1.19003	1.10682	1.21517	0.0142752
tr|M0ZT89|M0ZT89_SOLTU	Uncharacterized protein OS=Solanum tuberosum OX=4113 GN=102578860 PE=3 SV=1	0.824772	0.859316	0.79766	1.21443	1.11209	1.10107	1.38112	0.0014356
tr|M0ZWA8|M0ZWA8_SOLTU	Uncharacterized protein OS=Solanum tuberosum OX=4113 GN=102596717 PE=4 SV=1	0.706402	0.791748	0.795553	1.40961	1.32619	1.18211	1.70811	0.00172259
tr|M0ZWB1|M0ZWB1_SOLTU	Uncharacterized protein OS=Solanum tuberosum OX=4113 GN=102597275 PE=4 SV=1	0.782655	0.482142	0.763123	1.13133	1.5247	1.2433	1.92282	0.0148187
tr|M0ZWY7|M0ZWY7_SOLTU	Elongation factor Tu OS=Solanum tuberosum OX=4113 GN=102602312 PE=3 SV=1	0.705711	0.921245	0.610874	1.12889	1.10764	1.27635	1.56977	0.0160266
tr|M0ZY64|M0ZY64_SOLTU	Uncharacterized protein OS=Solanum tuberosum OX=4113 PE=3 SV=1	0.970312	0.764129	0.641931	1.00672	1.37779	1.25744	1.53257	0.0440206
tr|M0ZYC1|M0ZYC1_SOLTU	Protein disulfide-isomerase OS=Solanum tuberosum OX=4113 PE=3 SV=1	0.898169	0.933512	0.908714	1.21714	1.28856	1.15458	1.33568	0.00157099
tr|M0ZZV7|M0ZZV7_SOLTU	Adenosylhomocysteinase OS=Solanum tuberosum OX=4113 GN=102582199 PE=3 SV=1	0.807457	0.773389	0.882611	1.27979	1.46014	1.27575	1.6301	0.00167635
tr|M1A0G4|M1A0G4_SOLTU	Uncharacterized protein OS=Solanum tuberosum OX=4113 GN=102584948 PE=4 SV=1	0.844822	0.695133	0.642286	1.18778	1.41278	1.35442	1.81235	0.00286315
tr|M1A251|M1A251_SOLTU	Peroxidase OS=Solanum tuberosum OX=4113 GN=102583921 PE=3 SV=1	0.752578	0.714903	0.627388	1.22619	1.0622	1.10047	1.6177	0.00222652
tr|M1A288|M1A288_SOLTU	Uncharacterized protein OS=Solanum tuberosum OX=4113 PE=4 SV=1	0.859862	0.961174	0.997112	1.18699	1.22129	1.27864	1.30828	0.00410999
tr|M1A3D8|M1A3D8_SOLTU	Uncharacterized protein OS=Solanum tuberosum OX=4113 GN=102583397 PE=3 SV=1	0.854843	0.799482	0.736251	1.31794	1.04432	1.26767	1.51843	0.0104202
tr|M1A449|M1A449_SOLTU	40S ribosomal protein S7 OS=Solanum tuberosum OX=4113 GN=102589285 PE=3 SV=1	1.13629	1.2047	1.02424	0.953903	0.833387	0.969112	0.819081	0.0403782
tr|M1A483|M1A483_SOLTU	T-complex protein 1 subunit delta OS=Solanum tuberosum OX=4113 GN=102603797 PE=3 SV=1	0.742663	0.573159	0.631543	1.21006	1.24238	1.19224	1.87159	0.000400105
tr|M1A5C6|M1A5C6_SOLTU	Ribosomal protein OS=Solanum tuberosum OX=4113 GN=102599549 PE=3 SV=1	0.774389	0.818574	0.776368	1.28526	1.21641	1.20805	1.56573	9.52545e-05
tr|M1A782|M1A782_SOLTU	Uncharacterized protein OS=Solanum tuberosum OX=4113 GN=102602430 PE=3 SV=1	0.536707	0.905197	0.447267	1.46469	1.06843	1.49456	2.13199	0.022101
tr|M1A967|M1A967_SOLTU	Uncharacterized protein OS=Solanum tuberosum OX=4113 GN=102597293 PE=3 SV=1	0.91813	0.764595	0.791899	1.13476	1.15734	1.2097	1.41509	0.00280197
tr|M1A9Z4|M1A9Z4_SOLTU	Uncharacterized protein OS=Solanum tuberosum OX=4113 GN=102588555 PE=4 SV=1	0.780231	0.68365	0.859584	1.29496	1.21023	1.313	1.64332	0.00114331
tr|M1ABC2|M1ABC2_SOLTU	Uncharacterized protein OS=Solanum tuberosum OX=4113 GN=102594413 PE=4 SV=1	0.817733	0.625113	0.665316	1.00142	1.09635	1.06424	1.49989	0.00566076
tr|M1ACT7|M1ACT7_SOLTU	S-(hydroxymethyl)glutathione dehydrogenase OS=Solanum tuberosum OX=4113 PE=3 SV=1	0.961677	0.695764	0.97893	1.29135	1.32575	1.18782	1.44324	0.0179563
tr|M1AE00|M1AE00_SOLTU	Uncharacterized protein OS=Solanum tuberosum OX=4113 GN=102604541 PE=4 SV=1	1.01203	0.639578	0.611603	1.09952	1.2528	1.5363	1.71819	0.0406866
tr|M1AEP8|M1AEP8_SOLTU	Uncharacterized protein OS=Solanum tuberosum OX=4113 GN=102600266 PE=4 SV=1	1.04675	1.11989	1.17086	0.981379	0.834043	0.817519	0.788897	0.0206774
tr|M1AFT2|M1AFT2_SOLTU	Uncharacterized protein OS=Solanum tuberosum OX=4113 GN=102582960 PE=4 SV=1	0.667203	0.77672	0.734557	1.20294	1.20858	1.31233	1.70938	0.000419273
tr|M1AGS1|M1AGS1_SOLTU	Uncharacterized protein OS=Solanum tuberosum OX=4113 GN=102588119 PE=4 SV=1	0.768389	0.987399	0.60333	1.15234	1.26616	1.29593	1.5745	0.0194439
tr|M1AHP3|M1AHP3_SOLTU	Eukaryotic translation initiation factor 3 subunit A OS=Solanum tuberosum OX=4113 PE=3 SV=1	0.561573	0.800966	0.678218	1.35971	1.1901	1.34089	1.9065	0.00213832
tr|M1AHZ8|M1AHZ8_SOLTU	Uncharacterized protein OS=Solanum tuberosum OX=4113 GN=102583739 PE=4 SV=1	0.563916	0.619639	0.95446	1.42954	1.23624	1.03696	1.73186	0.0350905
tr|M1ALA3|M1ALA3_SOLTU	Proteasome subunit beta type OS=Solanum tuberosum OX=4113 GN=102592103 PE=3 SV=1	0.547684	0.757901	0.533601	1.26634	1.12618	1.34032	2.02962	0.00276259
tr|M1AM70|M1AM70_SOLTU	Uncharacterized protein OS=Solanum tuberosum OX=4113 PE=4 SV=1	0.790012	0.77393	0.936782	0.967443	1.0489	1.02707	1.21701	0.0341848
tr|M1AMW1|M1AMW1_SOLTU	Uncharacterized protein OS=Solanum tuberosum OX=4113 GN=102584645 PE=3 SV=1	0.785095	0.794272	0.747132	1.16657	1.29409	1.39767	1.65843	0.00171845
tr|M1AMY0|M1AMY0_SOLTU	Uncharacterized protein OS=Solanum tuberosum OX=4113 PE=4 SV=1	1.43788	1.73469	1.7251	0.526901	0.355824	0.23377	0.227964	0.000619728
tr|M1AMY2|M1AMY2_SOLTU	Uncharacterized protein OS=Solanum tuberosum OX=4113 GN=102593917 PE=4 SV=1	0.418795	0.293242	0.179839	0.741205	0.770985	0.763161	2.55119	0.00268891
tr|M1AMY4|M1AMY4_SOLTU	Uncharacterized protein OS=Solanum tuberosum OX=4113 GN=102594586 PE=4 SV=1	1.00244	1.13581	1.1151	0.732917	0.290618	0.482286	0.462852	0.0123709
tr|M1AMY6|M1AMY6_SOLTU	Uncharacterized protein OS=Solanum tuberosum OX=4113 GN=102594910 PE=4 SV=1	0.530396	0.230774	0.186256	1.23778	1.14631	1.4132	4.008	0.00205838
tr|M1AMZ0|M1AMZ0_SOLTU	Uncharacterized protein OS=Solanum tuberosum OX=4113 PE=4 SV=1	1.19823	1.41331	1.18741	0.735383	0.351714	0.447279	0.403895	0.00526258
tr|M1APL4|M1APL4_SOLTU	Uncharacterized protein OS=Solanum tuberosum OX=4113 PE=3 SV=1	1.05206	0.854896	0.9301	1.39981	1.34256	1.28383	1.41915	0.0039753
tr|M1AQY2|M1AQY2_SOLTU	Uncharacterized protein OS=Solanum tuberosum OX=4113 GN=102601957 PE=3 SV=1	0.930159	0.797125	0.527987	1.16032	1.1628	1.31404	1.61274	0.0232156
tr|M1AQZ1|M1AQZ1_SOLTU	Pyruvate kinase OS=Solanum tuberosum OX=4113 GN=102596468 PE=3 SV=1	0.518351	0.929893	0.494292	1.48125	1.0482	1.46554	2.05658	0.0268578
tr|M1AU65|M1AU65_SOLTU	Peroxidase OS=Solanum tuberosum OX=4113 GN=102582282 PE=3 SV=1	0.643645	0.943387	0.786671	1.27252	1.01553	1.31759	1.519	0.0325218
tr|M1AUK8|M1AUK8_SOLTU	60S ribosomal protein L27 OS=Solanum tuberosum OX=4113 GN=102600958 PE=3 SV=1	0.731287	0.50667	0.965694	1.22491	1.29638	1.02058	1.60728	0.0461024
tr|M1AUM2|M1AUM2_SOLTU	Uncharacterized protein OS=Solanum tuberosum OX=4113 GN=102602308 PE=3 SV=1	0.580831	0.697387	0.753164	1.31833	1.366	1.409	2.01505	0.000273577
tr|M1AVU1|M1AVU1_SOLTU	Uncharacterized protein OS=Solanum tuberosum OX=4113 GN=102586281 PE=3 SV=1	0.991239	0.832468	0.788791	1.23648	1.19227	1.11934	1.35812	0.0113975
tr|M1AW31|M1AW31_SOLTU	Uncharacterized protein OS=Solanum tuberosum OX=4113 GN=102600657 PE=3 SV=1	0.66356	0.988372	0.765648	1.16385	1.02552	1.27064	1.43119	0.0435542
tr|M1AWV2|M1AWV2_SOLTU	Uncharacterized protein OS=Solanum tuberosum OX=4113 PE=4 SV=1	0.756446	1.0046	0.77861	1.26706	1.01386	1.32841	1.42119	0.0459754
tr|M1AZE4|M1AZE4_SOLTU	Glucose-6-phosphate isomerase OS=Solanum tuberosum OX=4113 GN=102585856 PE=3 SV=1	0.898237	0.879167	0.992917	1.15177	1.18052	1.00209	1.20361	0.045541
tr|M1B0U4|M1B0U4_SOLTU	Uncharacterized protein OS=Solanum tuberosum OX=4113 GN=102601402 PE=4 SV=1	0.536774	0.884175	0.934604	1.22958	1.28979	1.20958	1.58305	0.0228679
tr|M1B150|M1B150_SOLTU	UTP--glucose-1-phosphate uridylyltransferase OS=Solanum tuberosum OX=4113 GN=102577726 PE=3 SV=1	0.777474	0.970251	0.904531	1.19865	1.01601	1.09758	1.24884	0.0467695
tr|M1B2L7|M1B2L7_SOLTU	Guanosine nucleotide diphosphate dissociation inhibitor OS=Solanum tuberosum OX=4113 GN=102591805 PE=3 SV=1	0.554242	0.890387	0.615048	1.17947	1.11068	1.30889	1.74738	0.0123909
tr|M1B2L8|M1B2L8_SOLTU	Uncharacterized protein OS=Solanum tuberosum OX=4113 GN=102588697 PE=4 SV=1	0.895612	0.82042	0.668438	1.14843	1.16421	1.47601	1.58889	0.0204955
tr|M1B340|M1B340_SOLTU	Uncharacterized protein OS=Solanum tuberosum OX=4113 GN=102603495 PE=4 SV=1	0.955808	0.746631	0.735311	1.20335	1.18325	1.24297	1.4889	0.00575735
tr|M1B3Q2|M1B3Q2_SOLTU	Peroxidase OS=Solanum tuberosum OX=4113 GN=102602226 PE=3 SV=1	0.943868	0.65825	0.688012	0.979284	1.24285	1.11077	1.45533	0.0425178
tr|M1B4H0|M1B4H0_SOLTU	Uncharacterized protein OS=Solanum tuberosum OX=4113 GN=102599872 PE=4 SV=1	0.921409	0.78559	0.823503	1.21462	1.22243	1.26962	1.4648	0.000873725
tr|M1B4H5|M1B4H5_SOLTU	Uncharacterized protein OS=Solanum tuberosum OX=4113 GN=102601553 PE=3 SV=1	0.799262	0.769248	0.86371	1.10323	1.17509	1.10755	1.39209	0.000937503
tr|M1B647|M1B647_SOLTU	Uncharacterized protein OS=Solanum tuberosum OX=4113 GN=102583107 PE=3 SV=1	0.81401	0.808758	0.85254	1.14457	1.08598	1.08314	1.3387	0.000327356
tr|M1B7H6|M1B7H6_SOLTU	Uncharacterized protein OS=Solanum tuberosum OX=4113 GN=102582495 PE=3 SV=1	0.774124	0.643806	0.603769	1.03957	1.12919	1.1504	1.64176	0.002172
tr|M1B9C1|M1B9C1_SOLTU	Histone H4 OS=Solanum tuberosum OX=4113 GN=102604694 PE=3 SV=1	0.985237	0.909862	0.767578	1.25186	1.10401	1.33382	1.38571	0.0209679
tr|M1BA84|M1BA84_SOLTU	Uncharacterized protein OS=Solanum tuberosum OX=4113 PE=4 SV=1	0.803635	0.935766	0.992094	1.11965	1.18897	1.03888	1.22552	0.0439487
tr|M1BAA6|M1BAA6_SOLTU	Serine hydroxymethyltransferase OS=Solanum tuberosum OX=4113 GN=102580488 PE=3 SV=1	0.772237	0.721147	0.775366	1.24674	1.4522	1.35991	1.78902	0.000650008
tr|M1BBU4|M1BBU4_SOLTU	Methylenetetrahydrofolate reductase OS=Solanum tuberosum OX=4113 GN=102598073 PE=3 SV=1	0.58183	0.856132	0.47866	1.29655	1.19275	1.03752	1.84013	0.0166492
tr|M1BD67|M1BD67_SOLTU	Uncharacterized protein OS=Solanum tuberosum OX=4113 GN=102598975 PE=4 SV=1	0.821803	0.68182	0.834519	1.23246	1.28728	1.26313	1.6179	0.000724245
tr|M1BEC3|M1BEC3_SOLTU	Histone H3 OS=Solanum tuberosum OX=4113 GN=102584902 PE=3 SV=1	0.655412	0.507831	0.858464	1.28389	1.24086	1.1213	1.80345	0.0086154
tr|M1BFS5|M1BFS5_SOLTU	Cyanate hydratase OS=Solanum tuberosum OX=4113 GN=CYN PE=3 SV=1	0.674769	0.802345	0.49132	1.2055	1.14918	1.41708	1.91612	0.00780977
tr|M1BFT7|M1BFT7_SOLTU	Malate dehydrogenase OS=Solanum tuberosum OX=4113 PE=3 SV=1	0.937449	0.692604	0.580311	1.10649	1.35665	1.43109	1.7618	0.0176003
tr|M1BGT4|M1BGT4_SOLTU	Uncharacterized protein OS=Solanum tuberosum OX=4113 GN=102605795 PE=4 SV=1	0.640156	0.789425	0.505979	1.19749	1.39731	1.45932	2.09455	0.00342648
tr|M1BLX9|M1BLX9_SOLTU	RuvB-like helicase OS=Solanum tuberosum OX=4113 GN=102601112 PE=3 SV=1	1.05075	1.2634	1.1124	0.92361	0.915183	0.820796	0.77617	0.0229967
tr|M1BP63|M1BP63_SOLTU	Histone H2A OS=Solanum tuberosum OX=4113 GN=102604745 PE=3 SV=1	0.450905	0.760864	0.762878	1.39981	1.25113	1.18702	1.94362	0.00688672
tr|M1BPE5|M1BPE5_SOLTU	40S ribosomal protein S24 OS=Solanum tuberosum OX=4113 GN=102590529 PE=3 SV=1	0.808764	0.748403	0.933951	1.23549	1.32471	1.19758	1.50847	0.00313081
tr|M1BPR3|M1BPR3_SOLTU	Uncharacterized protein OS=Solanum tuberosum OX=4113 GN=102590871 PE=4 SV=1	0.56462	0.790259	0.696056	1.17973	0.890771	0.952033	1.47374	0.0417454
tr|M1BPZ5|M1BPZ5_SOLTU	Uncharacterized protein OS=Solanum tuberosum OX=4113 GN=102598930 PE=4 SV=1	0.693782	0.854013	0.708444	1.03085	1.0173	0.986981	1.34522	0.00792416
tr|M1BS59|M1BS59_SOLTU	Uncharacterized protein OS=Solanum tuberosum OX=4113 GN=102604637 PE=3 SV=1	0.877674	0.575391	0.544561	1.18942	1.25888	1.27077	1.86174	0.006289
tr|M1BSN6|M1BSN6_SOLTU	Uncharacterized protein OS=Solanum tuberosum OX=4113 GN=102587640 PE=3 SV=1	0.912105	0.754467	0.771172	1.09663	1.6506	1.41634	1.70796	0.0267539
tr|M1BSP0|M1BSP0_SOLTU	Uncharacterized protein OS=Solanum tuberosum OX=4113 PE=4 SV=1	0.962597	0.784411	0.923616	1.22307	1.35074	1.0507	1.35718	0.0360258
tr|M1BTY2|M1BTY2_SOLTU	Uncharacterized protein OS=Solanum tuberosum OX=4113 GN=102587835 PE=4 SV=1	1.02976	0.805724	0.738426	1.03932	1.45274	1.39425	1.50989	0.0488952
tr|M1BUZ2|M1BUZ2_SOLTU	Uncharacterized protein OS=Solanum tuberosum OX=4113 PE=3 SV=1	0.560077	0.695445	0.855735	1.54256	1.27725	1.40715	2.00211	0.00355527
tr|M1BX50|M1BX50_SOLTU	Uncharacterized protein OS=Solanum tuberosum OX=4113 PE=4 SV=1	0.702371	0.754821	0.75426	1.2094	1.26438	1.25174	1.68465	3.05204e-05
tr|M1BXX6|M1BXX6_SOLTU	Uncharacterized protein OS=Solanum tuberosum OX=4113 PE=3 SV=1	0.784836	0.461414	0.63632	1.08335	1.12733	1.10587	1.76171	0.00714296
tr|M1BZ12|M1BZ12_SOLTU	Uncharacterized protein OS=Solanum tuberosum OX=4113 GN=102583499 PE=4 SV=1	0.952907	0.883025	0.634239	1.23326	1.21893	1.23104	1.49108	0.0139528
tr|M1BZ69|M1BZ69_SOLTU	Uncharacterized protein OS=Solanum tuberosum OX=4113 GN=102592788 PE=4 SV=1	0.806847	0.788344	0.550639	1.37656	1.47479	1.29667	1.93306	0.00236103
tr|M1C005|M1C005_SOLTU	Phosphoglycerate kinase OS=Solanum tuberosum OX=4113 PE=3 SV=1	0.863806	1.03453	0.956737	1.12831	1.1878	1.19346	1.22924	0.0151898
tr|M1C0M0|M1C0M0_SOLTU	Uncharacterized protein OS=Solanum tuberosum OX=4113 GN=102581296 PE=4 SV=1	0.554025	0.658476	0.51182	1.18981	1.19817	1.54581	2.28135	0.00416602
tr|M1C183|M1C183_SOLTU	Peroxidase OS=Solanum tuberosum OX=4113 GN=102605292 PE=3 SV=1	0.647508	0.591868	0.605027	1.04528	1.12787	1.02277	1.73277	0.000236903
tr|M1C2Q1|M1C2Q1_SOLTU	Uncharacterized protein OS=Solanum tuberosum OX=4113 GN=102604021 PE=4 SV=1	0.727179	0.768597	0.705235	1.0415	1.28741	1.23696	1.62011	0.00415745
tr|M1C3G7|M1C3G7_SOLTU	Uncharacterized protein OS=Solanum tuberosum OX=4113 GN=102598345 PE=3 SV=1	0.624683	0.592234	0.591541	1.29312	1.2259	1.25886	2.08901	7.88969e-06
tr|M1C3S5|M1C3S5_SOLTU	Uncharacterized protein OS=Solanum tuberosum OX=4113 PE=3 SV=1	0.63993	0.766242	0.672368	1.0818	1.17044	0.911241	1.52197	0.0130921
tr|M1C4H3|M1C4H3_SOLTU	Eukaryotic translation initiation factor 6 OS=Solanum tuberosum OX=4113 GN=EIF6 PE=3 SV=1	0.574355	0.559102	0.603089	0.80014	1.08529	1.12821	1.73542	0.014818
tr|M1C4Z5|M1C4Z5_SOLTU	Uncharacterized protein OS=Solanum tuberosum OX=4113 GN=102579084 PE=4 SV=1	0.695471	0.86817	1.08109	1.40047	1.24339	1.18543	1.44789	0.0373638
tr|M1C5H3|M1C5H3_SOLTU	Uncharacterized protein OS=Solanum tuberosum OX=4113 GN=102577626 PE=4 SV=1	0.725199	0.644672	0.899399	1.24871	1.1841	1.10146	1.55745	0.00816153
tr|M1C5P2|M1C5P2_SOLTU	Uncharacterized protein OS=Solanum tuberosum OX=4113 GN=102594760 PE=4 SV=1	0.76603	0.751272	0.834386	1.15941	1.31766	1.07979	1.51247	0.00570643
tr|M1C7V8|M1C7V8_SOLTU	Uncharacterized protein OS=Solanum tuberosum OX=4113 GN=102577525 PE=3 SV=1	0.910419	0.819481	0.79343	1.22244	1.20658	1.18991	1.43418	0.000571824
tr|M1C8Z7|M1C8Z7_SOLTU	Uncharacterized protein OS=Solanum tuberosum OX=4113 GN=102596238 PE=3 SV=1	0.953207	0.78833	0.695673	1.23363	1.38266	1.33787	1.62241	0.00441628
tr|M1C906|M1C906_SOLTU	Uncharacterized protein OS=Solanum tuberosum OX=4113 PE=3 SV=1	0.846089	0.782437	0.829726	1.37852	1.5328	1.26746	1.69989	0.0019363
tr|M1C9T0|M1C9T0_SOLTU	Uncharacterized protein OS=Solanum tuberosum OX=4113 GN=102591315 PE=3 SV=1	0.773294	0.675463	0.963114	1.30716	1.36025	1.23497	1.61799	0.00567187
tr|M1C9X0|M1C9X0_SOLTU	Uncharacterized protein OS=Solanum tuberosum OX=4113 GN=102602244 PE=3 SV=1	0.893748	0.47366	0.57075	1.14609	1.43044	1.0777	1.88541	0.0264994
tr|M1CAQ4|M1CAQ4_SOLTU	Uncharacterized protein OS=Solanum tuberosum OX=4113 PE=4 SV=1	0.857448	0.781289	0.680774	1.07941	0.948068	1.19403	1.38887	0.0264433
tr|M1CAV1|M1CAV1_SOLTU	Uncharacterized protein OS=Solanum tuberosum OX=4113 GN=102585572 PE=4 SV=1	0.63854	0.942544	0.572994	1.34641	1.16498	1.41307	1.82187	0.0122146
tr|M1CB05|M1CB05_SOLTU	Histone H2A OS=Solanum tuberosum OX=4113 GN=102598032 PE=3 SV=1	0.472081	0.709458	0.801779	1.52065	1.4025	1.14835	2.05287	0.00914193
tr|M1CB98|M1CB98_SOLTU	Carboxypeptidase OS=Solanum tuberosum OX=4113 PE=3 SV=1	0.806195	0.736098	0.941318	1.02434	1.08388	1.03208	1.26441	0.025554
tr|M1CBF6|M1CBF6_SOLTU	Uncharacterized protein OS=Solanum tuberosum OX=4113 GN=102581781 PE=3 SV=1	0.934507	0.828915	0.870067	1.16569	1.22047	1.15763	1.34566	0.00114645
tr|M1CC22|M1CC22_SOLTU	Peroxidase OS=Solanum tuberosum OX=4113 GN=102592844 PE=3 SV=1	0.553258	0.512073	0.983889	1.4287	1.20581	1.02087	1.78379	0.0490083
tr|M1CCJ9|M1CCJ9_SOLTU	Peroxidase OS=Solanum tuberosum OX=4113 GN=102585990 PE=3 SV=1	0.48659	0.467419	0.460422	1.17802	1.12107	1.10445	2.4063	9.5616e-06
tr|M1CCK0|M1CCK0_SOLTU	Peroxidase OS=Solanum tuberosum OX=4113 GN=102586327 PE=3 SV=1	0.781578	0.789121	0.893047	0.974848	1.18348	1.21023	1.36725	0.0217798
tr|M1CFQ4|M1CFQ4_SOLTU	Uncharacterized protein OS=Solanum tuberosum OX=4113 GN=102601472 PE=3 SV=1	0.444496	0.676195	0.715026	1.32998	1.27663	1.23122	2.09065	0.00170246
tr|M1CGF6|M1CGF6_SOLTU	Uncharacterized protein OS=Solanum tuberosum OX=4113 GN=102584935 PE=3 SV=1	0.948705	0.699534	0.712441	0.984331	1.43489	1.29637	1.57395	0.0442738
tr|M1CGV3|M1CGV3_SOLTU	Uncharacterized protein OS=Solanum tuberosum OX=4113 GN=102599617 PE=3 SV=1	0.767177	0.779939	0.859584	1.29688	0.981853	1.11246	1.40906	0.026685
tr|M1CIM1|M1CIM1_SOLTU	Uncharacterized protein OS=Solanum tuberosum OX=4113 PE=4 SV=1	0.589119	0.749838	0.778841	1.1434	1.0641	1.223	1.61985	0.00424664
tr|M1CJ58|M1CJ58_SOLTU	Uncharacterized protein OS=Solanum tuberosum OX=4113 GN=102599745 PE=4 SV=1	0.801279	0.82867	0.826633	1.2936	1.07257	0.949113	1.34955	0.0473562
tr|M1CJZ9|M1CJZ9_SOLTU	Cysteine proteinase inhibitor OS=Solanum tuberosum OX=4113 PE=3 SV=1	0.0894474	0.166261	0.180197	0.999324	0.905382	0.58029	5.70078	0.00628821
tr|M1CKD5|M1CKD5_SOLTU	Uncharacterized protein OS=Solanum tuberosum OX=4113 GN=102580390 PE=3 SV=1	0.637777	0.728862	0.843428	1.20414	1.15517	1.13259	1.58	0.00248651
tr|M1CM67|M1CM67_SOLTU	Uncharacterized protein OS=Solanum tuberosum OX=4113 PE=3 SV=1	1.03301	0.877546	0.811319	1.10173	1.21138	1.29776	1.32661	0.0269287
tr|M1CPM6|M1CPM6_SOLTU	Uncharacterized protein OS=Solanum tuberosum OX=4113 PE=3 SV=1	0.768972	0.725429	0.678909	1.1322	1.36965	1.40544	1.79785	0.00297208
tr|M1CQ02|M1CQ02_SOLTU	Uncharacterized protein OS=Solanum tuberosum OX=4113 PE=3 SV=1	0.779809	0.787198	0.797281	1.47236	1.38068	1.42428	1.80913	1.89342e-05
tr|M1CQ92|M1CQ92_SOLTU	Pyruvate kinase OS=Solanum tuberosum OX=4113 PE=3 SV=1	0.936757	0.793531	0.857311	1.00838	1.23474	1.1199	1.29967	0.0288176
tr|M1CQL1|M1CQL1_SOLTU	Uncharacterized protein OS=Solanum tuberosum OX=4113 GN=102581235 PE=3 SV=1	1.35959	1.36834	1.61735	0.531359	0.964249	0.520944	0.464079	0.0100301
tr|M1CQP6|M1CQP6_SOLTU	Fructose-bisphosphate aldolase OS=Solanum tuberosum OX=4113 PE=3 SV=1	0.717237	0.620712	0.564046	1.22367	1.04916	1.25706	1.85589	0.00229258
tr|M1CRA9|M1CRA9_SOLTU	Uncharacterized protein OS=Solanum tuberosum OX=4113 PE=4 SV=1	1.40841	1.20213	1.39444	0.864422	1.1911	0.887979	0.73496	0.0467446
tr|M1CSX6|M1CSX6_SOLTU	Uncharacterized protein OS=Solanum tuberosum OX=4113 GN=102587986 PE=3 SV=1	0.91954	0.830187	0.76469	1.16839	1.18895	1.25751	1.43765	0.00218324
tr|M1CTV7|M1CTV7_SOLTU	Citrate synthase OS=Solanum tuberosum OX=4113 GN=102595372 PE=3 SV=1	0.781655	0.688328	0.870357	1.06911	1.22972	1.09568	1.45043	0.00829239
tr|M1CU69|M1CU69_SOLTU	Uncharacterized protein OS=Solanum tuberosum OX=4113 GN=102601008 PE=4 SV=1	0.669716	0.559968	0.718855	0.976972	1.03781	1.03911	1.56727	0.00198244
tr|M1CWH9|M1CWH9_SOLTU	Uncharacterized protein OS=Solanum tuberosum OX=4113 GN=102586211 PE=3 SV=1	0.961213	0.937746	0.78432	1.01586	1.23617	1.18722	1.28173	0.0440099
tr|M1CWI5|M1CWI5_SOLTU	Uncharacterized protein OS=Solanum tuberosum OX=4113 PE=4 SV=1	0.823284	0.662347	0.55299	1.36631	1.26211	1.17693	1.86663	0.00353971
tr|M1CWV3|M1CWV3_SOLTU	Uncharacterized protein OS=Solanum tuberosum OX=4113 GN=102592243 PE=4 SV=1	0.782591	0.860091	0.986233	1.31083	1.41436	1.27642	1.52215	0.00320468
tr|M1CX21|M1CX21_SOLTU	Heat shock protein OS=Solanum tuberosum OX=4113 GN=102591977 PE=3 SV=1	0.844696	0.915576	0.945289	1.05023	1.15691	1.09909	1.26354	0.0326155
tr|M1CYK7|M1CYK7_SOLTU	Uncharacterized protein OS=Solanum tuberosum OX=4113 GN=102595083 PE=4 SV=1	0.828833	0.967761	0.865704	1.35043	1.38602	1.42351	1.56255	0.000430297
tr|M1CZK7|M1CZK7_SOLTU	Uncharacterized protein OS=Solanum tuberosum OX=4113 GN=102601164 PE=4 SV=1	0.714075	0.817354	0.963181	1.18509	1.1706	1.00858	1.34862	0.0342263
tr|M1D096|M1D096_SOLTU	ATP synthase subunit beta OS=Solanum tuberosum OX=4113 GN=102599894 PE=3 SV=1	0.719866	0.742431	0.988477	1.08954	1.0931	1.01621	1.30524	0.0496621
tr|M1D0A6|M1D0A6_SOLTU	Fructose-bisphosphate aldolase OS=Solanum tuberosum OX=4113 PE=3 SV=1	0.864023	0.804819	0.752256	1.13908	1.24078	1.27166	1.50821	0.00134128
tr|M1D0T5|M1D0T5_SOLTU	Uncharacterized protein OS=Solanum tuberosum OX=4113 GN=102579479 PE=3 SV=1	0.724406	0.783909	0.983889	1.15867	1.15415	1.01144	1.33386	0.0395893
tr|M1D193|M1D193_SOLTU	Uncharacterized protein OS=Solanum tuberosum OX=4113 GN=102578911 PE=4 SV=1	0.0684024	0.898945	0.466628	1.65497	1.56218	2.09402	3.70381	0.0112627
tr|M1D227|M1D227_SOLTU	Carbonic anhydrase OS=Solanum tuberosum OX=4113 PE=3 SV=1	0.543217	0.733414	0.727057	1.05429	0.811534	0.958345	1.40949	0.0439615
tr|M1D2W7|M1D2W7_SOLTU	Nucleoside diphosphate kinase OS=Solanum tuberosum OX=4113 GN=102578209 PE=3 SV=1	0.797254	0.860204	0.959949	1.17378	1.09291	1.07212	1.27562	0.0131823
tr|M1D3N1|M1D3N1_SOLTU	Uncharacterized protein OS=Solanum tuberosum OX=4113 PE=4 SV=1	1.04064	0.639737	0.551226	1.11001	1.42554	1.39738	1.76237	0.0351966
tr|M1D4F6|M1D4F6_SOLTU	Uncharacterized protein OS=Solanum tuberosum OX=4113 GN=102585794 PE=4 SV=1	0.492103	0.481455	0.343412	1.10667	1.26621	1.14765	2.6732	0.000409244
tr|M1D4F7|M1D4F7_SOLTU	Uncharacterized protein OS=Solanum tuberosum OX=4113 GN=102586126 PE=4 SV=1	0.574701	0.481619	0.636473	0.743585	0.876454	1.10586	1.6103	0.0401428
tr|M1D4F9|M1D4F9_SOLTU	Uncharacterized protein OS=Solanum tuberosum OX=4113 PE=4 SV=1	0.562163	0.609975	0.48258	1.06141	1.03118	1.09537	1.92659	0.000250324
tr|M1D530|M1D530_SOLTU	Isocitrate dehydrogenase [NADP] OS=Solanum tuberosum OX=4113 GN=102591365 PE=3 SV=1	0.705521	0.679017	0.795927	1.26047	1.35485	1.32093	1.80523	0.000199567
tr|M1D5V8|M1D5V8_SOLTU	Uncharacterized protein OS=Solanum tuberosum OX=4113 PE=4 SV=1	0.677831	0.450309	0.637667	1.26812	0.923465	0.97405	1.79274	0.0220273
tr|M1D6A3|M1D6A3_SOLTU	Uncharacterized protein OS=Solanum tuberosum OX=4113 GN=102604516 PE=3 SV=1	0.369428	0.601565	0.615903	1.17904	1.61161	1.1628	2.49131	0.0091991
tr|M1D7J7|M1D7J7_SOLTU	Malic enzyme OS=Solanum tuberosum OX=4113 GN=102580952 PE=3 SV=1	0.552804	0.86945	0.523218	1.23187	1.03572	1.1875	1.77597	0.0160948
tr|M1DSQ9|M1DSQ9_SOLTU	6-phosphogluconate dehydrogenase, decarboxylating OS=Solanum tuberosum OX=4113 GN=102603339 PE=3 SV=1	0.773333	0.97936	0.819685	1.06747	0.997584	1.15251	1.25081	0.0488231
tr|M1DYZ2|M1DYZ2_SOLTU	Uncharacterized protein OS=Solanum tuberosum OX=4113 GN=102589605 PE=4 SV=1	0.893689	0.956078	0.833412	0.659466	0.620182	0.719318	0.744999	0.00751667
tr|Q2PYX3|Q2PYX3_SOLTU	Fructose-bisphosphate aldolase OS=Solanum tuberosum OX=4113 GN=102577667 PE=2 SV=1	0.661228	0.559888	0.907471	1.14906	1.24771	0.967906	1.58071	0.0352945
tr|Q2V995|Q2V995_SOLTU	Cytoplasmic ribosomal protein S13-like OS=Solanum tuberosum OX=4113 GN=102582176 PE=2 SV=1	0.933219	0.940939	0.850039	1.0617	1.09034	1.12063	1.20133	0.00560224
tr|Q2VCJ2|Q2VCJ2_SOLTU	Ribosomal protein L3-like OS=Solanum tuberosum OX=4113 GN=102598069 PE=2 SV=1	0.832547	0.880194	0.786133	1.30743	1.21506	1.25749	1.51267	0.000359981
tr|Q2XPW4|Q2XPW4_SOLTU	60S ribosomal protein L7A-like protein OS=Solanum tuberosum OX=4113 GN=102577601 PE=2 SV=1	1.00332	0.783726	0.860521	1.16258	1.17532	1.19887	1.33586	0.0104548
tr|Q307Z3|Q307Z3_SOLTU	Fructokinase-like OS=Solanum tuberosum OX=4113 GN=102577816 PE=2 SV=1	1.01195	1.11969	1.28604	1.37134	1.7422	1.53198	1.35926	0.0376483
tr|Q3HRX7|Q3HRX7_SOLTU	Ribosomal protein L25-like protein OS=Solanum tuberosum OX=4113 GN=102588879 PE=2 SV=1	0.762653	0.637869	0.977113	1.15431	1.30831	1.01381	1.46214	0.0485483
tr|Q3HRY2|Q3HRY2_SOLTU	Ribosomal protein L17-like protein OS=Solanum tuberosum OX=4113 GN=102587469 PE=2 SV=1	0.843827	0.858241	0.979342	1.13297	1.18469	1.01611	1.24329	0.0298315
tr|Q3HRZ3|Q3HRZ3_SOLTU	Uncharacterized protein OS=Solanum tuberosum OX=4113 GN=102588930 PE=2 SV=1	0.728287	0.772918	0.950046	1.24249	1.5565	1.45129	1.73393	0.00634341
tr|Q3HVN5|Q3HVN5_SOLTU	Dehydroascorbate reductase-like protein OS=Solanum tuberosum OX=4113 GN=102577622 PE=2 SV=1	0.902768	0.682969	0.708362	1.13657	1.35024	1.36221	1.67779	0.00682029
tr|Q9M3H3|Q9M3H3_SOLTU	Annexin OS=Solanum tuberosum OX=4113 GN=an34 PE=2 SV=1	0.858715	0.642742	0.781181	0.985945	1.16958	0.947813	1.35954	0.0425203

## Sheet: Table S3-5
Additional file 3: Table S3-5 The differential expression changes (Fold change ≥ 1.2 or ≤ 0.83, p < 0.05) of DEPs between 50 μM JA and 0.5 μM treatments.
Uniprot Accession	Protein name	0.5μM-1	0.5μM-2	0.5μM-3	50μM-1	50μM-2	50μM-3	FC	p-value
sp|O22508|LOX18_SOLTU	Probable linoleate 9S-lipoxygenase 8 OS=Solanum tuberosum OX=4113 GN=LOX1.8 PE=2 SV=1	0.966585	0.916248	0.905117	1.27417	1.2417	1.3574	1.38929	0.000774007
sp|O24379|LOX12_SOLTU	Linoleate 9S-lipoxygenase 2 OS=Solanum tuberosum OX=4113 GN=LOX1.2 PE=1 SV=1	0.658172	0.41819	0.474113	0.927748	0.809972	0.975281	1.71524	0.00120816
sp|P01052|ICIA_SOLTU	Chymotrypsin inhibitor I, A, B and C subunits OS=Solanum tuberosum OX=4113 PE=1 SV=1	1.0722	0.807969	0.903446	1.7632	2.08616	2.06975	2.12641	0.00131349
sp|P01079|IP21_SOLTU	Proteinase inhibitor PTI OS=Solanum tuberosum OX=4113 PE=1 SV=1	1.07691	1.23728	1.1895	0.380344	0.394882	0.456413	0.351526	0.000138804
sp|P08454|ICID_SOLTU	Wound-induced proteinase inhibitor 1 OS=Solanum tuberosum OX=4113 PE=1 SV=2	0.922892	1.1589	1.04306	1.60391	1.25913	1.49393	1.3943	0.0284239
sp|P22200|KPYC_SOLTU	Pyruvate kinase, cytosolic isozyme OS=Solanum tuberosum OX=4113 PE=2 SV=1	0.779385	0.660762	0.659388	1.10598	0.903791	0.961908	1.4154	0.0156825
sp|P25079|RBL_SOLTU	Ribulose bisphosphate carboxylase large chain OS=Solanum tuberosum OX=4113 GN=rbcL PE=1 SV=2	1.24561	1.00759	1.09315	0.65975	0.736703	0.969791	0.707113	0.0483981
sp|P25083|ADT1_SOLTU	ADP,ATP carrier protein, mitochondrial OS=Solanum tuberosum OX=4113 GN=ANT PE=2 SV=1	0.907861	0.896754	0.919423	1.26478	1.67743	1.45709	1.61499	0.00946746
sp|P29757|CYB_SOLTU	Cytochrome b OS=Solanum tuberosum OX=4113 GN=MT-CYB PE=1 SV=4	0.355891	0.998749	0.372137	2.12472	1.31657	2.67148	3.53999	0.0307355
sp|P30941|SPI7_SOLTU	Serine protease inhibitor 7 OS=Solanum tuberosum OX=4113 PE=1 SV=2	1.31637	1.38641	1.27666	0.869698	0.835387	0.776367	0.623568	0.000289258
sp|P31427|AMPL_SOLTU	Leucine aminopeptidase, chloroplastic OS=Solanum tuberosum OX=4113 GN=LAP PE=2 SV=2	0.566122	0.495387	0.339618	1.94477	2.30627	2.32775	4.69535	0.000256543
sp|P37829|SCRK_SOLTU	Fructokinase OS=Solanum tuberosum OX=4113 PE=2 SV=1	0.893774	1.09833	1.11378	0.771292	0.781174	0.59538	0.691542	0.0265402
sp|P37842|CYTM_SOLTU	Multicystatin OS=Solanum tuberosum OX=4113 PE=1 SV=1	0.369708	0.249139	0.300937	2.6295	2.75596	2.79681	8.89587	2.45365e-06
sp|P43349|TCTP_SOLTU	Translationally-controlled tumor protein homolog OS=Solanum tuberosum OX=4113 GN=TCTP PE=2 SV=2	1.01758	1.15602	1.24915	0.585557	0.742942	0.840672	0.63375	0.0140476
sp|P58514|SPI1_SOLTU	Serine protease inhibitor 1 OS=Solanum tuberosum OX=4113 PE=1 SV=2	1.70237	1.84702	1.25723	0.443661	0.382358	0.452289	0.265948	0.00276694
sp|Q03197|API10_SOLTU	Aspartic protease inhibitor 10 OS=Solanum tuberosum OX=4113 GN=CDI PE=2 SV=1	0.632441	0.415311	0.711829	2.33891	2.50188	2.29253	4.05398	8.03145e-05
sp|Q07511|FDH_SOLTU	Formate dehydrogenase, mitochondrial OS=Solanum tuberosum OX=4113 GN=FDH1 PE=1 SV=2	0.861507	0.552058	0.513869	1.12527	1.10147	1.11396	1.73324	0.012933
sp|Q3YJS9|PT3K1_SOLTU	Probable inactive patatin-3-Kuras 1 OS=Solanum tuberosum OX=4113 GN=pat3-k1 PE=1 SV=1	0.689178	0.601328	0.467391	1.79614	2.02809	1.94827	3.28375	0.000139849
sp|Q41238|LOX16_SOLTU	Linoleate 9S-lipoxygenase 6 (Fragment) OS=Solanum tuberosum OX=4113 GN=LOX1.6 PE=1 SV=1	0.716563	0.781652	0.485564	1.3282	1.3837	1.76312	2.25581	0.00709329
sp|Q41435|IP2T_SOLTU	Proteinase inhibitor type-2 T OS=Solanum tuberosum OX=4113 GN=PIN2T PE=2 SV=1	0.896813	1.17525	0.826279	1.6623	1.65248	1.96406	1.82134	0.00579363
sp|Q43190|LOX14_SOLTU	Probable linoleate 9S-lipoxygenase 4 OS=Solanum tuberosum OX=4113 GN=LOX1.4 PE=2 SV=1	0.773187	0.709745	0.626993	1.24828	0.997954	1.21699	1.6414	0.0072524
sp|Q43644|NDUS1_SOLTU	NADH dehydrogenase [ubiquinone] iron-sulfur protein 1, mitochondrial OS=Solanum tuberosum OX=4113 PE=2 SV=1	0.714353	0.819371	0.703781	0.891047	1.16272	1.17886	1.44475	0.0298159
tr|B5M4B1|B5M4B1_SOLTU	Tubulin beta chain OS=Solanum tuberosum OX=4113 GN=102577624 PE=2 SV=1	1.08408	1.0826	0.954148	0.901673	0.721878	0.704064	0.745832	0.0258037
tr|B6E1W5|B6E1W5_SOLTU	Snakin-1 OS=Solanum tuberosum OX=4113 GN=SN1 PE=2 SV=1	0.529619	0.954221	0.44038	1.34251	1.13665	1.2702	1.94851	0.0230178
tr|J7EQ13|J7EQ13_SOLTU	Proteinase inhibitor 2 OS=Solanum tuberosum OX=4113 GN=PIN-II PE=2 SV=1	1.46798	1.42695	1.36585	0.31241	0.443002	0.336822	0.256346	2.93938e-05
tr|K7XKT4|K7XKT4_SOLTU	60S ribosomal protein L1 OS=Solanum tuberosum OX=4113 GN=102590167 PE=2 SV=1	1.16904	1.07299	1.0565	0.894995	0.728783	0.691611	0.701945	0.0102558
tr|M0ZGR0|M0ZGR0_SOLTU	Uncharacterized protein OS=Solanum tuberosum OX=4113 PE=4 SV=1	0.908172	0.950164	0.999289	1.31277	1.11117	1.13685	1.24607	0.02687
tr|M0ZI01|M0ZI01_SOLTU	Glycosyltransferase OS=Solanum tuberosum OX=4113 PE=3 SV=1	0.96462	0.867779	0.648156	1.0577	1.09251	1.19037	1.3467	0.0478786
tr|M0ZIN8|M0ZIN8_SOLTU	Uncharacterized protein OS=Solanum tuberosum OX=4113 GN=102597734 PE=4 SV=1	1.40196	1.56787	1.2847	0.472869	0.548667	0.398839	0.33385	0.000525235
tr|M0ZKX2|M0ZKX2_SOLTU	Uncharacterized protein OS=Solanum tuberosum OX=4113 GN=102577479 PE=3 SV=1	0.676913	0.707576	0.845777	1.36309	1.24093	1.42964	1.8086	0.00137111
tr|M0ZN89|M0ZN89_SOLTU	Uncharacterized protein OS=Solanum tuberosum OX=4113 GN=102586513 PE=4 SV=1	1.42804	1.53095	1.06548	0.573765	0.598355	0.998951	0.539467	0.0351325
tr|M0ZNV9|M0ZNV9_SOLTU	Annexin OS=Solanum tuberosum OX=4113 GN=102586975 PE=3 SV=1	0.901729	0.797064	0.849362	1.08407	1.0411	1.1725	1.29414	0.00703168
tr|M0ZPP3|M0ZPP3_SOLTU	Uncharacterized protein OS=Solanum tuberosum OX=4113 PE=4 SV=1	0.733809	0.951289	0.88626	1.72824	1.09218	1.39174	1.63811	0.0483563
tr|M0ZPQ8|M0ZPQ8_SOLTU	Pectinesterase OS=Solanum tuberosum OX=4113 GN=102585483 PE=3 SV=1	0.674433	0.751244	0.372973	1.72577	1.43149	2.12642	2.93758	0.007467
tr|M0ZRQ4|M0ZRQ4_SOLTU	Glycylpeptide N-tetradecanoyltransferase OS=Solanum tuberosum OX=4113 GN=102582029 PE=3 SV=1	1.85259	1.0243	1.86327	0.619118	0.925626	0.35832	0.401478	0.0427697
tr|M0ZTN0|M0ZTN0_SOLTU	Uncharacterized protein OS=Solanum tuberosum OX=4113 GN=102585092 PE=4 SV=1	0.588747	0.70317	0.70496	1.06157	1.29141	1.16986	1.76417	0.00268392
tr|M0ZV99|M0ZV99_SOLTU	Uncharacterized protein OS=Solanum tuberosum OX=4113 GN=102598836 PE=3 SV=1	1.15269	1.16337	1.41681	0.734012	0.438246	0.574539	0.46795	0.00550627
tr|M0ZWA8|M0ZWA8_SOLTU	Uncharacterized protein OS=Solanum tuberosum OX=4113 GN=102596717 PE=4 SV=1	0.706402	0.791748	0.795553	1.22767	1.08295	1.03912	1.46041	0.00531856
tr|M1A288|M1A288_SOLTU	Uncharacterized protein OS=Solanum tuberosum OX=4113 PE=4 SV=1	0.859862	0.961174	0.997112	0.777031	0.490695	0.558137	0.647895	0.0259044
tr|M1A483|M1A483_SOLTU	T-complex protein 1 subunit delta OS=Solanum tuberosum OX=4113 GN=102603797 PE=3 SV=1	0.742663	0.573159	0.631543	0.943663	1.07213	1.12816	1.61446	0.00568856
tr|M1A4U8|M1A4U8_SOLTU	Uncharacterized protein OS=Solanum tuberosum OX=4113 PE=4 SV=1	1.13619	0.986604	1.2187	0.641879	0.820597	0.616437	0.622152	0.010808
tr|M1A782|M1A782_SOLTU	Uncharacterized protein OS=Solanum tuberosum OX=4113 GN=102602430 PE=3 SV=1	0.536707	0.905197	0.447267	1.16347	1.19325	1.19814	1.8817	0.0168139
tr|M1AFA9|M1AFA9_SOLTU	Glutamate dehydrogenase OS=Solanum tuberosum OX=4113 GN=102585678 PE=3 SV=1	0.739378	0.702051	0.992024	1.27303	1.36268	1.07782	1.52603	0.0262426
tr|M1AFT2|M1AFT2_SOLTU	Uncharacterized protein OS=Solanum tuberosum OX=4113 GN=102582960 PE=4 SV=1	0.667203	0.77672	0.734557	1.19186	0.942507	0.891345	1.38891	0.0451377
tr|M1AHD1|M1AHD1_SOLTU	Uncharacterized protein OS=Solanum tuberosum OX=4113 GN=102599218 PE=4 SV=1	0.577829	0.874445	0.924505	1.18529	1.07084	1.11145	1.41687	0.0434089
tr|M1AHP3|M1AHP3_SOLTU	Eukaryotic translation initiation factor 3 subunit A OS=Solanum tuberosum OX=4113 PE=3 SV=1	0.561573	0.800966	0.678218	0.958153	1.30493	1.09496	1.64549	0.0229292
tr|M1ALA3|M1ALA3_SOLTU	Proteasome subunit beta type OS=Solanum tuberosum OX=4113 GN=102592103 PE=3 SV=1	0.547684	0.757901	0.533601	1.40144	1.17925	0.979984	1.936	0.0154797
tr|M1ALZ6|M1ALZ6_SOLTU	Uncharacterized protein OS=Solanum tuberosum OX=4113 GN=102601892 PE=3 SV=1	0.696124	0.734146	0.991682	1.04398	1.13189	1.08737	1.34736	0.0435099
tr|M1AMY0|M1AMY0_SOLTU	Uncharacterized protein OS=Solanum tuberosum OX=4113 PE=4 SV=1	1.43788	1.73469	1.7251	1.1527	1.00743	0.922169	0.62934	0.00692365
tr|M1AMY2|M1AMY2_SOLTU	Uncharacterized protein OS=Solanum tuberosum OX=4113 GN=102593917 PE=4 SV=1	0.418795	0.293242	0.179839	2.40964	2.57682	2.72072	8.64153	3.65402e-05
tr|M1AMY3|M1AMY3_SOLTU	Uncharacterized protein OS=Solanum tuberosum OX=4113 GN=102594249 PE=4 SV=1	0.328958	0.348223	0.323269	2.83829	3.14564	3.00436	8.98425	7.48191e-06
tr|M1AMY6|M1AMY6_SOLTU	Uncharacterized protein OS=Solanum tuberosum OX=4113 GN=102594910 PE=4 SV=1	0.530396	0.230774	0.186256	1.8909	2.43947	2.09985	6.78703	0.000693104
tr|M1AMY9|M1AMY9_SOLTU	Uncharacterized protein OS=Solanum tuberosum OX=4113 PE=4 SV=1	1.09625	1.02598	0.354733	1.52724	1.83276	2.57053	2.39427	0.0417534
tr|M1AMZ1|M1AMZ1_SOLTU	Uncharacterized protein OS=Solanum tuberosum OX=4113 PE=4 SV=1	1.03198	0.643228	0.675083	1.27547	1.43354	1.41054	1.75278	0.0116854
tr|M1AN26|M1AN26_SOLTU	Uncharacterized protein OS=Solanum tuberosum OX=4113 GN=102593157 PE=4 SV=1	0.569731	0.355146	0.286478	2.82885	2.92783	2.97177	7.20553	1.23843e-05
tr|M1AQQ5|M1AQQ5_SOLTU	Eukaryotic translation initiation factor 3 subunit L OS=Solanum tuberosum OX=4113 GN=102589649 PE=3 SV=1	0.583566	0.566219	0.972368	1.45238	1.16147	1.04668	1.72492	0.0459471
tr|M1AUM2|M1AUM2_SOLTU	Uncharacterized protein OS=Solanum tuberosum OX=4113 GN=102602308 PE=3 SV=1	0.580831	0.697387	0.753164	0.920492	0.919308	0.957006	1.3768	0.00814534
tr|M1AWY0|M1AWY0_SOLTU	Uncharacterized protein OS=Solanum tuberosum OX=4113 GN=102595835 PE=3 SV=1	1.4744	0.992068	1.38481	0.78093	0.938747	0.644756	0.613936	0.0440036
tr|M1B2L8|M1B2L8_SOLTU	Uncharacterized protein OS=Solanum tuberosum OX=4113 GN=102588697 PE=4 SV=1	0.895612	0.82042	0.668438	1.07672	1.16421	0.96623	1.34502	0.0356668
tr|M1B3Q2|M1B3Q2_SOLTU	Peroxidase OS=Solanum tuberosum OX=4113 GN=102602226 PE=3 SV=1	0.943868	0.65825	0.688012	1.12432	1.1026	1.11077	1.45742	0.0184202
tr|M1B647|M1B647_SOLTU	Uncharacterized protein OS=Solanum tuberosum OX=4113 GN=102583107 PE=3 SV=1	0.81401	0.808758	0.85254	1.27828	1.25838	1.10333	1.47052	0.002428
tr|M1B7H6|M1B7H6_SOLTU	Uncharacterized protein OS=Solanum tuberosum OX=4113 GN=102582495 PE=3 SV=1	0.774124	0.643806	0.603769	1.19353	1.29643	1.21581	1.83299	0.000735297
tr|M1B7U1|M1B7U1_SOLTU	Defensin-like protein OS=Solanum tuberosum OX=4113 PE=2 SV=1	0.846963	0.925989	1.13834	0.534395	0.640646	0.673412	0.634926	0.0214294
tr|M1BCZ9|M1BCZ9_SOLTU	Lactoylglutathione lyase OS=Solanum tuberosum OX=4113 GN=102599485 PE=3 SV=1	0.883537	0.731968	0.588407	1.11235	1.2721	1.1212	1.59065	0.0121518
tr|M1BD67|M1BD67_SOLTU	Uncharacterized protein OS=Solanum tuberosum OX=4113 GN=102598975 PE=4 SV=1	0.821803	0.68182	0.834519	1.20996	1.32341	1.19524	1.59469	0.00187365
tr|M1BDK7|M1BDK7_SOLTU	4-alpha-glucanotransferase OS=Solanum tuberosum OX=4113 PE=3 SV=1	0.953377	0.91847	1.08472	0.830323	0.763927	0.807803	0.812447	0.0270772
tr|M1BEC3|M1BEC3_SOLTU	Histone H3 OS=Solanum tuberosum OX=4113 GN=102584902 PE=3 SV=1	0.655412	0.507831	0.858464	0.982922	1.33569	1.1213	1.70149	0.0307037
tr|M1BFS5|M1BFS5_SOLTU	Cyanate hydratase OS=Solanum tuberosum OX=4113 GN=CYN PE=3 SV=1	0.674769	0.802345	0.49132	0.857394	1.0195	1.06508	1.49457	0.0420648
tr|M1BK48|M1BK48_SOLTU	Uncharacterized protein OS=Solanum tuberosum OX=4113 PE=3 SV=1	0.856412	0.562232	0.81565	1.38265	1.84459	1.41753	2.07886	0.010038
tr|M1BN71|M1BN71_SOLTU	Uncharacterized protein OS=Solanum tuberosum OX=4113 GN=102597858 PE=4 SV=1	0.541742	0.690928	0.769177	1.32358	1.47037	1.39978	2.09493	0.000761261
tr|M1BP63|M1BP63_SOLTU	Histone H2A OS=Solanum tuberosum OX=4113 GN=102604745 PE=3 SV=1	0.450905	0.760864	0.762878	0.995594	1.01233	0.987289	1.51683	0.0306847
tr|M1BPP7|M1BPP7_SOLTU	Uncharacterized protein OS=Solanum tuberosum OX=4113 PE=4 SV=1	0.744815	0.753356	0.985729	1.52783	1.40919	1.06106	1.6096	0.0348662
tr|M1BPR3|M1BPR3_SOLTU	Uncharacterized protein OS=Solanum tuberosum OX=4113 GN=102590871 PE=4 SV=1	0.56462	0.790259	0.696056	1.17973	1.41168	1.52277	2.006	0.00464372
tr|M1BPY2|M1BPY2_SOLTU	Uncharacterized protein OS=Solanum tuberosum OX=4113 PE=4 SV=1	0.29043	0.629211	0.707755	1.9362	2.00833	1.66688	3.44809	0.00129071
tr|M1BUH3|M1BUH3_SOLTU	Uncharacterized protein OS=Solanum tuberosum OX=4113 GN=102590020 PE=4 SV=1	0.739752	0.519664	0.540204	1.43585	1.32974	0.974042	2.07802	0.014407
tr|M1BVW6|M1BVW6_SOLTU	Lipoxygenase OS=Solanum tuberosum OX=4113 PE=3 SV=1	0.963332	0.697507	0.909543	1.26988	1.47091	1.32683	1.5825	0.00775758
tr|M1BX50|M1BX50_SOLTU	Uncharacterized protein OS=Solanum tuberosum OX=4113 PE=4 SV=1	0.702371	0.754821	0.75426	1.01528	1.1531	0.92366	1.3982	0.0130585
tr|M1BXX6|M1BXX6_SOLTU	Uncharacterized protein OS=Solanum tuberosum OX=4113 PE=3 SV=1	0.784836	0.461414	0.63632	1.25534	1.29429	1.37941	2.08706	0.00244985
tr|M1BY04|M1BY04_SOLTU	Uncharacterized protein OS=Solanum tuberosum OX=4113 PE=4 SV=1	1.12034	1.16928	1.40085	0.76799	0.839278	0.622849	0.60429	0.0105633
tr|M1BZ12|M1BZ12_SOLTU	Uncharacterized protein OS=Solanum tuberosum OX=4113 GN=102583499 PE=4 SV=1	0.952907	0.883025	0.634239	1.10418	1.19667	1.08213	1.36954	0.0416465
tr|M1C1|2|M1C1|2_SOLTU	F-box family protein OS=Solanum tuberosum OX=4113 GN=107061668 PE=4 SV=1	1.34014	1.43285	0.910888	0.461271	0.443419	0.424254	0.387708	0.000197601
tr|M1C183|M1C183_SOLTU	Peroxidase OS=Solanum tuberosum OX=4113 GN=102605292 PE=3 SV=1	0.647508	0.591868	0.605027	0.877501	0.973307	0.907359	1.49543	0.000757624
tr|M1C2L8|M1C2L8_SOLTU	Cysteine proteinase inhibitor OS=Solanum tuberosum OX=4113 GN=102601109 PE=3 SV=1	0.821941	0.86677	0.369161	1.55171	1.43838	1.97307	2.41179	0.0130697
tr|M1C3G7|M1C3G7_SOLTU	Uncharacterized protein OS=Solanum tuberosum OX=4113 GN=102598345 PE=3 SV=1	0.624683	0.592234	0.591541	1.17931	1.2259	1.15875	1.97072	1.33937e-05
tr|M1C4H3|M1C4H3_SOLTU	Eukaryotic translation initiation factor 6 OS=Solanum tuberosum OX=4113 GN=EIF6 PE=3 SV=1	0.574355	0.559102	0.603089	1.40326	1.59789	1.18137	2.40853	0.00252892
tr|M1C906|M1C906_SOLTU	Uncharacterized protein OS=Solanum tuberosum OX=4113 PE=3 SV=1	0.846089	0.782437	0.829726	0.989462	1.08012	1.16666	1.31648	0.00897359
tr|M1C9X0|M1C9X0_SOLTU	Uncharacterized protein OS=Solanum tuberosum OX=4113 GN=102602244 PE=3 SV=1	0.893748	0.47366	0.57075	1.25668	1.16809	1.28374	1.91342	0.0109821
tr|M1CA90|M1CA90_SOLTU	Uncharacterized protein OS=Solanum tuberosum OX=4113 PE=3 SV=1	0.864122	0.648613	0.834024	1.16036	1.09637	1.11995	1.43887	0.00798848
tr|M1CB98|M1CB98_SOLTU	Carboxypeptidase OS=Solanum tuberosum OX=4113 PE=3 SV=1	0.806195	0.736098	0.941318	1.30157	1.30306	1.00397	1.45296	0.0321171
tr|M1CCJ9|M1CCJ9_SOLTU	Peroxidase OS=Solanum tuberosum OX=4113 GN=102585990 PE=3 SV=1	0.48659	0.467419	0.460422	1.19998	1.36036	1.26803	2.70665	6.90254e-05
tr|M1CCK0|M1CCK0_SOLTU	Peroxidase OS=Solanum tuberosum OX=4113 GN=102586327 PE=3 SV=1	0.781578	0.789121	0.893047	1.37071	1.34639	1.25569	1.6125	0.000556899
tr|M1CFQ4|M1CFQ4_SOLTU	Uncharacterized protein OS=Solanum tuberosum OX=4113 GN=102601472 PE=3 SV=1	0.444496	0.676195	0.715026	1.16911	1.00475	0.951339	1.70244	0.0158503
tr|M1CGU5|M1CGU5_SOLTU	Uncharacterized protein OS=Solanum tuberosum OX=4113 GN=102597437 PE=4 SV=1	1.02023	1.06087	1.07873	0.913451	0.754532	0.897223	0.811816	0.0205849
tr|M1CID9|M1CID9_SOLTU	Cysteine proteinase inhibitor OS=Solanum tuberosum OX=4113 PE=3 SV=1	1.07204	1.19338	1.02746	0.741688	0.810553	0.954449	0.761246	0.0305208
tr|M1CIM1|M1CIM1_SOLTU	Uncharacterized protein OS=Solanum tuberosum OX=4113 PE=4 SV=1	0.589119	0.749838	0.778841	1.09197	0.997656	0.971487	1.44542	0.0105852
tr|M1CJ58|M1CJ58_SOLTU	Uncharacterized protein OS=Solanum tuberosum OX=4113 GN=102599745 PE=4 SV=1	0.801279	0.82867	0.826633	1.0661	1.27763	1.46333	1.54974	0.0173732
tr|M1CJD7|M1CJD7_SOLTU	Uncharacterized protein OS=Solanum tuberosum OX=4113 PE=3 SV=1	1.30869	1.09164	1.08899	0.913764	0.942041	0.905756	0.791432	0.030076
tr|M1CJZ9|M1CJZ9_SOLTU	Cysteine proteinase inhibitor OS=Solanum tuberosum OX=4113 PE=3 SV=1	0.0894474	0.166261	0.180197	2.70234	2.78493	3.1015	19.7033	2.63768e-05
tr|M1CK17|M1CK17_SOLTU	60S ribosomal protein L27 OS=Solanum tuberosum OX=4113 GN=102597208 PE=3 SV=1	0.825003	0.757224	0.987056	1.46044	1.27996	1.09236	1.49176	0.0289498
tr|M1CKC5|M1CKC5_SOLTU	Glyceraldehyde-3-phosphate dehydrogenase OS=Solanum tuberosum OX=4113 GN=102605742 PE=3 SV=1	0.826979	0.515255	0.729052	1.10029	1.41904	1.71703	2.04528	0.0227506
tr|M1CKC6|M1CKC6_SOLTU	Uncharacterized protein OS=Solanum tuberosum OX=4113 GN=102578766 PE=4 SV=1	0.978665	0.972217	1.00852	0.860289	0.772275	0.654161	0.772698	0.0210045
tr|M1CLW5|M1CLW5_SOLTU	Pyruvate kinase OS=Solanum tuberosum OX=4113 GN=102582462 PE=3 SV=1	0.964765	0.959581	1.26266	0.78782	0.805558	0.706776	0.72173	0.047641
tr|M1CMY9|M1CMY9_SOLTU	Superoxide dismutase OS=Solanum tuberosum OX=4113 GN=102577566 PE=3 SV=1	0.879927	0.796458	0.814652	1.2147	1.3217	1.37703	1.57101	0.000925626
tr|M1CMZ5|M1CMZ5_SOLTU	Superoxide dismutase OS=Solanum tuberosum OX=4113 GN=102577566 PE=3 SV=1	0.804505	0.333228	0.757967	1.68095	1.81398	1.62794	2.70236	0.00253845
tr|M1CNK1|M1CNK1_SOLTU	Uncharacterized protein OS=Solanum tuberosum OX=4113 PE=3 SV=1	1.01746	1.02057	1.27426	0.771798	0.719166	0.719878	0.667467	0.0133987
tr|M1CPM6|M1CPM6_SOLTU	Uncharacterized protein OS=Solanum tuberosum OX=4113 PE=3 SV=1	0.768972	0.725429	0.678909	1.12177	0.921765	0.878619	1.34456	0.0345727
tr|M1CQ02|M1CQ02_SOLTU	Uncharacterized protein OS=Solanum tuberosum OX=4113 PE=3 SV=1	0.779809	0.787198	0.797281	0.630965	0.673106	0.593745	0.802701	0.00269533
tr|M1CQ92|M1CQ92_SOLTU	Pyruvate kinase OS=Solanum tuberosum OX=4113 PE=3 SV=1	0.936757	0.793531	0.857311	1.16846	1.08539	1.30967	1.37716	0.0137062
tr|M1CQL1|M1CQL1_SOLTU	Uncharacterized protein OS=Solanum tuberosum OX=4113 GN=102581235 PE=3 SV=1	1.35959	1.36834	1.61735	0.604504	0.570426	0.753026	0.44369	0.00135828
tr|M1CQP6|M1CQP6_SOLTU	Fructose-bisphosphate aldolase OS=Solanum tuberosum OX=4113 PE=3 SV=1	0.717237	0.620712	0.564046	0.846597	1.06872	0.9448	1.50375	0.0151075
tr|M1CRA9|M1CRA9_SOLTU	Uncharacterized protein OS=Solanum tuberosum OX=4113 PE=4 SV=1	1.40841	1.20213	1.39444	0.59805	0.660622	0.787774	0.510975	0.00167725
tr|M1CU69|M1CU69_SOLTU	Uncharacterized protein OS=Solanum tuberosum OX=4113 GN=102601008 PE=4 SV=1	0.669716	0.559968	0.718855	1.57729	1.58541	1.36977	2.32609	0.000528294
tr|M1CUL2|M1CUL2_SOLTU	Ferritin OS=Solanum tuberosum OX=4113 GN=102577652 PE=3 SV=1	1.11564	1.37356	1.3769	0.87804	0.627825	0.884897	0.618392	0.0152942
tr|M1CV47|M1CV47_SOLTU	Uncharacterized protein OS=Solanum tuberosum OX=4113 GN=102585780 PE=4 SV=1	1.09665	1.18268	1.32511	0.505906	0.449635	0.241131	0.332	0.00154649
tr|M1CWI5|M1CWI5_SOLTU	Uncharacterized protein OS=Solanum tuberosum OX=4113 PE=4 SV=1	0.823284	0.662347	0.55299	0.97177	1.19428	0.943507	1.52532	0.0329253
tr|M1CX21|M1CX21_SOLTU	Heat shock protein OS=Solanum tuberosum OX=4113 GN=102591977 PE=3 SV=1	0.844696	0.915576	0.945289	1.40662	1.32735	1.51976	1.64693	0.00568091
tr|M1CX22|M1CX22_SOLTU	Uncharacterized protein OS=Solanum tuberosum OX=4113 GN=102599350 PE=3 SV=1	0.967028	0.944166	0.784569	1.08998	1.11445	1.11334	1.23073	0.0232024
tr|M1CY09|M1CY09_SOLTU	Uncharacterized protein OS=Solanum tuberosum OX=4113 GN=102591178 PE=4 SV=1	0.933942	0.835014	0.990303	1.01471	1.22941	1.23525	1.26098	0.0485783
tr|M1CYK7|M1CYK7_SOLTU	Uncharacterized protein OS=Solanum tuberosum OX=4113 GN=102595083 PE=4 SV=1	0.828833	0.967761	0.865704	0.600429	0.651296	0.65066	0.714566	0.00483583
tr|M1CYM7|M1CYM7_SOLTU	Uncharacterized protein OS=Solanum tuberosum OX=4113 GN=102606375 PE=4 SV=1	1.05556	1.28826	1.09921	0.659892	0.281839	0.873153	0.527118	0.0440607
tr|M1CZB0|M1CZB0_SOLTU	Uncharacterized protein OS=Solanum tuberosum OX=4113 GN=102590002 PE=3 SV=1	1.12686	1.57063	1.22543	0.945984	0.772798	0.496931	0.564812	0.0386575
tr|M1D227|M1D227_SOLTU	Carbonic anhydrase OS=Solanum tuberosum OX=4113 PE=3 SV=1	0.543217	0.733414	0.727057	2.00894	2.29766	2.15552	3.22511	0.000139842
tr|M1D2Q8|M1D2Q8_SOLTU	Non-specific lipid-transfer protein OS=Solanum tuberosum OX=4113 GN=102588833 PE=3 SV=1	0.725058	0.812865	0.974786	1.1386	1.24177	1.03021	1.35733	0.0348198
tr|M1D2W7|M1D2W7_SOLTU	Nucleoside diphosphate kinase OS=Solanum tuberosum OX=4113 GN=102578209 PE=3 SV=1	0.797254	0.860204	0.959949	0.604759	0.606162	0.605684	0.694048	0.0048791
tr|M1D4F6|M1D4F6_SOLTU	Uncharacterized protein OS=Solanum tuberosum OX=4113 GN=102585794 PE=4 SV=1	0.492103	0.481455	0.343412	2.05128	1.93433	2.20702	4.70218	6.1273e-05
tr|M1D4F7|M1D4F7_SOLTU	Uncharacterized protein OS=Solanum tuberosum OX=4113 GN=102586126 PE=4 SV=1	0.574701	0.481619	0.636473	2.2458	2.32666	1.85237	3.7954	0.00050259
tr|M1D4F9|M1D4F9_SOLTU	Uncharacterized protein OS=Solanum tuberosum OX=4113 PE=4 SV=1	0.562163	0.609975	0.48258	1.62147	1.53221	1.36631	2.73158	0.000333082
tr|M1D5E9|M1D5E9_SOLTU	Uncharacterized protein OS=Solanum tuberosum OX=4113 PE=3 SV=1	1.14685	1.01517	1.06536	0.962765	0.828981	0.838469	0.81497	0.0260647
tr|M1D5V8|M1D5V8_SOLTU	Uncharacterized protein OS=Solanum tuberosum OX=4113 PE=4 SV=1	0.677831	0.450309	0.637667	1.1354	1.57561	1.2491	2.24266	0.00806969
tr|M1D7J7|M1D7J7_SOLTU	Malic enzyme OS=Solanum tuberosum OX=4113 GN=102580952 PE=3 SV=1	0.552804	0.86945	0.523218	1.20937	1.25679	1.25502	1.91274	0.00612844
tr|M1DYZ2|M1DYZ2_SOLTU	Uncharacterized protein OS=Solanum tuberosum OX=4113 GN=102589605 PE=4 SV=1	0.893689	0.956078	0.833412	1.93733	2.15042	2.09347	2.30369	8.92357e-05
tr|Q2V999|Q2V999_SOLTU	40S ribosomal protein S15-like OS=Solanum tuberosum OX=4113 GN=102590282 PE=2 SV=1	1.22502	1.11385	1.23998	0.772932	0.784899	0.681419	0.62569	0.000972729
tr|Q307Z3|Q307Z3_SOLTU	Fructokinase-like OS=Solanum tuberosum OX=4113 GN=102577816 PE=2 SV=1	1.01195	1.11969	1.28604	0.650354	0.215326	0.308499	0.34356	0.00838197
tr|Q3HVN5|Q3HVN5_SOLTU	Dehydroascorbate reductase-like protein OS=Solanum tuberosum OX=4113 GN=102577622 PE=2 SV=1	0.902768	0.682969	0.708362	1.22343	1.45344	1.30094	1.73393	0.00441249
tr|Q941G6|Q941G6_SOLTU	Pathogenesis-related protein 1b OS=Solanum tuberosum OX=4113 GN=pr1b PE=2 SV=1	0.605616	0.473938	0.720103	1.46638	1.70481	2.15471	2.9594	0.00535131
tr|Q9XF12|Q9XF12_SOLTU	Peptidyl-prolyl cis-trans isomerase OS=Solanum tuberosum OX=4113 GN=102586427 PE=2 SV=1	1.27135	1.09654	1.22117	0.685918	0.510543	0.513789	0.476517	0.00129419

## Sheet: Table S3-6
Additional file 3: Table S3-5 The differential expression changes (Fold change ≥ 1.2 or ≤ 0.83, p < 0.05) of DEPs between 50 μM JA and 5 μM treatments.
Uniprot Accession	Protein name	5μM-1	5μM-2	5μM-3	50μM-1	50μM-2	50μM-3	FC	p-value
sp|O22507|LOX17_SOLTU	Probable linoleate 9S-lipoxygenase 7 OS=Solanum tuberosum OX=4113 GN=LOX1.7 PE=2 SV=1	1.17082	1.41627	1.45288	1.05803	1.0073	0.899948	0.733988	0.0231683
sp|P01052|ICIA_SOLTU	Chymotrypsin inhibitor I, A, B and C subunits OS=Solanum tuberosum OX=4113 PE=1 SV=1	0.442916	0.452279	0.401739	1.7632	2.08616	2.06975	4.56393	0.000131087
sp|P01079|IP21_SOLTU	Proteinase inhibitor PTI OS=Solanum tuberosum OX=4113 PE=1 SV=1	1.00042	0.947244	0.77152	0.380344	0.394882	0.456413	0.452945	0.00245159
sp|P08454|ICID_SOLTU	Wound-induced proteinase inhibitor 1 OS=Solanum tuberosum OX=4113 PE=1 SV=2	0.31132	0.524931	0.438917	1.60391	1.25913	1.49393	3.41679	0.000994026
sp|P19595|UGPA_SOLTU	UTP--glucose-1-phosphate uridylyltransferase OS=Solanum tuberosum OX=4113 PE=1 SV=3	1.06714	1.08497	1.03843	0.938064	0.815461	0.847979	0.815379	0.00737346
sp|P21343|PFPB_SOLTU	Pyrophosphate--fructose 6-phosphate 1-phosphotransferase subunit beta OS=Solanum tuberosum OX=4113 GN=PFP-BETA PE=1 SV=3	1.11183	1.27699	1.10951	0.748251	0.86734	0.674718	0.654689	0.00696216
sp|P25079|RBL_SOLTU	Ribulose bisphosphate carboxylase large chain OS=Solanum tuberosum OX=4113 GN=rbcL PE=1 SV=2	1.20055	1.46994	1.30224	0.65975	0.736703	0.969791	0.595622	0.0117518
sp|P27081|ADT2_SOLTU	ADP,ATP carrier protein, mitochondrial (Fragment) OS=Solanum tuberosum OX=4113 GN=ANT1 PE=2 SV=1	1.17675	1.13374	1.24286	0.917684	0.784375	0.784191	0.699693	0.00287205
sp|P29677|MPPA_SOLTU	Mitochondrial-processing peptidase subunit alpha OS=Solanum tuberosum OX=4113 GN=MPP PE=1 SV=1	1.11413	0.933651	1.24034	0.814598	0.867303	0.834742	0.765374	0.0465122
sp|P29757|CYB_SOLTU	Cytochrome b OS=Solanum tuberosum OX=4113 GN=MT-CYB PE=1 SV=4	1.12546	0.853927	0.646764	2.12472	1.31657	2.67148	2.32765	0.0495419
sp|P30941|SPI7_SOLTU	Serine protease inhibitor 7 OS=Solanum tuberosum OX=4113 PE=1 SV=2	0.460679	0.326469	0.622414	0.869698	0.835387	0.776367	1.76044	0.0164122
sp|P31427|AMPL_SOLTU	Leucine aminopeptidase, chloroplastic OS=Solanum tuberosum OX=4113 GN=LAP PE=2 SV=2	0.856865	0.702952	0.885009	1.94477	2.30627	2.32775	2.6909	0.000541969
sp|P37829|SCRK_SOLTU	Fructokinase OS=Solanum tuberosum OX=4113 PE=2 SV=1	1.15671	1.0017	1.17707	0.771292	0.781174	0.59538	0.643941	0.00844148
sp|P37842|CYTM_SOLTU	Multicystatin OS=Solanum tuberosum OX=4113 PE=1 SV=1	0.67289	0.711589	0.589848	2.6295	2.75596	2.79681	4.14434	4.76143e-06
sp|P42055|VDAC1_SOLTU	Mitochondrial outer membrane protein porin of 34 kDa OS=Solanum tuberosum OX=4113 PE=1 SV=2	1.32109	1.20971	1.23946	0.650015	0.63485	0.83415	0.562034	0.00158898
sp|P43349|TCTP_SOLTU	Translationally-controlled tumor protein homolog OS=Solanum tuberosum OX=4113 GN=TCTP PE=2 SV=2	1.28108	1.25587	1.17122	0.585557	0.742942	0.840672	0.58497	0.00324059
sp|Q00081|GLGL1_SOLTU	Glucose-1-phosphate adenylyltransferase large subunit 1 (Fragment) OS=Solanum tuberosum OX=4113 GN=AGPS1 PE=1 SV=1	1.28067	1.21446	1.15077	0.635981	0.766269	0.93112	0.639997	0.00937069
sp|Q00783|ICI1_SOLTU	Proteinase inhibitor 1 OS=Solanum tuberosum OX=4113 PE=3 SV=1	0.747231	0.603034	0.62802	1.25164	1.04803	1.3365	1.83804	0.00459705
sp|Q03197|API10_SOLTU	Aspartic protease inhibitor 10 OS=Solanum tuberosum OX=4113 GN=CDI PE=2 SV=1	0.530932	0.583688	0.62563	2.33891	2.50188	2.29253	4.09901	1.30004e-05
sp|Q3YJS9|PT3K1_SOLTU	Probable inactive patatin-3-Kuras 1 OS=Solanum tuberosum OX=4113 GN=pat3-k1 PE=1 SV=1	1.0335	0.901688	1.02245	1.79614	2.02809	1.94827	1.95173	0.000303289
sp|Q41435|IP2T_SOLTU	Proteinase inhibitor type-2 T OS=Solanum tuberosum OX=4113 GN=PIN2T PE=2 SV=1	0.674064	0.663968	0.57704	1.6623	1.65248	1.96406	2.75647	0.000465324
sp|Q41480|API1_SOLTU	Aspartic protease inhibitor 1 OS=Solanum tuberosum OX=4113 PE=1 SV=2	1.00181	0.697087	0.950471	1.15019	1.22253	1.37391	1.41416	0.033488
sp|Q41484|SPI5_SOLTU	Serine protease inhibitor 5 OS=Solanum tuberosum OX=4113 PE=1 SV=1	0.460978	0.266986	0.273042	0.928268	1.06284	1.00977	2.99786	0.000873716
tr|B5M4B1|B5M4B1_SOLTU	Tubulin beta chain OS=Solanum tuberosum OX=4113 GN=102577624 PE=2 SV=1	0.910058	1.0826	1.09552	0.901673	0.721878	0.704064	0.753717	0.0434018
tr|B6E1W5|B6E1W5_SOLTU	Snakin-1 OS=Solanum tuberosum OX=4113 GN=SN1 PE=2 SV=1	0.903507	0.980933	0.870725	1.34251	1.13665	1.2702	1.36085	0.00844634
tr|D9IV24|D9IV24_SOLTU	Glycosyltransferase OS=Solanum tuberosum OX=4113 GN=sgt3.1 PE=2 SV=1	1.3908	0.985155	1.32353	0.830375	0.932205	0.835091	0.702171	0.0473969
tr|J7EQ13|J7EQ13_SOLTU	Proteinase inhibitor 2 OS=Solanum tuberosum OX=4113 GN=PIN-II PE=2 SV=1	0.868405	0.741984	0.853878	0.31241	0.443002	0.336822	0.443229	0.00127343
tr|M0ZGR0|M0ZGR0_SOLTU	Uncharacterized protein OS=Solanum tuberosum OX=4113 PE=4 SV=1	1.0237	0.82749	0.75805	1.31277	1.11117	1.13685	1.36469	0.0355558
tr|M0ZGZ7|M0ZGZ7_SOLTU	Uncharacterized protein OS=Solanum tuberosum OX=4113 GN=102596696 PE=3 SV=1	1.60677	1.29234	1.17884	0.494254	0.785901	0.624385	0.467034	0.00912995
tr|M0ZIM7|M0ZIM7_SOLTU	NADH dehydrogenase [ubiquinone] 1 alpha subcomplex subunit 12 OS=Solanum tuberosum OX=4113 GN=102605402 PE=3 SV=1	1.41899	1.24769	1.12095	0.920408	0.744934	0.75439	0.638851	0.0116271
tr|M0ZIN8|M0ZIN8_SOLTU	Uncharacterized protein OS=Solanum tuberosum OX=4113 GN=102597734 PE=4 SV=1	0.892777	1.10485	0.983538	0.472869	0.548667	0.398839	0.47645	0.00228265
tr|M0ZJ08|M0ZJ08_SOLTU	Uncharacterized protein OS=Solanum tuberosum OX=4113 GN=102601245 PE=3 SV=1	1.01609	1.33035	1.40432	0.97936	0.75851	0.710328	0.652721	0.0401611
tr|M0ZJ84|M0ZJ84_SOLTU	Uncharacterized protein OS=Solanum tuberosum OX=4113 PE=4 SV=1	1.21301	1.50898	1.16169	0.846955	0.735659	0.706452	0.589406	0.0102844
tr|M0ZJD3|M0ZJD3_SOLTU	Uncharacterized protein OS=Solanum tuberosum OX=4113 GN=102593561 PE=3 SV=1	1.13127	1.53019	1.28733	0.700734	0.705903	0.675584	0.527308	0.00591194
tr|M0ZK51|M0ZK51_SOLTU	Uncharacterized protein OS=Solanum tuberosum OX=4113 PE=4 SV=1	1.22195	1.31814	1.54388	1.00705	0.79425	0.788177	0.634058	0.0140482
tr|M0ZKX2|M0ZKX2_SOLTU	Uncharacterized protein OS=Solanum tuberosum OX=4113 GN=102577479 PE=3 SV=1	1.12333	1.18508	0.953286	1.36309	1.24093	1.42964	1.23668	0.0439849
tr|M0ZMS6|M0ZMS6_SOLTU	Uncharacterized protein OS=Solanum tuberosum OX=4113 GN=102583463 PE=3 SV=1	1.06717	1.2654	1.07421	0.718197	0.820782	0.79266	0.684411	0.00753089
tr|M0ZPM9|M0ZPM9_SOLTU	Uncharacterized protein OS=Solanum tuberosum OX=4113 GN=102577832 PE=4 SV=1	1.21347	1.38368	1.34703	0.895415	0.922637	0.638825	0.622913	0.00890712
tr|M0ZPQ8|M0ZPQ8_SOLTU	Pectinesterase OS=Solanum tuberosum OX=4113 GN=102585483 PE=3 SV=1	1.06894	1.16895	1.09553	1.72577	1.43149	2.12642	1.58506	0.0331225
tr|M0ZRE7|M0ZRE7_SOLTU	Uncharacterized protein OS=Solanum tuberosum OX=4113 PE=4 SV=1	1.46752	1.36518	1.20878	0.658555	0.785577	0.69558	0.529438	0.00166354
tr|M0ZSA3|M0ZSA3_SOLTU	Uncharacterized protein OS=Solanum tuberosum OX=4113 GN=102586212 PE=4 SV=1	1.20757	1.30796	1.09578	0.986096	0.864136	0.990222	0.786544	0.0254539
tr|M0ZSE8|M0ZSE8_SOLTU	Uncharacterized protein OS=Solanum tuberosum OX=4113 GN=102577564 PE=4 SV=1	1.13686	1.19003	1.10682	0.954381	0.793509	0.871099	0.76273	0.00660962
tr|M0ZT89|M0ZT89_SOLTU	Uncharacterized protein OS=Solanum tuberosum OX=4113 GN=102578860 PE=3 SV=1	1.21443	1.11209	1.10107	0.912763	0.916506	0.958957	0.813464	0.00545943
tr|M0ZTX6|M0ZTX6_SOLTU	Uncharacterized protein OS=Solanum tuberosum OX=4113 GN=102600433 PE=4 SV=1	1.50534	0.950698	1.13843	0.446304	0.7835	0.731636	0.545684	0.0483
tr|M0ZUN9|M0ZUN9_SOLTU	Uncharacterized protein OS=Solanum tuberosum OX=4113 GN=102589010 PE=3 SV=1	1.03577	1.12611	1.17926	0.853606	0.757863	0.838733	0.733345	0.00444795
tr|M0ZV99|M0ZV99_SOLTU	Uncharacterized protein OS=Solanum tuberosum OX=4113 GN=102598836 PE=3 SV=1	1.02263	1.111	1.05514	0.734012	0.438246	0.574539	0.547798	0.00575412
tr|M0ZWB1|M0ZWB1_SOLTU	Uncharacterized protein OS=Solanum tuberosum OX=4113 GN=102597275 PE=4 SV=1	1.13133	1.5247	1.2433	0.890393	0.918717	0.987606	0.717229	0.0380452
tr|M0ZWY7|M0ZWY7_SOLTU	Elongation factor Tu OS=Solanum tuberosum OX=4113 GN=102602312 PE=3 SV=1	1.12889	1.10764	1.27635	0.938945	0.832501	0.916128	0.765062	0.0114463
tr|M0ZYC1|M0ZYC1_SOLTU	Protein disulfide-isomerase OS=Solanum tuberosum OX=4113 PE=3 SV=1	1.21714	1.28856	1.15458	0.834341	0.835806	0.813603	0.678568	0.000570079
tr|M0ZZV7|M0ZZV7_SOLTU	Adenosylhomocysteinase OS=Solanum tuberosum OX=4113 GN=102582199 PE=3 SV=1	1.27979	1.46014	1.27575	0.877289	0.71843	0.790233	0.594159	0.00204657
tr|M1A0G4|M1A0G4_SOLTU	Uncharacterized protein OS=Solanum tuberosum OX=4113 GN=102584948 PE=4 SV=1	1.18778	1.41278	1.35442	1.00634	0.859143	0.823655	0.679938	0.00853968
tr|M1A288|M1A288_SOLTU	Uncharacterized protein OS=Solanum tuberosum OX=4113 PE=4 SV=1	1.18699	1.22129	1.27864	0.777031	0.490695	0.558137	0.495227	0.00236782
tr|M1A2Y4|M1A2Y4_SOLTU	Peroxidase OS=Solanum tuberosum OX=4113 GN=102590030 PE=3 SV=1	0.935201	1.09231	1.09247	0.860826	0.652167	0.634457	0.688288	0.0223972
tr|M1A587|M1A587_SOLTU	Uncharacterized protein OS=Solanum tuberosum OX=4113 GN=102578228 PE=4 SV=1	1.65535	0.749723	1.25101	0.358828	0.379222	0.582462	0.361183	0.0455762
tr|M1A5C6|M1A5C6_SOLTU	Ribosomal protein OS=Solanum tuberosum OX=4113 GN=102599549 PE=3 SV=1	1.28526	1.21641	1.20805	0.841361	0.781754	0.851281	0.667003	0.000229149
tr|M1A967|M1A967_SOLTU	Uncharacterized protein OS=Solanum tuberosum OX=4113 GN=102597293 PE=3 SV=1	1.13476	1.15734	1.2097	0.702901	0.962603	0.821642	0.710247	0.0124378
tr|M1A9Z4|M1A9Z4_SOLTU	Uncharacterized protein OS=Solanum tuberosum OX=4113 GN=102588555 PE=4 SV=1	1.29496	1.21023	1.313	0.847709	0.918021	0.71495	0.6497	0.00271453
tr|M1AAI2|M1AAI2_SOLTU	Uncharacterized protein OS=Solanum tuberosum OX=4113 GN=102591890 PE=3 SV=1	1.0282	1.02446	1.05606	0.809225	0.875983	0.772141	0.79047	0.00245605
tr|M1AB98|M1AB98_SOLTU	Uncharacterized protein OS=Solanum tuberosum OX=4113 GN=102596957 PE=4 SV=1	0.69979	0.958854	0.872389	1.15078	1.06115	1.03918	1.2845	0.0451839
tr|M1ACT7|M1ACT7_SOLTU	S-(hydroxymethyl)glutathione dehydrogenase OS=Solanum tuberosum OX=4113 PE=3 SV=1	1.29135	1.32575	1.18782	0.785299	0.64043	0.623364	0.538538	0.000893638
tr|M1AD30|M1AD30_SOLTU	Uncharacterized protein OS=Solanum tuberosum OX=4113 GN=102600258 PE=3 SV=1	1.26684	1.02009	1.42396	0.634911	0.99231	0.556537	0.588473	0.0461873
tr|M1AD62|M1AD62_SOLTU	Uncharacterized protein OS=Solanum tuberosum OX=4113 PE=3 SV=1	1.15887	1.13417	1.30587	0.895436	0.829256	0.886957	0.725677	0.00460794
tr|M1AJV5|M1AJV5_SOLTU	26S proteasome non-ATPase regulatory subunit 2 homolog OS=Solanum tuberosum OX=4113 GN=102586490 PE=3 SV=1	0.982087	1.43791	1.48489	0.772932	0.941287	0.619013	0.597516	0.0475487
tr|M1AKX9|M1AKX9_SOLTU	Uncharacterized protein OS=Solanum tuberosum OX=4113 PE=4 SV=1	0.905129	0.851001	0.771904	0.965367	1.23013	1.11579	1.30983	0.0383877
tr|M1AMW1|M1AMW1_SOLTU	Uncharacterized protein OS=Solanum tuberosum OX=4113 GN=102584645 PE=3 SV=1	1.16657	1.29409	1.39767	0.6965	0.854975	0.775194	0.603024	0.0032373
tr|M1AMY0|M1AMY0_SOLTU	Uncharacterized protein OS=Solanum tuberosum OX=4113 PE=4 SV=1	0.526901	0.355824	0.23377	1.1527	1.00743	0.922169	2.7607	0.00378109
tr|M1AMY2|M1AMY2_SOLTU	Uncharacterized protein OS=Solanum tuberosum OX=4113 GN=102593917 PE=4 SV=1	0.741205	0.770985	0.763161	2.40964	2.57682	2.72072	3.38725	3.65533e-05
tr|M1AMY3|M1AMY3_SOLTU	Uncharacterized protein OS=Solanum tuberosum OX=4113 GN=102594249 PE=4 SV=1	0.325836	0.323372	0.446447	2.83829	3.14564	3.00436	8.20358	1.12929e-05
tr|M1AMY4|M1AMY4_SOLTU	Uncharacterized protein OS=Solanum tuberosum OX=4113 GN=102594586 PE=4 SV=1	0.732917	0.290618	0.482286	1.05943	0.885759	0.918991	1.90208	0.0309342
tr|M1AMY6|M1AMY6_SOLTU	Uncharacterized protein OS=Solanum tuberosum OX=4113 GN=102594910 PE=4 SV=1	1.23778	1.14631	1.4132	1.8909	2.43947	2.09985	1.69337	0.00786951
tr|M1AMY9|M1AMY9_SOLTU	Uncharacterized protein OS=Solanum tuberosum OX=4113 PE=4 SV=1	0.596846	0.21425	0.446758	1.52724	1.83276	2.57053	4.7148	0.00908162
tr|M1AMZ0|M1AMZ0_SOLTU	Uncharacterized protein OS=Solanum tuberosum OX=4113 PE=4 SV=1	0.735383	0.351714	0.447279	0.94304	1.11232	1.22074	2.13513	0.0145736
tr|M1AN26|M1AN26_SOLTU	Uncharacterized protein OS=Solanum tuberosum OX=4113 GN=102593157 PE=4 SV=1	0.366054	0.351925	0.384547	2.82885	2.92783	2.97177	7.91678	5.04434e-07
tr|M1AN77|M1AN77_SOLTU	Uncharacterized protein OS=Solanum tuberosum OX=4113 GN=102598344 PE=4 SV=1	0.719553	1.0598	0.819078	1.63312	1.71101	1.20595	1.75109	0.0252388
tr|M1AQY2|M1AQY2_SOLTU	Uncharacterized protein OS=Solanum tuberosum OX=4113 GN=102601957 PE=3 SV=1	1.16032	1.1628	1.31404	0.880165	0.898473	0.925969	0.743602	0.00408845
tr|M1AQZ1|M1AQZ1_SOLTU	Pyruvate kinase OS=Solanum tuberosum OX=4113 GN=102596468 PE=3 SV=1	1.48125	1.0482	1.46554	0.722139	0.97371	0.907791	0.651727	0.0446318
tr|M1ARJ5|M1ARJ5_SOLTU	Uncharacterized protein OS=Solanum tuberosum OX=4113 PE=4 SV=1	1.36873	1.03499	1.56215	0.539913	0.807135	0.572426	0.483998	0.0177304
tr|M1ASR2|M1ASR2_SOLTU	Uncharacterized protein OS=Solanum tuberosum OX=4113 GN=102600937 PE=4 SV=1	1.10496	1.02677	1.03187	0.743633	0.919308	0.874241	0.801991	0.023288
tr|M1AU08|M1AU08_SOLTU	Uncharacterized protein OS=Solanum tuberosum OX=4113 GN=102590363 PE=4 SV=1	0.733298	0.532317	0.960455	1.41019	1.47989	1.05313	1.77138	0.0341143
tr|M1AUM2|M1AUM2_SOLTU	Uncharacterized protein OS=Solanum tuberosum OX=4113 GN=102602308 PE=3 SV=1	1.31833	1.366	1.409	0.920492	0.919308	0.957006	0.68326	0.000117478
tr|M1AWV2|M1AWV2_SOLTU	Uncharacterized protein OS=Solanum tuberosum OX=4113 PE=4 SV=1	1.26706	1.01386	1.32841	0.799456	0.995347	0.703606	0.692209	0.0454304
tr|M1AYG3|M1AYG3_SOLTU	Uncharacterized protein OS=Solanum tuberosum OX=4113 GN=102606166 PE=3 SV=1	0.980817	1.231	1.10795	0.771933	0.843846	0.856091	0.74459	0.0212444
tr|M1AZL8|M1AZL8_SOLTU	Dihydrolipoamide acetyltransferase component of pyruvate dehydrogenase complex OS=Solanum tuberosum OX=4113 GN=102592754 PE=3 SV=1	0.87431	1.65886	1.22222	0.489398	0.478417	0.590415	0.414931	0.0332855
tr|M1B051|M1B051_SOLTU	Uncharacterized protein OS=Solanum tuberosum OX=4113 GN=102597861 PE=3 SV=1	1.27365	1.24835	1.40943	0.507048	0.474603	0.914202	0.48223	0.0106342
tr|M1B0U4|M1B0U4_SOLTU	Uncharacterized protein OS=Solanum tuberosum OX=4113 GN=102601402 PE=4 SV=1	1.22958	1.28979	1.20958	1.00407	0.763009	0.821558	0.694199	0.00765403
tr|M1B216|M1B216_SOLTU	Sucrose synthase OS=Solanum tuberosum OX=4113 GN=102577712 PE=3 SV=1	1.11909	1.38164	1.06219	0.864697	0.896178	0.645943	0.675519	0.0376974
tr|M1B2L7|M1B2L7_SOLTU	Guanosine nucleotide diphosphate dissociation inhibitor OS=Solanum tuberosum OX=4113 GN=102591805 PE=3 SV=1	1.17947	1.11068	1.30889	0.808522	0.687983	0.76718	0.62897	0.00281843
tr|M1B340|M1B340_SOLTU	Uncharacterized protein OS=Solanum tuberosum OX=4113 GN=102603495 PE=4 SV=1	1.20335	1.18325	1.24297	0.802391	0.796321	0.908802	0.690857	0.000765521
tr|M1B4H0|M1B4H0_SOLTU	Uncharacterized protein OS=Solanum tuberosum OX=4113 GN=102599872 PE=4 SV=1	1.21462	1.22243	1.26962	0.766372	0.927278	0.801073	0.673035	0.00146045
tr|M1B7U1|M1B7U1_SOLTU	Defensin-like protein OS=Solanum tuberosum OX=4113 PE=2 SV=1	1.21302	1.27828	1.15955	0.534395	0.640646	0.673412	0.506307	0.000377095
tr|M1B9C1|M1B9C1_SOLTU	Histone H4 OS=Solanum tuberosum OX=4113 GN=102604694 PE=3 SV=1	1.25186	1.10401	1.33382	0.804538	0.997656	0.914328	0.736247	0.0206719
tr|M1BA84|M1BA84_SOLTU	Uncharacterized protein OS=Solanum tuberosum OX=4113 PE=4 SV=1	1.11965	1.18897	1.03888	0.82619	0.830168	0.930146	0.772667	0.0100107
tr|M1BAA6|M1BAA6_SOLTU	Serine hydroxymethyltransferase OS=Solanum tuberosum OX=4113 GN=102580488 PE=3 SV=1	1.24674	1.4522	1.35991	0.779408	0.651678	0.754247	0.538412	0.000926769
tr|M1BCP7|M1BCP7_SOLTU	Uncharacterized protein OS=Solanum tuberosum OX=4113 GN=102583732 PE=4 SV=1	1.13997	1.01506	1.18144	0.767195	0.951679	0.855871	0.771695	0.0254603
tr|M1BCZ9|M1BCZ9_SOLTU	Lactoylglutathione lyase OS=Solanum tuberosum OX=4113 GN=102599485 PE=3 SV=1	0.891769	0.825086	0.713981	1.11235	1.2721	1.1212	1.44216	0.00812382
tr|M1BF31|M1BF31_SOLTU	Proteasome subunit beta type OS=Solanum tuberosum OX=4113 PE=3 SV=1	0.627241	0.743174	0.957558	1.21747	1.51052	1.05971	1.62704	0.0410652
tr|M1BFS0|M1BFS0_SOLTU	Uncharacterized protein OS=Solanum tuberosum OX=4113 GN=102604539 PE=4 SV=1	1.11711	1.22336	1.07296	0.758754	0.697508	0.969603	0.710681	0.0246162
tr|M1BFT7|M1BFT7_SOLTU	Malate dehydrogenase OS=Solanum tuberosum OX=4113 PE=3 SV=1	1.10649	1.35665	1.43109	0.839331	0.832657	0.730594	0.61696	0.00885501
tr|M1BK48|M1BK48_SOLTU	Uncharacterized protein OS=Solanum tuberosum OX=4113 PE=3 SV=1	0.965365	1.00438	0.980651	1.38265	1.84459	1.41753	1.57429	0.0192352
tr|M1BN71|M1BN71_SOLTU	Uncharacterized protein OS=Solanum tuberosum OX=4113 GN=102597858 PE=4 SV=1	1.01334	0.743714	1.03289	1.32358	1.47037	1.39978	1.50316	0.0102916
tr|M1BP63|M1BP63_SOLTU	Histone H2A OS=Solanum tuberosum OX=4113 GN=102604745 PE=3 SV=1	1.39981	1.25113	1.18702	0.995594	1.01233	0.987289	0.780418	0.0114462
tr|M1BPE5|M1BPE5_SOLTU	40S ribosomal protein S24 OS=Solanum tuberosum OX=4113 GN=102590529 PE=3 SV=1	1.23549	1.32471	1.19758	0.786736	0.783668	0.805964	0.632385	0.000275043
tr|M1BPY2|M1BPY2_SOLTU	Uncharacterized protein OS=Solanum tuberosum OX=4113 PE=4 SV=1	1.06394	0.777828	1.04213	1.9362	2.00833	1.66688	1.94577	0.00280484
tr|M1BS59|M1BS59_SOLTU	Uncharacterized protein OS=Solanum tuberosum OX=4113 GN=102604637 PE=3 SV=1	1.18942	1.25888	1.27077	0.877674	0.772648	0.642777	0.616579	0.0028015
tr|M1BSN6|M1BSN6_SOLTU	Uncharacterized protein OS=Solanum tuberosum OX=4113 GN=102587640 PE=3 SV=1	1.09663	1.6506	1.41634	1.00941	0.64512	0.612576	0.544511	0.0367113
tr|M1BUZ2|M1BUZ2_SOLTU	Uncharacterized protein OS=Solanum tuberosum OX=4113 PE=3 SV=1	1.54256	1.27725	1.40715	0.839948	0.883665	0.698788	0.573083	0.00315469
tr|M1BX50|M1BX50_SOLTU	Uncharacterized protein OS=Solanum tuberosum OX=4113 PE=4 SV=1	1.2094	1.26438	1.25174	1.01528	1.1531	0.92366	0.829962	0.0371961
tr|M1BY04|M1BY04_SOLTU	Uncharacterized protein OS=Solanum tuberosum OX=4113 PE=4 SV=1	1.08985	1.09627	0.883885	0.76799	0.839278	0.622849	0.726421	0.0413784
tr|M1BZ69|M1BZ69_SOLTU	Uncharacterized protein OS=Solanum tuberosum OX=4113 GN=102592788 PE=4 SV=1	1.37656	1.47479	1.29667	0.595371	0.872448	0.948069	0.58242	0.00831316
tr|M1C005|M1C005_SOLTU	Phosphoglycerate kinase OS=Solanum tuberosum OX=4113 PE=3 SV=1	1.12831	1.1878	1.19346	0.848033	0.600808	0.781265	0.635436	0.00512767
tr|M1C1|2|M1C1|2_SOLTU	F-box family protein OS=Solanum tuberosum OX=4113 GN=107061668 PE=4 SV=1	1.24551	1.37165	1.22678	0.461271	0.443419	0.424254	0.383426	0.0345986
tr|M1C2L8|M1C2L8_SOLTU	Cysteine proteinase inhibitor OS=Solanum tuberosum OX=4113 GN=102601109 PE=3 SV=1	0.542944	0.761912	0.893602	1.55171	1.43838	1.97307	2.25757	0.00867139
tr|M1C2Q1|M1C2Q1_SOLTU	Uncharacterized protein OS=Solanum tuberosum OX=4113 GN=102604021 PE=4 SV=1	1.0415	1.28741	1.23696	0.858332	0.812298	1.01942	0.754387	0.0405426
tr|M1C4Z5|M1C4Z5_SOLTU	Uncharacterized protein OS=Solanum tuberosum OX=4113 GN=102579084 PE=4 SV=1	1.40047	1.24339	1.18543	0.695471	0.987679	0.858756	0.663807	0.015586
tr|M1C5P2|M1C5P2_SOLTU	Uncharacterized protein OS=Solanum tuberosum OX=4113 GN=102594760 PE=4 SV=1	1.15941	1.31766	1.07979	0.946768	0.751272	0.975776	0.751735	0.0413568
tr|M1C5P5|M1C5P5_SOLTU	S-acyltransferase OS=Solanum tuberosum OX=4113 GN=102598706 PE=3 SV=1	1.20001	1.26816	0.993252	0.86932	0.807542	0.796258	0.71448	0.0184076
tr|M1C7V8|M1C7V8_SOLTU	Uncharacterized protein OS=Solanum tuberosum OX=4113 GN=102577525 PE=3 SV=1	1.22244	1.20658	1.18991	0.678001	0.663064	0.79343	0.589815	0.000303989
tr|M1C906|M1C906_SOLTU	Uncharacterized protein OS=Solanum tuberosum OX=4113 PE=3 SV=1	1.37852	1.5328	1.26746	0.989462	1.08012	1.16666	0.774447	0.0272632
tr|M1C9T0|M1C9T0_SOLTU	Uncharacterized protein OS=Solanum tuberosum OX=4113 GN=102591315 PE=3 SV=1	1.30716	1.36025	1.23497	0.871612	0.932444	0.838803	0.677244	0.000766906
tr|M1CAU6|M1CAU6_SOLTU	Uncharacterized protein OS=Solanum tuberosum OX=4113 GN=102582943 PE=4 SV=1	1.25414	0.976599	1.10208	0.875676	0.804845	0.755472	0.730909	0.0268633
tr|M1CAV1|M1CAV1_SOLTU	Uncharacterized protein OS=Solanum tuberosum OX=4113 GN=102585572 PE=4 SV=1	1.34641	1.16498	1.41307	0.681037	0.769675	0.805672	0.574954	0.00256751
tr|M1CB05|M1CB05_SOLTU	Histone H2A OS=Solanum tuberosum OX=4113 GN=102598032 PE=3 SV=1	1.52065	1.4025	1.14835	0.645713	0.763679	0.847368	0.554282	0.00827314
tr|M1CBF6|M1CBF6_SOLTU	Uncharacterized protein OS=Solanum tuberosum OX=4113 GN=102581781 PE=3 SV=1	1.16569	1.22047	1.15763	0.836698	0.806338	0.945314	0.73039	0.00239316
tr|M1CER2|M1CER2_SOLTU	Uncharacterized protein OS=Solanum tuberosum OX=4113 GN=102579678 PE=4 SV=1	1.03931	1.06033	1.25311	0.947845	0.865857	0.695012	0.748256	0.0493542
tr|M1CFQ4|M1CFQ4_SOLTU	Uncharacterized protein OS=Solanum tuberosum OX=4113 GN=102601472 PE=3 SV=1	1.32998	1.27663	1.23122	1.16911	1.00475	0.951339	0.814312	0.0292824
tr|M1CFZ0|M1CFZ0_SOLTU	Uncharacterized protein OS=Solanum tuberosum OX=4113 GN=102583061 PE=3 SV=1	1.0184	1.2415	1.42112	0.990663	0.721007	0.732198	0.663909	0.0476388
tr|M1CGF6|M1CGF6_SOLTU	Uncharacterized protein OS=Solanum tuberosum OX=4113 GN=102584935 PE=3 SV=1	0.984331	1.43489	1.29637	0.733044	0.767033	0.872448	0.638532	0.0327512
tr|M1CGV3|M1CGV3_SOLTU	Uncharacterized protein OS=Solanum tuberosum OX=4113 GN=102599617 PE=3 SV=1	1.29688	0.981853	1.11246	0.753168	0.765697	0.71495	0.65871	0.0140983
tr|M1CHQ6|M1CHQ6_SOLTU	Uncharacterized protein OS=Solanum tuberosum OX=4113 GN=102595618 PE=4 SV=1	0.857563	0.95828	0.759713	1.13045	1.18438	1.13934	1.34114	0.00801288
tr|M1CJZ9|M1CJZ9_SOLTU	Cysteine proteinase inhibitor OS=Solanum tuberosum OX=4113 PE=3 SV=1	0.999324	0.905382	0.58029	2.70234	2.78493	3.1015	3.45625	0.000318603
tr|M1CKC6|M1CKC6_SOLTU	Uncharacterized protein OS=Solanum tuberosum OX=4113 GN=102578766 PE=4 SV=1	0.917584	1.00875	1.16866	0.860289	0.772275	0.654161	0.738848	0.0464988
tr|M1CKD5|M1CKD5_SOLTU	Uncharacterized protein OS=Solanum tuberosum OX=4113 GN=102580390 PE=3 SV=1	1.20414	1.15517	1.13259	0.788255	0.960799	0.891385	0.756161	0.00643584
tr|M1CLW5|M1CLW5_SOLTU	Pyruvate kinase OS=Solanum tuberosum OX=4113 GN=102582462 PE=3 SV=1	1.08751	1.09169	0.857602	0.78782	0.805558	0.706776	0.757427	0.0417728
tr|M1CM67|M1CM67_SOLTU	Uncharacterized protein OS=Solanum tuberosum OX=4113 PE=3 SV=1	1.10173	1.21138	1.29776	0.783592	0.743494	0.760659	0.633572	0.00159438
tr|M1CMY9|M1CMY9_SOLTU	Superoxide dismutase OS=Solanum tuberosum OX=4113 GN=102577566 PE=3 SV=1	0.766474	1.04018	0.763701	1.2147	1.3217	1.37703	1.52253	0.0123282
tr|M1CMZ5|M1CMZ5_SOLTU	Superoxide dismutase OS=Solanum tuberosum OX=4113 GN=102577566 PE=3 SV=1	0.91528	1.05356	0.971877	1.68095	1.81398	1.62794	1.74205	0.000441701
tr|M1CNK1|M1CNK1_SOLTU	Uncharacterized protein OS=Solanum tuberosum OX=4113 PE=3 SV=1	1.10537	1.08853	1.00293	0.771798	0.719166	0.719878	0.691573	0.000814722
tr|M1CPM6|M1CPM6_SOLTU	Uncharacterized protein OS=Solanum tuberosum OX=4113 PE=3 SV=1	1.1322	1.36965	1.40544	1.12177	0.921765	0.878619	0.747872	0.0448165
tr|M1CQ02|M1CQ02_SOLTU	Uncharacterized protein OS=Solanum tuberosum OX=4113 PE=3 SV=1	1.47236	1.38068	1.42428	0.630965	0.673106	0.593745	0.443694	2.25128e-05
tr|M1CQQ1|M1CQQ1_SOLTU	Uncharacterized protein OS=Solanum tuberosum OX=4113 GN=102596361 PE=4 SV=1	1.22662	1.2423	1.12873	0.856458	0.783837	0.773739	0.671002	0.000860472
tr|M1CSX6|M1CSX6_SOLTU	Uncharacterized protein OS=Solanum tuberosum OX=4113 GN=102587986 PE=3 SV=1	1.16839	1.18895	1.25751	0.894494	0.935738	0.902609	0.756004	0.000588361
tr|M1CU69|M1CU69_SOLTU	Uncharacterized protein OS=Solanum tuberosum OX=4113 GN=102601008 PE=4 SV=1	0.976972	1.03781	1.03911	1.57729	1.58541	1.36977	1.48416	0.00257185
tr|M1CV47|M1CV47_SOLTU	Uncharacterized protein OS=Solanum tuberosum OX=4113 GN=102585780 PE=4 SV=1	1.06675	1.74126	1.40039	0.505906	0.449635	0.241131	0.284353	0.0088769
tr|M1CVH4|M1CVH4_SOLTU	Catalase OS=Solanum tuberosum OX=4113 PE=3 SV=1	1.38695	1.10382	1.22333	0.695108	0.884897	0.737123	0.623874	0.00969206
tr|M1CWH9|M1CWH9_SOLTU	Uncharacterized protein OS=Solanum tuberosum OX=4113 GN=102586211 PE=3 SV=1	1.01586	1.23617	1.18722	0.988191	0.81671	0.852152	0.772567	0.0371351
tr|M1CWV3|M1CWV3_SOLTU	Uncharacterized protein OS=Solanum tuberosum OX=4113 GN=102592243 PE=4 SV=1	1.31083	1.41436	1.27642	0.754304	0.756058	0.769112	0.56964	0.000161579
tr|M1CX21|M1CX21_SOLTU	Heat shock protein OS=Solanum tuberosum OX=4113 GN=102591977 PE=3 SV=1	1.05023	1.15691	1.09909	1.40662	1.32735	1.51976	1.25835	0.00919262
tr|M1CYK7|M1CYK7_SOLTU	Uncharacterized protein OS=Solanum tuberosum OX=4113 GN=102595083 PE=4 SV=1	1.35043	1.38602	1.42351	0.600429	0.651296	0.65066	0.457308	9.86409e-06
tr|M1D0A6|M1D0A6_SOLTU	Fructose-bisphosphate aldolase OS=Solanum tuberosum OX=4113 PE=3 SV=1	1.13908	1.24078	1.27166	0.938747	0.941199	1.12816	0.823796	0.0449424
tr|M1D0T5|M1D0T5_SOLTU	Uncharacterized protein OS=Solanum tuberosum OX=4113 GN=102579479 PE=3 SV=1	1.15867	1.15415	1.01144	0.903587	0.875484	0.983889	0.831151	0.0325099
tr|M1D193|M1D193_SOLTU	Uncharacterized protein OS=Solanum tuberosum OX=4113 GN=102578911 PE=4 SV=1	1.65497	1.56218	2.09402	1.23248	0.850629	0.699802	0.523973	0.0209326
tr|M1D227|M1D227_SOLTU	Carbonic anhydrase OS=Solanum tuberosum OX=4113 PE=3 SV=1	1.05429	0.811534	0.958345	2.00894	2.29766	2.15552	2.28815	0.000374422
tr|M1D2Q8|M1D2Q8_SOLTU	Non-specific lipid-transfer protein OS=Solanum tuberosum OX=4113 GN=102588833 PE=3 SV=1	0.887877	0.812865	0.992917	1.1386	1.24177	1.03021	1.26615	0.0409858
tr|M1D2W7|M1D2W7_SOLTU	Nucleoside diphosphate kinase OS=Solanum tuberosum OX=4113 GN=102578209 PE=3 SV=1	1.17378	1.09291	1.07212	0.604759	0.606162	0.605684	0.544088	8.16571e-05
tr|M1D3N1|M1D3N1_SOLTU	Uncharacterized protein OS=Solanum tuberosum OX=4113 PE=4 SV=1	1.11001	1.42554	1.39738	0.87361	0.843313	0.834307	0.648685	0.0105198
tr|M1D4F6|M1D4F6_SOLTU	Uncharacterized protein OS=Solanum tuberosum OX=4113 GN=102585794 PE=4 SV=1	1.10667	1.26621	1.14765	2.05128	1.93433	2.20702	1.75901	0.000646102
tr|M1D4F7|M1D4F7_SOLTU	Uncharacterized protein OS=Solanum tuberosum OX=4113 GN=102586126 PE=4 SV=1	0.743585	0.876454	1.10586	2.2458	2.32666	1.85237	2.35696	0.00241268
tr|M1D4F9|M1D4F9_SOLTU	Uncharacterized protein OS=Solanum tuberosum OX=4113 PE=4 SV=1	1.06141	1.03118	1.09537	1.62147	1.53221	1.36631	1.41783	0.00449367
tr|M1D530|M1D530_SOLTU	Isocitrate dehydrogenase [NADP] OS=Solanum tuberosum OX=4113 GN=102591365 PE=3 SV=1	1.26047	1.35485	1.32093	1.07779	0.839225	0.732628	0.673139	0.0153838
tr|M1DYZ2|M1DYZ2_SOLTU	Uncharacterized protein OS=Solanum tuberosum OX=4113 GN=102589605 PE=4 SV=1	0.659466	0.620182	0.719318	1.93733	2.15042	2.09347	3.09221	3.73286e-05
tr|Q2V995|Q2V995_SOLTU	Cytoplasmic ribosomal protein S13-like OS=Solanum tuberosum OX=4113 GN=102582176 PE=2 SV=1	1.0617	1.09034	1.12063	0.883061	0.85813	0.898372	0.806546	0.00051785
tr|Q2V999|Q2V999_SOLTU	40S ribosomal protein S15-like OS=Solanum tuberosum OX=4113 GN=102590282 PE=2 SV=1	0.964155	1.16628	1.12053	0.772932	0.784899	0.681419	0.688796	0.00827177
tr|Q2VCJ2|Q2VCJ2_SOLTU	Ribosomal protein L3-like OS=Solanum tuberosum OX=4113 GN=102598069 PE=2 SV=1	1.30743	1.21506	1.25749	0.752346	0.856219	0.710404	0.613488	0.000666735
tr|Q2XPW4|Q2XPW4_SOLTU	60S ribosomal protein L7A-like protein OS=Solanum tuberosum OX=4113 GN=102577601 PE=2 SV=1	1.16258	1.17532	1.19887	0.754091	0.908141	0.837083	0.706666	0.00164388
tr|Q2XPX9|Q2XPX9_SOLTU	40S ribosomal protein S3a OS=Solanum tuberosum OX=4113 GN=102590512 PE=2 SV=1	1.31857	1.14526	1.06807	0.738075	0.943841	0.872182	0.723151	0.0269648
tr|Q307Z3|Q307Z3_SOLTU	Fructokinase-like OS=Solanum tuberosum OX=4113 GN=102577816 PE=2 SV=1	1.37134	1.7422	1.53198	0.650354	0.215326	0.308499	0.252755	0.00245314
tr|Q38HT5|Q38HT5_SOLTU	Uncharacterized protein OS=Solanum tuberosum OX=4113 GN=102582696 PE=2 SV=1	1.02798	1.22508	1.47928	0.920387	0.685742	0.721176	0.623552	0.0352016
tr|Q38JH1|Q38JH1_SOLTU	GTP-binding nuclear protein OS=Solanum tuberosum OX=4113 GN=102595895 PE=2 SV=1	0.988799	1.19329	1.04172	0.800064	0.550486	0.882593	0.692703	0.0478722
tr|Q3HRZ3|Q3HRZ3_SOLTU	Uncharacterized protein OS=Solanum tuberosum OX=4113 GN=102588930 PE=2 SV=1	1.24249	1.5565	1.45129	1.01461	0.679429	0.657289	0.553216	0.0128519
tr|Q3HVM8|Q3HVM8_SOLTU	Uncharacterized protein OS=Solanum tuberosum OX=4113 GN=102596328 PE=2 SV=1	1.56976	1.01383	1.37839	0.648393	0.986218	0.703693	0.590185	0.0491275
tr|Q941G6|Q941G6_SOLTU	Pathogenesis-related protein 1b OS=Solanum tuberosum OX=4113 GN=pr1b PE=2 SV=1	1.05257	0.990155	0.384831	1.46638	1.70481	2.15471	2.19394	0.0301273
tr|Q9XF12|Q9XF12_SOLTU	Peptidyl-prolyl cis-trans isomerase OS=Solanum tuberosum OX=4113 GN=102586427 PE=2 SV=1	1.08711	1.47241	1.3639	0.685918	0.510543	0.513789	0.435908	0.00456157
