# Supplementary material for: Physiological and protein profiling analysis provides insight into the underlying molecular mechanism of potato tuber development regulated by jasmonic acid in vitro
Source: BMC Plant Biol. 2022 Oct 10;22:481. doi: 10.1186/s12870-022-03852-x (PMC9549635; doi:10.1186/s12870-022-03852-x)
Supplement: Supplementary file 4 — Additional file 4: Table S4. The protein name and information of JA-responsive DEPs presented in the heatmap of Fig. 4B. [file 12870_2022_3852_MOESM4_ESM.xlsx]

## Sheet: Table S4
Additional file 4: Table S4 The protein name and information of JA-responsive DEPs presented in the heatmap of Fig. 4B.
Uniprot_ID	Protein nameb	Average of protein expression abundance				Function classificationc
		0 μM JA	0.5 μM JA	5 μM JA	50 μM JA
O22508	Probable linoleate 9S-lipoxygenase 8	0.492692	0.929317	1.2869	1.29109	Pm
M1CQ02	5-methyltetrahydropteroyltriglutamate--homocysteine S-methyltransferase	1.15353	0.788096	1.42577	0.632605	Pm
P19595	UTP--glucose-1-phosphate uridylyltransferase	1.19285	0.876461	1.06352	0.867168	Pm
P37842	Multicystatin	0.307872	0.306595	0.658109	2.72742	Pb
P32811	Alpha-glucan phosphorylase, Hisozyme	1.23387	0.932423	0.952465	0.881245	Pm
M1B4H0	Staphylococcal nuclease domain-containing protein	1.08937	0.843501	1.23556	0.831574	Pt
Q9M4G4	Phosphoglucomutase	1.16265	0.850402	1.0081	0.978851	Pm
M1C7V8	Belongs to the chaperonin (HSP60) family	1.24108	0.84111	1.20631	0.711498	Pb
Q07511	Formate dehydrogenase	0.909652	0.642478	1.3343	1.11357	Pm
M1A9Z4	Transketolase, thiamine diphosphate binding domain	1.12589	0.774488	1.27273	0.826893	Pm
P15478	Lipolytic acyl hydrolase (LAH)	0.966069	0.983912	0.980933	1.06909	Pb
M0ZYC1	Thioredoxin-like domain	1.03852	0.913465	1.22009	0.827917	Pd
M1C005	Phosphoglycerate kinase	1.13508	0.951692	1.16986	0.743369	Pm
Q2PYX3	Fructose-bisphosphate aldolase	1.26748	0.709529	1.12156	0.901434	Pm
M1C2Q1	AGO4-2	1.18102	0.73367	1.18863	0.896683	Pt
M1B7H6	Belongs to the peptidase A1 family	0.984462	0.6739	1.10638	1.23525	Pb
M1C9T0	Belongs to the aldehyde dehydrogenase family	1.0143	0.803957	1.30079	0.880953	Pm
M1A0G4	CoA-ligase	1.05788	0.727414	1.31833	0.89638	Pm
M0ZK51	BPG-independent PGAM N-terminus (iPGM_N)	1.13407	0.641447	1.36132	0.863159	Pm
Q41484	Stigma expressed protein	1.53737	1.12867	0.333668	1.00029	Pb
M0ZSA3	Pyridine nucleotide-disulphide oxidoreductase	1.0474	0.802017	1.20377	0.946818	Pm
Q00081	Glucose-1-phosphate adenylyltransferase large subunit 1	1.28727	0.719637	1.2153	0.77779	Pm
Q9M3H3	Annexin	1.33837	0.760879	1.03445	0.866305	Pa
B5M4B1	Tubulin beta chain	1.15446	1.04028	1.02939	0.775872	Pa
P31427	Leucine aminopeptidase	0.525086	0.467043	0.814942	2.19293	Pd
M1BDK7	4-alpha-glucanotransferase	1.31778	0.985522	0.896014	0.800685	Pm
Q307Z3	Fructokinas	0.920875	1.13923	1.5485	0.391393	Pm
Q2VCJ2	Belongs to the universal ribosomal protein uL3 family	1.13406	0.832958	1.25999	0.77299	Pt
M1D4F6	Lipase (class 3)	0.323291	0.43899	1.17351	2.06421	Pm
M1CPM6	Transaldolase/Fructose-6-phosphate aldolase	0.999083	0.724437	1.30243	0.974051	Pm
M1D7J7	Malic enzyme	0.959416	0.648491	1.1517	1.2404	Pm
M1BAA6	Serine hydroxymethyltransferase	1.16236	0.75625	1.35295	0.728444	Pm
Q42502	Lipolytic acyl hydrolase (LAH)	1.00126	1.02318	0.968103	1.00746	Pb
M1CBF6	40S ribosomal protein	1.07812	0.87783	1.18126	0.862783	Pt
M0ZZV7	Adenosylhomocysteinase	1.04497	0.821152	1.33856	0.795317	Pm
M1CGV3	CCT-eta	1.32276	0.802233	1.1304	0.744605	Pb
M1BPZ5	Lactate/malate dehydrogenase, alpha/beta C-terminal domain	1.34405	0.75208	1.01171	0.892162	Pm
M1A483	T-complex protein 1 subunit delta	1.088	0.649122	1.21489	1.04798	Pb
M1C3G7	Belongs to the aldehyde dehydrogenase family	0.949896	0.602819	1.2593	1.18799	Pm
M1CCJ9	Belongs to the peroxidase family	1.11789	0.471477	1.13451	1.27612	Pd
M1D530	Isocitrate dehydrogenase NADP	1.07788	0.726822	1.31208	0.883214	Pm
J7EQ13	Proteinase inhibitor type-2	1.39424	1.42026	0.821423	0.364078	Pb
M1APL4	Allene oxide syntase	0.585648	0.945684	1.34207	1.1266	Pd
M1B2L7	Guanosine nucleotide diphosphate dissociation inhibitor	1.3592	0.686559	1.19968	0.754562	Pg
M0ZT89	Chaperonin 10 Kd subunit	1.10081	0.82725	1.14253	0.929409	Pb
M1B4H5	Calreticulin family	1.10525	0.81074	1.12862	0.955386	Pb
M1D4F7	Phospholipase	0.38549	0.564264	0.908634	2.14161	Pm
M1CM67	Elongation factor 1B alpha-subunit	1.12651	0.907291	1.20362	0.762582	Pt
M1AHP3	Eukaryotic translation initiation factor 3 subunit A	0.9035	0.680252	1.2969	1.11935	Pt
Q9XF12	Peptidyl-prolyl cis-trans isomerase	0.925755	1.19636	1.30781	0.570083	Pb
M1D0A6	Fructose-bisphosphate aldolase	0.973093	0.807033	1.21717	1.0027	Pm
Q00783	Potato inhibitor I family	0.872173	1.25634	0.659428	1.21205	Pb
M1BXX6	Adenine phosphoribosyltransferase	0.957284	0.627523	1.10552	1.30968	Pm
M1AMZ1	Stigma expressed protein	0.752992	0.783431	1.0904	1.37318	Pb
M1CFQ4	Methylthioribose kinase	1.06708	0.611906	1.27928	1.04173	Pm
M1BZ12	60S ribosomal protein	0.821206	0.82339	1.22774	1.12766	Pt
M1AMY4	Stigma expressed protein	1.45888	1.08445	0.50194	0.954728	Pb
M1CQP6	Fructose-bisphosphate aldolase	1.236	0.633998	1.17663	0.953372	Pm
Q2XPW4	60S ribosomal protein	1.10545	0.882522	1.17892	0.833105	Pt
M1CCK0	Belongs to the peroxidase family. Classical plant (class III) peroxidase subfamily	0.731634	0.821248	1.12285	1.32426	Pd
M1CCW0	9-divinyl ether synthase	1.35559	0.783965	0.942391	0.918049	Pd
M1A288	Redoxin	1.22302	0.939383	1.22897	0.608621	Pd
M1BK48	Belongs to the peptidase A1 family	0.723511	0.744765	0.983465	1.54826	Pb
M1CMZ5	Superoxide dismutase	0.68024	0.6319	0.980238	1.70762	Pd
M1A5C6	Belongs to the universal ribosomal protein uL1 family	1.14885	0.789777	1.23658	0.824799	Pt
Q43189	Probable linoleate 9S-lipoxygenase 3	0.735169	0.9688	1.16475	1.13128	Pm
M1A2Y4	Belongs to the peroxidase family. Classical plant (class III) peroxidase subfamily	1.35718	0.887011	1.04	0.715817	Pd
P42055	Mitochondrial outer membrane protein porin of 34	1.16671	0.870196	1.25675	0.706339	Pg
M1DYZ2	Soybean trypsin inhibitor (Kunitz) family of protease inhibitors	0.378878	0.894393	0.666322	2.06041	Po
M0ZKX2	Allene oxide synthase	0.824791	0.743422	1.08723	1.34455	Pm
M1BPR3	Annexin D4-like	0.93745	0.683645	1.00751	1.37139	Pa
M1CSX6	Belongs to the GroES chaperonin family	1.04596	0.838139	1.20495	0.910947	Pb
M0ZWB1	Gamma carbonic anhydrase	1.09201	0.675973	1.29978	0.932238	Pd
M1D2W7	Nucleoside diphosphate kinase	1.40906	0.872469	1.11294	0.605535	Pm
M1AMY6	Stigma expressed protein	0.275025	0.315809	1.26576	2.1434	Po
P30941	Stigma expressed protein	1.37652	1.32648	0.469854	0.827151	Pb
M1C906	Belongs to the class-III pyridoxal-phosphate-dependent aminotransferase family	0.708913	0.819418	1.39292	1.07875	Pm
M1AHA1	Arginine biosynthesis bifunctional protein ArgJ, chloroplastic	1.07346	0.905499	1.02918	0.991864	Pm
M1CU69	Phosphorylase superfamily	0.8217	0.649513	1.01796	1.51082	Pm
Q3YJS9	Lipolytic acyl hydrolase (LAH)	0.503987	0.585966	0.98588	1.92417	Pb
M1BZ69	Prohibitin homologues	1.09675	0.715277	1.38267	0.805296	Pg
M1BFS5	Cyanate hydratase	1.10595	0.656145	1.25725	0.980656	Pm
M1BPE5	40S ribosomal protein	1.12491	0.830373	1.25259	0.792123	Pt
M0ZPQ8	Pectinesterase	0.528083	0.59955	1.11114	1.76123	Pa
M1A065	Glyoxysomal fatty acid beta-oxidation multifunctional protein	1.2956	0.864824	1.09274	0.746837	Pm
M1B818	Belongs to the peptidase M18 family	1.05059	0.647943	0.868057	1.43341	Pb
M1BY04	Adenosine kinase	1.00313	1.23016	1.02334	0.743373	Pm
M1AUM2	Belongs to the iron ascorbate-dependent oxidoreductase family	1.02616	0.677127	1.36444	0.932269	Pd
O24379	Linoleate 9S-lipoxygenase 2	0.845897	0.516825	0.650911	0.904334	Pm
Q2V999	40S ribosomal protein	0.97698	1.19295	1.08365	0.746417	Pt
M1CKC6	3-oxoacyl- acyl-carrier-protein reductase	1.21963	0.986468	1.03166	0.762242	Pm
M1AZL8	Dihydrolipoamide acetyltransferase component of pyruvate dehydrogenase complex	1.54127	0.687519	1.2518	0.51941	Pm
P08454	Potato inhibitor I family	1.081	1.04162	0.425056	1.45232	Pb
O22507	Probable linoleate 9S-lipoxygenase 7	0.48864	1.17628	1.34665	0.988428	Pm
P01079	Proteinase inhibitor type-2	1.51516	1.1679	0.906394	0.410546	Pb
M1BX50	ML domain	0.990327	0.737151	1.24184	1.03068	Pr
M1CRA9	Uncharacterized protein	1.00169	1.33499	0.981167	0.682149	Pm
M1BP63	Histone 2A	1.06406	0.658215	1.27932	0.998403	Pa
P01052	Potato inhibitor I family	0.666779	0.927873	0.432311	1.97304	Pb
M1CYK7	DUF3700	1.09178	0.887432	1.38665	0.634129	Po
M0ZUN9	Ribosomal protein S10p/S20e	1.12096	0.948599	1.11371	0.816734	Pt
M1BN71	UDP-sulfoquinovose synthase	1.00483	0.667282	0.929981	1.39791	Pm
M1D6A3	Belongs to the mitochondrial carrier (TC 2.A.29) family	1.26802	0.528965	1.31782	0.885196	Pm
M1C183	Belongs to the peroxidase family. Classical plant (class III) peroxidase subfamily	1.4005	0.614801	1.06531	0.919389	Pd
M1AMY2	Stigma expressed protein	0.375198	0.297292	0.75845	2.56906	Po
M1CSJ6	Plastidic ATP	1.0016	0.889215	1.07007	1.03911	Pm
M1AFT2	Major latex	1.02399	0.72616	1.24128	1.00857	Pd
M0ZNB0	Belongs to the peroxidase family	1.18302	0.919512	0.89073	1.00674	Pm
M1D4F9	Phospholipase	0.87911	0.551572	1.06265	1.50666	Pm
M1ANH5	Ribosomal protein L14	1.26896	1.01286	0.896738	0.82144	Pt
M1C4H3	Eukaryotic translation initiation factor 6	1.02243	0.578849	1.00455	1.39417	Pt
M0ZIN8	Tim17/Tim22/Tim23/Pmp24 family	1.11464	1.41818	0.993722	0.473458	Pr
M1AN77	Phospholipase	0.481969	1.1352	0.866143	1.51669	Pm
M1CJZ9	Belongs to the cystatin family. Phytocystatin subfamily	0.163444	0.145302	0.828332	2.86292	Pb
M1BUZ2	Cupin	1.07979	0.703752	1.40899	0.807467	Po
M1AKV0	Prefoldin subunit	0.968799	1.07885	0.931268	1.02109	Pb
M1B051	Cupin	1.15356	0.904009	1.31048	0.631951	Po
M1CWV3	Zinc knuckle	1.03	0.876305	1.33387	0.759825	Pt
M1BSP0	Translocon-associated protein beta family protein	0.892629	0.890208	1.20817	1.00899	Pr
M1C7Y9	Universal stress protein A-like protein	0.750157	1.27542	0.952806	1.02162	Pa
M1AAI2	Belongs to the MIP aquaporin (TC 1.A.8) family	1.25794	0.886702	1.03624	0.819116	Pr
P25083	Belongs to the mitochondrial carrier (TC 2.A.29) family	0.507322	0.908013	1.11823	1.46643	Pm
M1AMY0	Stigma expressed protein	0.967841	1.63256	0.372165	1.02743	Pb
Q41435	Proteinase inhibitor type-2	0.635916	0.966112	0.638357	1.75961	Pb
M1D227	Carbonic anhydrase	0.236673	0.667896	0.94139	2.15404	Pm
M1BPY2	Vesicle transport V-snare	0.625763	0.542466	0.9613	1.87047	Pr
P21343	Pyrophosphate--fructose 6-phosphate 1-phosphotransferase subunit beta	1.30858	0.761874	1.16611	0.763437	Pm
P22200	Pyruvate kinase, alpha/beta domain	1.12649	0.699845	1.1831	0.99056	Pm
J9ULI1	Belongs to the protein kinase superfamily	1.23444	0.748135	0.999994	1.01743	Pg
M0ZGZ7	Belongs to the 'GDSL' lipolytic enzyme family	1.25625	0.749588	1.35932	0.634847	Pm
M0ZJ84	Glycine-rich RNA binding protein	1.21698	0.72544	1.29456	0.763022	Pt
M0ZJD3	Alanine racemase, N-terminal domain	1.27802	0.711648	1.31626	0.694074	Pm
M0ZSD6	Enolase, N-terminal domain	1.53741	0.763871	0.907543	0.791172	Pm
M0ZTN0	Osmotin	1.18152	0.665626	0.978576	1.17428	Pd
M0ZWY7	Elongation factor Tu	1.18724	0.745944	1.17096	0.895858	Pt
M1A468	Belongs to the glycosyl hydrolase 1 family	1.19016	0.7394	1.12368	0.946763	Pm
M1CX21	Heat shock 90 kDa protein	0.774829	0.901854	1.10207	1.41791	Pb
M1ABC2	MOSC domain	1.21782	0.70272	1.054	1.02545	Pm
M1AQZ1	Pyruvate kinase, cytosolic	1.15295	0.647512	1.33166	0.86788	Pm
M1B9J5	Cupin	1.18103	0.734964	1.05666	1.02735	Pb
M1BAZ0	Heat shock 70 kDa protein	1.23959	0.67912	1.19977	0.881517	Pb
M1BC20	Peroxidase	1.31279	0.763663	0.975319	0.948224	Pd
M1BCZ9	Lactoylglutathione lyase	1.28653	0.734637	0.810279	1.16855	Pm
M1BFT7	Malate dehydrogenase	1.16428	0.736788	1.29807	0.80086	Pm
M1BGT4	Heterogeneous nuclear ribonucleoprotein	1.0235	0.645187	1.35137	0.979942	Pt
M1BS59	Belongs to the AAA ATPase family	1.33007	0.665875	1.23969	0.764366	Pb
M1BUH3	Embryo-specific protein 3, (ATS3)	0.978897	0.599873	1.17468	1.24655	Po
M1C3S5	Belongs to the TPP enzyme family	1.42006	0.692846	1.05449	0.832602	Pm
M1C4C1	Reversibly glycosylated polypeptide	1.35219	0.816084	0.858606	0.973116	Pm
M1C5T2	Eukaryotic peptide chain release factor subunit	1.32849	0.704431	1.06117	0.905916	Pt
M1CAV1	60S ribosomal protein	1.22169	0.718026	1.30815	0.752128	Pt
M1CB05	Histone 2A	1.22947	0.661106	1.35717	0.752254	Pa
M1CC94	Histone H2A	1.29417	0.605454	1.2055	0.894885	Pa
M1CIM1	ATP synthase protein	1.13019	0.705932	1.1435	1.02037	Pm
M1CKD5	Belongs to the universal ribosomal protein uL22 family	1.2192	0.736689	1.16397	0.880146	Pt
M1CUL2	Ferritin	0.827958	1.2887	1.08642	0.796921	Pr
M1D4C2	Transferase family	1.2139	0.707832	1.06114	1.01713	Pm
M1D5V8	Protein RETICULATA-related	1.03615	0.588602	1.05521	1.32004	Pu
M1DJ69	Belongs to the small heat shock protein (HSP20) family	1.54089	0.864988	0.829329	0.764791	Pd
P25079	Ribulose bisphosphate carboxylase large chain	0.771562	1.11545	1.32424	0.788748	Pm
P58514	Stigma expressed protein	1.44677	1.60221	0.524923	0.426103	Pb
Q41238	Linoleate 9S-lipoxygenase 6	0.576076	0.66126	1.27099	1.49167	Pm
M0ZJG4	Salicylic acid-binding protein 2	0.741435	0.928829	1.12634	1.2034	Pg
M0ZWA8	Isoflavone reductase-like protein	0.812881	0.764568	1.30597	1.11658	Po
M1A4U8	Thioredoxin	1.4477	1.11383	0.745502	0.692971	Pd
M1A782	Belongs to the glycosyl hydrolase 1 family	0.842763	0.629724	1.34256	1.18495	Pm
M1AFN6	Tip protein	1.54155	1.06739	0.758207	0.632854	Pa
M1AGS1	CO dehydrogenase flavoprotein C-terminal domain	0.754979	0.786373	1.23814	1.22051	Pm
M1AMZ0	Stigma expressed protein	1.13019	1.26632	0.511459	1.09203	Pb
M1BD67	Acid phosphatase 1-like	0.716792	0.779381	1.26096	1.24287	Pm
M1BTY2	DEAD-box ATP-dependent RNA helicase	0.82782	0.85797	1.29544	1.01877	Pt
M1BVW6	Lipoxygenase	0.497947	0.856794	1.28938	1.35588	Pm
M1C0M0	Plastid-lipid associated protein	0.741574	0.574774	1.31126	1.37239	Po
M1C8Z7	Belongs to the class-III pyridoxal-phosphate-dependent aminotransferase family	0.778421	0.812403	1.31805	1.09112	Pm
M1CAP3	Lipoxygenase	0.610544	0.959954	1.22894	1.20056	Pm
M1CQL1	40S ribosomal protein	1.23674	1.44843	0.672184	0.642652	Pt
M1CZC4	WH1 domain	0.711495	1.15375	1.14648	0.988283	Pr
M1D193	ShK domain-like	0.823983	0.477992	1.77039	0.927636	Pm
Q3HRY1	GTP-binding protein	0.623952	0.908796	1.47441	0.992839	Pb
Q3HVN5	Glutathione s-transferase	0.626359	0.7647	1.28301	1.32593	Pm
P29757	Cytochrome b	0.511434	0.575592	0.875385	2.03759	Pm
P37829	Fructokinase	1.13693	1.03529	1.11182	0.715949	Pm
Q03197	Stigma expressed protein	0.455619	0.586527	0.580083	2.37777	Pb
M0ZMA9	Pathogenesis-related protein STH-2-like	1.32842	1.08519	0.962596	0.623796	Pg
M0ZPP3	Pectinesterase	0.70131	0.857119	1.03752	1.40405	Pa
M0ZRE7	Acid phosphatase 1-like	1.13848	0.801127	1.34716	0.713237	Pm
M0ZTX6	Inorganic pyrophosphatase	1.22097	0.92706	1.19815	0.653813	Pm
M0ZV99	Belongs to the actin-binding proteins ADF family	1.11052	1.24429	1.06292	0.582266	Pa
M0ZYR0	Tubulin alpha chain	1.22717	0.982035	1.02718	0.763615	Pa
M1A0W3	Heat shock protein 70 (HSP70)-interacting protein	1.27946	0.862145	1.04449	0.813906	Pb
M1A587	HpcH/HpaI aldolase/citrate lyase family	1.53952	0.801619	1.21869	0.440171	Pm
M1ACT7	Belongs to the zinc-containing alcohol dehydrogenase family. Class-III subfamily	1.16987	0.87879	1.26831	0.683031	Pm
M1AG22	Miraculin	0.445699	0.607869	0.691772	2.25466	Po
M1AMY3	Stigma expressed protein	0.305203	0.333483	0.365218	2.9961	Pb
M1AMY9	Stigma expressed protein	0.778216	0.825656	0.419285	1.97684	Pb
M1AN26	Miraculin	0.319222	0.403785	0.367509	2.90948	Po
M1ARJ5	60S ribosomal protein	1.14937	0.888852	1.32196	0.639825	Pt
M1AYG3	TCP domain class transcription factor	1.24996	0.819496	1.10659	0.823957	Pb
M1B7U1	Belongs to the DEFL family	1.19647	0.970429	1.21695	0.616151	Pd
M1BAR8	Importin-5-like isoform X1	1.27786	0.795742	1.16762	0.758777	Pr
M1BCJ8	2-isopropylmalate synthase	1.24047	1.03847	0.982787	0.73827	Pm
M1BNJ2	Dehydratase family	0.776804	0.947021	1.06765	1.20852	Pm
M1C2L8	Cysteine proteinase inhibitor	0.926836	0.685957	0.732819	1.65439	Pb
M1CAV0	MCT-1 like PUA RNA binding-domain containing protein	1.34539	1.00372	0.835524	0.815366	Pt
M1CJ58	Importin beta-1	0.807027	0.818861	1.1051	1.26902	Pr
M1CS94	Amino-transferase class IV	1.24526	0.781005	1.18649	0.787248	Pm
Q38JH1	GTP-binding nuclear protein	1.13611	1.04491	1.0746	0.744381	Pr
Q941G6	Cytoplasmic small heat shock protein class I	0.815628	0.599886	0.809185	1.7753	Pb
Q43190	Probable linoleate 9S-lipoxygenase 4	0.997031	0.703308	1.14525	1.15441	Pm
Q43644	Belongs to the complex I 75 kDa subunit family	0.97112	0.745835	1.2055	1.07754	Pm
M0ZPM9	Mitochondrial outer membrane protein porin of 34	1.04762	0.818702	1.31472	0.818959	Pg
M0ZQV9	caffeoyl-CoA O-methyltransferase At4g26220	1.05822	0.660642	1.18947	1.09167	Pm
M0ZRQ4	Glycylpeptide N-tetradecanoyltransferase	1.10398	1.58005	0.681619	0.634355	Pb
M0ZY64	Belongs to the spermidine spermine synthase family	0.988939	0.792124	1.21398	1.00495	Pm
M1A251	Belongs to the peroxidase family. Classical plant (class III) peroxidase subfamily	1.02205	0.69829	1.12962	1.15004	Pd
M1A3D8	Belongs to the peptidase A1 family	1.04417	0.796859	1.20997	0.949001	Pb
M1AE00	Domain of unknown function (DUF4370)	0.918813	0.754405	1.29621	1.03057	Pu
M1AHZ8	Redoxin	1.06082	0.712672	1.23425	0.992259	Pd
M1ALA3	Proteasome subunit beta	0.955765	0.613062	1.24428	1.18689	Pb
M1AMW1	UbiE/COQ5 methyltransferase family	1.16283	0.775499	1.28611	0.775556	Pt
M1AQY2	Thiolase, N-terminal domain	1.13432	0.751757	1.21239	0.901536	Pm
M1AU65	Belongs to the peroxidase family	0.965008	0.791234	1.20188	1.04188	Pd
M1AUK8	60S ribosomal protein	0.990473	0.73455	1.18062	1.09435	Pt
M1B0U4	60S ribosomal protein	1.10895	0.785184	1.24298	0.862878	Pt
M1B2L8	Water Stress and Hypersensitive response	0.87324	0.794824	1.26288	1.06905	Pg
M1BBU4	Methylenetetrahydrofolate reductase	1.07918	0.638874	1.17561	1.10634	Pm
M1BEC3	Histone H3	0.964111	0.673902	1.21535	1.14664	Pa
M1BSN6	Belongs to the mitochondrial carrier (TC 2.A.29) family	1.04386	0.812582	1.38786	0.755703	Pr
M1C5H3	Epoxide hydrolase	0.900187	0.756423	1.17809	1.1653	Pm
M1C5P2	Basic leucine zipper and W2 domain-containing protein 2-like	1.13921	0.783896	1.18562	0.891272	Pt
M1C9X0	Enolase, N-terminal domain	0.899704	0.646053	1.21808	1.23617	Pm
M1CC22	Peroxidase	1.07079	0.683073	1.21846	1.02768	Pd
M1CGF6	T-complex protein 1 subunit alpha	1.18373	0.786893	1.23853	0.790842	Pb
M1CWI5	Belongs to the class-I pyridine nucleotide-disulfide oxidoreductase family	1.01549	0.67954	1.26845	1.03652	Pm
M1C1|2	COI1, F-box family protein	1.02441	1.22796	1.28131	0.442981	Pm
Q3HRZ3	Ribosomal protein	0.982377	0.817084	1.41676	0.783776	Pt
P43349	Translationally-controlled tumor protein homolog	0.899967	1.14092	1.23606	0.723057	Pt
B6E1W5	Gibberellin regulated protein	1.19042	0.641407	0.918388	1.24979	Pr
M0ZN89	Chaperonin 10 Kd subunit	0.993759	1.34149	0.94106	0.72369	Pb
M1AFA9	Belongs to the Glu Leu Phe Val dehydrogenases family	0.87608	0.811151	1.07493	1.23784	Pm
M1AQQ5	Eukaryotic translation initiation factor 3 subunit L	0.984011	0.707384	1.08843	1.22018	Pt
M1AWY0	Belongs to the MIP aquaporin (TC 1.A.8) family	0.935428	1.28376	0.992671	0.788144	Pr
M1BPP7	Pathogenesis-related protein	0.902016	0.827966	0.937322	1.33269	Pd
M1CKC5	Glyceraldehyde 3-phosphate dehydrogenase, NAD binding domain	0.918705	0.690429	0.978744	1.41212	Pm
M1CMY9	Superoxide dismutase	1.00839	0.830346	0.856785	1.30448	Pd
M1CV47	Thioredoxin-like_fold domain-containing protein	0.996828	1.20148	1.4028	0.398891	Pr
M1CYM7	Mono-functional DNA-alkylating methyl methanesulfonate N-term	1.02622	1.14768	1.22114	0.604961	Pt
M1CZB0	Belongs to the PdxS SNZ family	0.981016	1.30764	0.972771	0.738571	Pm
M0ZIM7	NADH dehydrogenase [ubiquinone] 1 alpha subcomplex subunit 12	1.03012	0.90076	1.26254	0.806577	Pg
M0ZJ08	Agmatine deiminase	1.0692	0.864486	1.25025	0.816066	Pm
M1AD30	Belongs to the 14-3-3 family	1.22624	0.808876	1.23696	0.727919	Pg
M1AJV5	26S proteasome non-ATPase regulatory subunit 2 homolog A-like	1.1458	0.774829	1.30163	0.777744	Pb
M1AU08	GRIM-19 protein	0.950625	0.992948	0.742023	1.3144	Pm
M1BF31	Proteasome subunit beta	1.03052	0.930921	0.775991	1.26257	Pb
M1CVH4	Catalase	0.925592	1.064	1.23803	0.772376	Pd
Q38HT5	Belongs to the universal ribosomal protein uS12 family	1.11557	0.864547	1.24411	0.775768	Pt
Q3HVM8	Belongs to the small GTPase superfamily. Arf family	0.992381	0.907524	1.32066	0.779434	Pg
a The ID of Uniprot database.
b The protein names of Uniprot database.
c The function classification of DEPs. Pm, metabolism; Pb, protein biosynthesis and degradation; Pt, transcription and translation; Pd, cellular defense; Pg, signaling; Pr, transport, Pa, cell cycle and structure; Po, miscellaneous; Pu, unknown.
